# Supplementary material for: Detection of quantitative trait loci associated with drought tolerance in St. Augustinegrass
Source: PLoS One. 2019 Oct 31;14(10):e0224620. doi: 10.1371/journal.pone.0224620 (PMC6822738; doi:10.1371/journal.pone.0224620)
Supplement: S1 Table — (XLSX) [file pone.0224620.s001.xlsx]

## Sheet: Table S1
Table S1. Variance analysis for chlorophyll fluorescencecontent (CHC), percent green cover (GC), leaf relative water content (RWC), leaf wilting (LW), leaf firing (LF) and normalized difference vegetation index (NDVI) for a St. Augustinegrass Raleigh x Seville F1 population evaluated for drought response under greenhouse (GH17 and GH18) and field conditions (SRS18).										Source	DF	Type III SS	Mean Square	F Value	Pr > F
Source	RWC	GC	CHC	LW	LF	NDVI			LW	Line	114	815.455	7.15311	5.05	<.0001
Line	<0.0001	<0.0001	<0.0001	<0.0001	<0.0001	<0.0001				Trail	1	12.8058	12.8058	9.03	0.0028
Trail	<0.0001	<0.0001	ns	<0.01	<0.0001					Rep	2	10.8725	5.43623	3.84	0.0223
Rep	ns	<0.05	<0.0001	<0.05	<0.0001	ns				Line*Trail	114	106.528	0.934452	0.66	0.9961
Line*Trail	ns	<0.0001	ns	ns	<0.0001					Trail*Rep	2	1.44638	0.723188	0.51	0.6007
Trail*Rep	<0.0001	<0.01	<0.001	ns	<0.0001
ns: not siginificant									CHC	Line	114	9978.78	87.5331	2.45	<.0001
										Trail	1	254.606	254.606	7.13	0.0078
										Rep	2	1767.12	883.562	24.75	<.0001
										Line*Trail	114	1464.36	12.8453	0.36	1
										Trail*Rep	2	565.978	282.989	7.93	0.0004
									RWC	Line	114	7230.43	63.4248	2.6	<.0001
										Trail	1	17906.9	17906.9	733.73	<.0001
										Rep	2	50.029	25.0145	1.02	0.3596
										Line*Trail	114	2458.07	21.562	0.88	0.7869
										Trail*Rep	2	1233.55	616.777	25.27	<.0001
									GC	Line	114	107618	944.02	6.21	<.0001
										Trail	1	228717	228717	1505.34	<.0001
										Rep	2	1164.02	582.011	3.83	0.0224
										Line*Trail	114	136579	1198.06	7.89	<.0001
										Trail*Rep	2	2103.01	1051.51	6.92	0.0011
									LF	Line	114	421.786	3.69988	4.84	<.0001
										Trail	2	396.029	198.015	258.78	<.0001
										Rep	2	38.4936	19.2468	25.15	<.0001
										Line*Trail	228	401.513	1.76102	2.3	<.0001
										Trail*Rep	4	38.2814	9.57035	12.51	<.0001
									NDVI	Line	108	0.70161	0.00649639	3.6	<.0001
										Trail	0	0	.	.	.
										Rep	2	0.0106268	0.00531342	2.94	0.0556
										Line*Trail	0	0	.	.	.
										Trail*Rep	0	0	.	.
