# Supplementary material for: Detection of quantitative trait loci associated with drought tolerance in St. Augustinegrass
Source: PLoS One. 2019 Oct 31;14(10):e0224620. doi: 10.1371/journal.pone.0224620 (PMC6822738; doi:10.1371/journal.pone.0224620)
Supplement: S2 Table — (XLSX) [file pone.0224620.s002.xlsx]

## Sheet: Sheet1
Table S2. Correlation coefficients between GH17 and GH18 on chlorophyll content (CHC), green cover percent (GC), leaf relative water content (RWC), leaf wilting (LW), and leaf firing (LF).
	CHC	GC	RWC	LW	LF
Pearson correlation	0.983087	0.191395	0.600017	0.170206	0.795515
P value	<0.0001	<0.05	<0.0001	ns	<0.0001
ns: not siginificant
