# Supplementary material for: Detection of quantitative trait loci associated with drought tolerance in St. Augustinegrass
Source: PLoS One. 2019 Oct 31;14(10):e0224620. doi: 10.1371/journal.pone.0224620 (PMC6822738; doi:10.1371/journal.pone.0224620)
Supplement: S1 File — (XLSX) [file pone.0224620.s003.xlsx]

## Sheet: Linkage map
Maker	Position
Group	RLG1
SNP22344	0
SNP60507	6.819
SNP47257	9.582
SNP22086	11.452
SNP5027	12.163
SNP32373	12.631
SNP7212	12.87
SNP24196	13.123
SNP5334	13.372
SNP32471	13.372
SNP44318	13.372
SNP6182	13.997
SNP8674	15.34
SNP48480	16.787
SNP49663	19.15
SNP36664	21.174
SNP17308	24.444
SNP18541	25.711
SNP8686	28.433
SNP29996	29.15
SNP51116	29.94
SNP43016	30.197
SNP10174	30.583
SNP44913	33.129
SNP59655	33.87
SNP36481	34.538
SNP37181	34.835
SNP23702	35.862
SNP8842	36.451
SNP6815	36.754
SNP22998	38.909
SNP44711	39.443
SNP21579	39.761
SNP41488	41.129
SNP35214	41.718
SNP46409	42.015
SNP3632	43.021
SNP59070	43.546
SNP42758	45.302
SNP16623	45.302
SNP16248	47.379
SNP59471	48.323
SNP14215	48.541
SNP57148	48.88
SNP46801	50.702
SNP18321	51.609
SNP29943	52.244
SNP20172	52.906
SNP51740	53.151
SNP39042	53.785
SNP11652	54.09
SNP17779	55.21
SNP19306	55.512
SNP41541	55.775
SNP30259	56.52
SNP9608	57.019
SNP55196	57.289
SNP13530	57.553
SNP8192	57.701
SNP19956	57.762
SNP16629	57.823
SNP10127	57.978
SNP28094	58.426
SNP3740	58.856
SNP1207	59.077
SNP42771	59.262
SNP2820	59.761
SNP62130	60.546
SNP5406	61.69
SNP9165	62.62
SNP21249	64.466
SNP13785	65.205
SNP35403	66.472
SNP44527	67.409
SNP35103	69.94
SNP54078	71.071
SNP2209	76.665
SNP14989	78.41
SNP18413	79.888
SNP5205	80.235
SNP51661	81.379
SNP14649	82.599
SNP8153	84.216
SNP21308	84.817
SNP2473	85.108
SNP22083	85.335
SNP22557	85.598
SNP51052	86.096
SNP1801	86.318
SNP56185	86.318
SNP14461	86.876
SNP21268	87.138
SNP7048	87.138
SNP58629	87.138
SNP31099	87.138
SNP33607	87.404
SNP45862	87.643
SNP25922	88.073
SNP8458	88.343
SNP23280	88.918
SNP9584	90.059
SNP7253	91.785
SNP24188	95.869
SNP17811	98.786
SNP20509	100.471
SNP53464	101.213
SNP30596	101.404
SNP36677	102.105
SNP43682	103.189
SNP54076	104.301
SNP51180	104.825
SNP13706	105.396
SNP2235	106.098
SNP36140	106.479
SNP11035	106.946
SNP36748	108.532
SNP2755	110.112
SNP62047	111.551
SNP10660	112.299
SNP55408	112.871
SNP60477	116.33
SNP3716	119.05
SNP60808	120.117
SNP6987	122.544
SNP39964	123.292
SNP56268	123.679
SNP11626	124.272
SNP62908	126.533
SNP29820	128.642
SNP58713	132.507
SNP56382	137.823
SNP16331	145.461
Group	RLG2
SNP53397	0
SNP51081	3.629
SNP34310	5.421
SNP48958	6.232
SNP24840	8.147
SNP12684	8.663
SNP45380	8.979
SNP23803	9.686
SNP21737	10.169
SNP28169	10.989
SNP42200	11.774
SNP28862	19.873
SNP43457	24.66
SNP54651	27.075
SNP28727	29.063
SNP27451	30.583
SNP37188	31.252
SNP6801	31.673
SNP43307	32.2
SNP59674	32.744
SNP41071	36.231
SNP24292	37.026
SNP10503	38.706
SNP9540	45.042
SNP35634	46.446
SNP35031	47.373
SNP7337	48.828
SNP54137	58.433
SNP44904	61.209
SNP19704	65.956
SNP6283	68.099
SNP30763	70.865
SNP30218	76.664
SNP36692	82.862
SNP14004	84.623
SNP2819	85.742
SNP56253	86.743
SNP32287	86.743
SNP29451	87.15
SNP32321	92.52
SNP3734	94.933
SNP20619	99.124
SNP11735	100.88
SNP57924	102.437
SNP3559	104.557
SNP27846	104.997
SNP2069	105.496
SNP481	106.073
SNP36095	106.555
SNP10078	107.995
SNP28999	108.603
SNP58143	108.996
SNP41386	109.144
SNP34243	109.769
SNP57434	110.228
SNP12096	110.483
SNP57055	111.001
SNP37584	111.306
SNP23436	111.464
SNP14073	111.578
SNP58538	111.692
SNP19566	111.944
SNP2000	112.22
SNP48216	112.297
SNP28803	112.653
SNP37695	113.359
SNP52568	113.826
SNP12555	114.18
SNP47032	114.821
SNP48499	115.408
SNP51558	115.74
SNP61059	115.997
SNP3162	116.479
SNP2772	116.806
SNP52831	117.005
SNP47729	117.533
SNP38959	117.771
SNP32740	118.05
SNP59194	118.079
SNP58623	118.27
SNP38023	118.432
SNP30275	118.525
SNP31045	118.694
SNP9217	118.863
SNP51510	119.084
SNP39046	119.441
SNP38649	119.51
SNP38796	119.742
SNP32556	120.158
SNP5385	120.537
SNP12704	121.273
SNP29189	122.235
SNP10988	122.518
SNP32786	122.824
SNP56604	123.317
SNP27022	123.677
SNP13385	124.041
SNP63117	124.932
SNP4188	125.51
SNP928	126.125
SNP4629	126.245
SNP56848	126.865
SNP35369	128.374
SNP33904	128.582
SNP41422	128.76
SNP41653	129.036
SNP22093	129.53
SNP15906	129.789
SNP58766	130.039
SNP7771	130.588
SNP52062	130.964
SNP56006	131.849
SNP27849	132.964
SNP6401	134.439
SNP35704	135.235
SNP43521	135.714
SNP62544	136.159
SNP33985	136.964
SNP18022	137.828
SNP36567	138.256
SNP57373	138.759
SNP48518	139.356
SNP54898	140.47
SNP61871	140.987
SNP20880	141.534
SNP54791	142.679
SNP3378	142.871
SNP59217	143.686
SNP55374	144.989
SNP20728	146.621
SNP36457	146.621
SNP47931	146.621
SNP21296	147.033
SNP24181	147.53
SNP17310	147.762
SNP61371	148.05
SNP27861	148.534
SNP62827	148.909
SNP23842	149.359
SNP34483	149.898
SNP59427	151.095
SNP12089	152.738
SNP60805	154.366
SNP19478	157.353
SNP18362	158.089
SNP13224	159.772
SNP16642	160.692
SNP8925	162.053
Group	RLG3
SNP15095	0
SNP36429	13.513
SNP35780	23.322
SNP339	24.348
SNP29714	25.105
SNP34354	25.914
SNP2304	27.139
SNP33802	28.103
SNP38601	28.712
SNP57620	32.702
SNP12010	33.755
SNP22147	34.951
SNP31583	35.865
SNP4272	36.348
SNP14721	37.363
SNP34457	38.489
SNP59159	39.181
SNP1496	39.822
SNP34006	40.205
SNP61714	40.936
SNP2497	42.075
SNP12001	43.387
SNP42625	44.607
SNP48096	44.995
SNP50314	45.565
SNP18838	46.98
SNP913	51.174
SNP4348	53.057
SNP9768	54.789
SNP10789	56.374
SNP327	58.987
SNP49855	60.482
SNP9328	62.052
SNP30455	64.236
SNP32849	65.166
SNP56639	66.612
SNP37980	67.482
SNP26567	67.962
SNP883	69.133
SNP41217	70.422
SNP31855	71.635
SNP42053	73.073
SNP8590	74.977
SNP46690	76.05
SNP6601	76.632
SNP6092	77.8
SNP50	78.042
SNP51684	79.262
SNP56520	79.81
SNP7934	80.236
SNP51519	80.905
SNP51605	81.341
SNP47138	81.686
SNP40803	81.92
SNP45094	82.166
SNP53571	82.467
SNP56801	82.927
SNP32591	83.092
SNP5395	83.489
SNP21454	83.702
SNP47215	83.906
SNP57651	84.414
SNP41891	85.089
SNP49970	85.796
SNP53890	86.347
SNP20954	87.02
SNP60375	87.382
SNP30231	88.295
SNP24083	88.934
SNP19804	90.288
SNP61230	90.288
SNP25761	90.742
SNP32341	91.067
SNP50994	91.279
SNP17334	91.429
SNP29259	91.745
SNP28848	92.247
SNP30195	92.596
SNP29604	93.64
SNP44338	94.361
SNP28633	95.147
SNP23177	95.372
SNP35689	95.865
SNP23917	97.038
SNP16688	97.918
SNP31510	98.522
SNP59951	98.874
SNP47959	99.308
SNP32773	100.552
SNP60360	101.323
SNP9396	102.603
SNP62431	103.146
SNP22448	104.168
SNP19389	105.885
SNP11286	107.166
SNP34923	110.199
SNP15051	112.149
SNP45821	113.515
SNP23920	114.292
SNP31735	116.332
SNP34320	116.866
SNP4721	117.38
SNP7486	118.426
SNP5164	119.097
SNP51079	119.499
SNP47972	120.763
SNP8820	121.845
SNP60841	123.006
SNP33440	125.703
SNP42413	129.071
SNP50368	131.596
SNP47661	132.671
SNP56419	133.103
SNP47382	133.792
SNP37615	135.042
SNP794	136.874
SNP3757	138.566
SNP42846	142.051
SNP16045	144.036
SNP22983	147.975
SNP11728	154.659
SNP29775	159.179
SNP53939	160.899
SNP28294	164.21
SNP55406	165.754
SNP59201	166.697
SNP55864	167.653
SNP4840	168.907
SNP62972	169.482
SNP47018	169.948
SNP37105	171.464
SNP8366	171.77
SNP37712	171.97
SNP35590	172.527
SNP47505	173.76
SNP37806	175.758
SNP21261	177.051
SNP27265	180.14
SNP5044	185.638
SNP52182	191.413
SNP13281	192.875
SNP36193	197.177
Group	RLG4
SNP59548	0
SNP55568	7.924
SNP33085	9.627
SNP31546	10.57
SNP17954	11.432
SNP32155	17.538
SNP46703	18.273
SNP41551	19.046
SNP46542	21.421
SNP38252	22.192
SNP40865	22.484
SNP41044	23.187
SNP5848	24.601
SNP41749	25.224
SNP11350	25.534
SNP47356	25.974
SNP7783	26.323
SNP37289	26.854
SNP12247	27.254
SNP8668	27.577
SNP16772	28.361
SNP19327	29.313
SNP39154	29.69
SNP2076	29.982
SNP31509	30.29
SNP36270	30.465
SNP37312	30.465
SNP41782	30.465
SNP32076	30.597
SNP8743	31.02
SNP32538	31.221
SNP12627	31.221
SNP14462	31.516
SNP22297	31.673
SNP39373	32.084
SNP2911	32.513
SNP55200	33.246
SNP45912	33.763
SNP45719	37.301
SNP17579	37.47
SNP50502	38.094
SNP47984	39.387
SNP61733	39.841
SNP4880	40.636
SNP57803	41.405
SNP35099	42.684
SNP15872	45.248
SNP1526	45.588
SNP39933	46.813
SNP56370	47.461
SNP31083	48.122
SNP56459	48.876
SNP30179	49.586
SNP7094	54.561
SNP26399	55.118
SNP44303	55.516
SNP13501	57.816
SNP50684	58.392
SNP51619	60.034
SNP21431	65.879
SNP2417	67.307
SNP51720	70.679
SNP55671	72.511
SNP14802	72.719
SNP13052	72.947
SNP7812	73.266
SNP46688	73.266
SNP54030	73.901
SNP48944	73.919
SNP42067	74.269
SNP33039	74.925
SNP38623	75.418
SNP9793	76.12
SNP4146	78.016
SNP59823	79.592
SNP45689	80.406
SNP16376	85.223
SNP11248	89.961
Group	RLG5
SNP4947	0
SNP53998	5.213
SNP54206	13.739
SNP50815	19.373
SNP31366	20.009
SNP47309	20.565
SNP38121	21.331
SNP50979	21.999
SNP7609	21.999
SNP3775	21.999
SNP36082	22.376
SNP8595	23.091
SNP19923	23.575
SNP53227	25.428
SNP45395	25.462
SNP1645	25.521
SNP48802	25.556
SNP31386	27.325
SNP20248	28.281
SNP32575	28.507
SNP22046	29.319
SNP34185	29.524
SNP62729	31.721
SNP41770	32.292
SNP22603	32.71
SNP49470	34.176
SNP8601	34.436
SNP35740	34.846
SNP36953	36.821
SNP7925	38.26
SNP18635	38.527
SNP34455	39.097
SNP12018	40.812
SNP10594	43.545
SNP57294	44.136
SNP59809	44.868
SNP55921	46.769
SNP8671	48.622
SNP34297	51.216
SNP27507	57.154
SNP15585	60.985
SNP34666	61.45
SNP24133	62.419
SNP17922	64.395
SNP2879	67.836
SNP54683	71.074
SNP7000	71.192
SNP57126	73.81
SNP6790	74.177
SNP36171	76.201
SNP23976	76.265
SNP24435	76.756
SNP29237	77.441
SNP58581	77.962
SNP24559	78.569
SNP34351	79.028
SNP9655	79.28
SNP28443	79.556
SNP23256	80.09
SNP34451	80.332
SNP43817	80.715
SNP29652	81.378
SNP59670	82.409
SNP54188	84.132
SNP53119	86.52
SNP6839	87.443
SNP22764	90.918
SNP46579	92.712
SNP21630	94.571
SNP20201	96.55
SNP52411	97.855
SNP23434	99.597
SNP9135	100.12
SNP14509	100.696
SNP27385	102.059
SNP39035	102.066
SNP57936	102.069
SNP52678	102.069
SNP39095	102.859
SNP28480	104.15
SNP39720	104.6
SNP57892	104.6
SNP47355	104.808
SNP4118	106.692
SNP26577	106.734
SNP55994	107.334
SNP44040	107.414
SNP3512	107.418
SNP56403	107.453
SNP35981	107.942
SNP58832	108.085
SNP25319	108.456
SNP45147	108.601
SNP9569	108.742
SNP22157	109.066
SNP41284	109.373
SNP54935	109.529
SNP27772	109.846
SNP7587	110.158
SNP56224	110.622
SNP39830	111.06
SNP28207	112.513
SNP45940	113.624
SNP13492	113.952
SNP28287	115.726
SNP48843	117.146
SNP42883	120.258
SNP53364	126.297
Group	RLG6
SNP3928	0
SNP60003	12.405
SNP52946	15.65
SNP14734	17.12
SNP56467	18.699
SNP48036	19.641
SNP7095	21.093
SNP24289	21.855
SNP31072	23.414
SNP42539	25.367
SNP49288	26.095
SNP8473	27.327
SNP55260	28.108
SNP46629	29.835
SNP20931	32.027
SNP17783	33.158
SNP57650	34.135
SNP37541	36.395
SNP22186	38.093
SNP3263	39.292
SNP58885	39.75
SNP15775	40.292
SNP12122	41.861
SNP34044	45.162
SNP13445	45.878
SNP26712	48.394
SNP56115	50.48
SNP7855	51.466
SNP29879	51.934
SNP57388	52.951
SNP14338	53.597
SNP13411	53.991
SNP51304	54.504
SNP14493	55.407
SNP44177	55.948
SNP14016	58.002
SNP41000	58.627
SNP51529	59.304
SNP56661	59.937
SNP23600	60.341
SNP7830	60.759
SNP49929	61.045
SNP32583	61.616
SNP55312	61.872
SNP54289	61.872
SNP31249	61.872
SNP10733	61.872
SNP40683	61.995
SNP14047	62.241
SNP13607	62.322
SNP19325	62.758
SNP50138	63.04
SNP4552	63.496
SNP33610	63.847
SNP30094	64.294
SNP55265	64.894
SNP38366	65.798
SNP29313	66.111
SNP45879	66.602
SNP42651	67.729
SNP17611	68.075
SNP56116	69.866
SNP6010	70.275
SNP27725	71.29
SNP17852	72.718
SNP56003	74.533
SNP49840	76.343
SNP52269	77.628
SNP39067	79.618
SNP8728	80.472
SNP44942	81.645
SNP7400	82.924
SNP53137	84.451
SNP49631	87.981
SNP20808	88.65
SNP48226	89.482
SNP14249	90.27
SNP5141	91.42
SNP36655	92.759
SNP52708	93.564
SNP11786	97.743
SNP44464	98.511
SNP18155	98.928
SNP33939	99.816
SNP41827	100.51
SNP34096	102.483
SNP43183	104.496
SNP50810	105.336
SNP54118	106.249
SNP43541	107.325
SNP51420	109.223
SNP6197	110.456
SNP39076	115.264
Group	RLG7
SNP5795	0
SNP27270	2.255
SNP33773	6.337
SNP9831	7.538
SNP2198	11.336
SNP23051	14.317
SNP27494	16.096
SNP9136	17.136
SNP31950	17.656
SNP50340	18.841
SNP32695	19.586
SNP49165	20.236
SNP52469	20.638
SNP10560	21.738
SNP18554	22.062
SNP25622	22.267
SNP20332	22.616
SNP48260	22.851
SNP7644	23.068
SNP60912	23.3
SNP40772	23.498
SNP38269	23.778
SNP22352	23.862
SNP52651	24.293
SNP18129	24.825
SNP12657	25.199
SNP7098	25.49
SNP47014	25.854
SNP17890	26.856
SNP26957	27.613
SNP19087	28.731
SNP41474	30.141
SNP54697	32.329
SNP62415	35.056
SNP19222	40.698
SNP28515	41.842
SNP7467	42.54
SNP20099	43.117
SNP4420	43.715
SNP21044	44.612
SNP31444	44.843
SNP39763	45.069
SNP1235	45.763
SNP46851	46.257
SNP35471	46.745
SNP36068	46.976
SNP36411	48.685
SNP4791	49.152
SNP41073	49.648
SNP20938	49.808
SNP350	51.272
SNP57822	51.548
SNP20757	52.158
SNP56776	52.6
SNP51288	52.792
SNP12930	53.744
SNP28050	54.282
SNP41610	54.7
SNP58712	54.783
SNP62063	55.337
SNP9752	55.593
SNP57914	55.832
SNP61002	55.832
SNP18523	56.442
SNP9072	56.853
SNP4392	58.045
SNP31209	58.433
SNP26182	58.979
SNP27307	59.738
SNP46771	60.309
SNP18551	60.777
SNP15949	61.068
SNP32936	61.837
SNP6754	62.349
SNP32470	62.862
SNP47023	63.358
SNP14035	63.851
SNP41897	64.127
SNP45336	66.079
SNP44100	66.774
SNP942	67.213
SNP15368	67.563
SNP45703	67.973
SNP34179	68.217
SNP19577	68.443
SNP3450	68.548
SNP35969	68.847
SNP34963	69.079
SNP60056	69.587
SNP38793	69.844
SNP44580	70.053
SNP42318	70.634
SNP18916	71.164
SNP42328	71.692
SNP15865	71.905
SNP50394	72.209
SNP24674	72.651
SNP23519	73.198
SNP41124	73.562
SNP32567	74.093
SNP5444	74.358
SNP48444	74.57
SNP43289	74.859
SNP41068	75.067
SNP25326	75.147
SNP23457	75.442
SNP14400	75.657
SNP43731	75.917
SNP36538	76.183
SNP45148	76.287
SNP22016	76.514
SNP45956	76.823
SNP29880	77.114
SNP14384	77.668
SNP53130	77.729
SNP43666	78.155
SNP9648	78.507
SNP56371	78.831
SNP43079	79.413
SNP6198	79.774
SNP45406	80.953
SNP23046	83.641
SNP37136	84.083
SNP62645	84.791
SNP54505	85.651
SNP61642	86.004
SNP42947	86.428
SNP27287	86.764
SNP24069	87.531
SNP51128	87.943
SNP7974	88.23
SNP56311	89.028
SNP42943	89.693
SNP11700	91.446
SNP42532	92.439
SNP1531	93.358
SNP27572	94.131
SNP102	95.096
SNP50282	96.104
SNP35292	96.497
SNP11305	97.256
SNP39104	97.637
SNP19541	97.959
SNP39513	98.666
SNP9941	98.891
SNP27871	99.467
SNP9457	100.415
SNP38395	101.128
SNP21677	102.326
SNP42620	103.249
SNP3134	107.139
Group	RLG8
SNP37566	0
SNP9365	4.289
SNP331	9.173
SNP52396	15.308
SNP45777	16.852
SNP28823	18.409
SNP4452	20.066
SNP1438	20.938
SNP56042	21.278
SNP29429	21.617
SNP21369	22.071
SNP38876	22.494
SNP46086	23.595
SNP61435	24.982
SNP4891	26.243
SNP61839	27.513
SNP48780	28.718
SNP31138	29.318
SNP37248	30.139
SNP57399	30.608
SNP20354	33.925
SNP48593	36.248
SNP55206	36.636
SNP61720	37.555
SNP49159	42.082
SNP5544	42.491
SNP12025	44.077
SNP11090	45.657
SNP50971	47.657
SNP18818	48.919
SNP18398	50.416
SNP12166	50.664
SNP21462	51.25
SNP7575	53.978
SNP53565	56.595
SNP37336	59.892
SNP59260	62.173
SNP29731	63.599
SNP57477	64.909
SNP49390	65.842
SNP13860	66.292
SNP19245	66.733
SNP648	67.171
SNP12563	67.724
SNP26755	68.357
SNP25047	68.89
SNP22115	69.224
SNP34242	69.378
SNP62528	69.699
SNP7688	69.935
SNP21803	70.338
SNP18492	70.504
SNP39649	71.771
SNP61641	72.271
SNP12618	72.866
SNP29271	73.794
SNP19039	74.76
SNP39469	75.21
SNP18732	75.526
SNP5150	76.011
SNP31474	76.265
SNP50341	76.535
SNP48738	77.09
SNP26175	77.755
SNP24979	78.209
SNP46702	78.676
SNP26736	79.648
SNP2736	80.012
SNP40787	80.251
SNP34650	80.484
SNP36375	81.22
SNP43264	81.874
SNP21725	82.694
SNP13500	83.119
SNP2356	83.311
SNP27958	83.827
SNP59785	84.3
SNP25632	84.755
SNP25415	85.099
SNP52068	85.523
SNP28449	86.396
SNP14368	87.447
SNP31722	88.522
SNP25484	89.506
SNP44565	89.842
SNP51904	90.477
SNP4852	90.578
SNP47012	91.186
SNP56592	91.576
SNP46956	91.877
SNP19765	92.176
SNP1921	92.558
SNP6031	92.636
SNP24130	92.998
SNP32988	93.267
SNP33785	93.531
SNP47255	93.956
SNP30100	94.661
SNP50457	95.468
SNP48621	95.946
SNP14138	96.365
SNP28932	96.999
SNP12871	97.49
SNP24265	98.687
SNP14107	98.966
SNP13739	99.999
SNP62268	101.319
SNP39143	104.256
SNP16322	104.902
SNP30886	105.931
SNP41529	107.87
SNP18598	109.616
SNP24197	111.466
SNP51675	113.47
SNP32138	116.21
SNP49338	117.172
SNP61148	119.695
SNP38132	120.398
SNP23860	121.917
SNP56400	122.327
SNP13898	123.123
SNP21980	123.322
SNP27394	124.068
SNP40340	125.159
SNP22729	126.165
SNP45971	126.944
SNP52404	128.967
SNP16813	130.664
SNP16790	131.848
Group	RLG9
SNP10984	0
SNP53760	9.239
SNP3814	10.058
SNP52889	11.644
SNP19645	13.005
SNP16386	13.983
SNP18953	14.746
SNP37374	15.749
SNP7128	17.054
SNP3733	18.998
SNP2768	20.909
SNP18877	21.585
SNP48990	28.002
SNP6000	30.795
SNP10954	33.548
SNP6052	34.216
SNP16658	36.965
SNP55431	40.62
SNP52166	44.994
SNP29591	46.6
SNP19076	47.1
SNP17888	47.651
SNP61726	47.983
SNP49973	48.999
SNP11940	48.999
SNP23980	49.362
SNP22412	49.655
SNP43259	50.466
SNP15355	51.063
SNP24633	51.433
SNP31371	51.571
SNP55871	51.913
SNP53236	52.42
SNP31076	54.981
SNP63008	55.155
SNP60046	56.081
SNP24308	57.05
SNP50856	58.317
SNP21136	59.314
SNP31442	59.838
SNP39901	60.198
SNP2119	61.337
SNP57345	62.217
SNP59449	62.623
SNP53326	64.341
SNP4883	66.467
SNP23357	67.367
SNP32705	68.066
SNP11987	69.002
SNP50000	69.179
SNP58444	69.325
SNP50428	69.56
SNP49872	70.317
SNP24977	70.759
SNP54136	71.323
SNP13054	73.201
SNP48150	77.748
SNP2415	78.174
SNP37923	80.319
SNP57795	81.163
SNP50915	81.393
SNP6752	81.808
SNP56195	82.263
SNP36947	82.534
SNP51407	82.677
SNP20987	82.717
SNP24424	82.893
SNP21879	82.912
SNP32860	82.983
SNP4324	83.718
SNP20246	85.207
SNP41991	85.359
SNP49396	85.474
SNP6662	85.722
SNP12589	85.917
SNP16364	85.993
SNP51320	86.083
SNP43072	86.234
SNP23342	86.626
SNP38213	87.145
SNP54411	87.716
SNP49789	88.119
SNP18620	88.867
SNP20017	89.461
SNP14880	89.993
SNP35711	91.318
SNP52797	93.056
SNP57002	94.435
SNP16417	98.596
SNP13570	102.626
SNP35569	103.731
SNP57529	103.793
SNP24708	103.85
SNP42009	103.854
SNP34428	107.228
SNP9680	109.713
SNP62537	110.362
SNP31598	110.526
SNP12758	111.902
SNP376	113.181
SNP18425	113.181
SNP16003	113.181
SNP13420	113.561
SNP23760	113.841
SNP16198	114.607
SNP11036	116.129
SNP6644	117.119
SNP51600	121.102
SNP30176	126.311
SNP61988	129.343
SNP46966	135.719
SNP4458	138.631
SNP36010	146.442
SNP54646	148.925
SNP22487	152.233
SNP15515	154.791
SNP57836	157.165
SNP15190	159.718
SNP44343	163.454
Group	SLG1
SNP36365	0
SNP2630	5.551
SNP36908	13.204
SNP53037	15.206
SNP15836	16.064
SNP45867	16.845
SNP52556	17.191
SNP43163	17.998
SNP58267	18.638
SNP41063	19.553
SNP48089	19.927
SNP53277	20.117
SNP16639	20.518
SNP43495	20.866
SNP37910	22.033
SNP49002	22.033
SNP42598	22.956
SNP18728	23.856
SNP50552	26.273
SNP4593	26.804
SNP26354	27.513
SNP23336	28.114
SNP56634	28.228
SNP14140	29.175
SNP52955	29.693
SNP58555	30.478
SNP16565	30.903
SNP1177	31.25
SNP20558	31.645
SNP58785	33.704
SNP39934	34.241
SNP38388	35.024
SNP27481	35.575
SNP21137	36.997
SNP58250	37.363
SNP6563	38.065
SNP33526	38.51
SNP38263	39.14
SNP1041	39.466
SNP37611	39.519
SNP6757	41.179
SNP40836	41.701
SNP52393	42.963
SNP27002	43.331
SNP50587	43.423
SNP17264	44.614
SNP53836	45.498
SNP9185	45.861
SNP18550	46.756
SNP49573	47.661
SNP30999	48.296
SNP59556	49.481
SNP45600	50.102
SNP18332	51.42
SNP10569	52.046
SNP44668	52.356
SNP26514	61.028
SNP32352	62.774
SNP5705	63.788
SNP10804	64.992
SNP47247	67.232
SNP15013	67.717
SNP44590	68.68
SNP39766	69.203
SNP3500	70.134
SNP50717	70.77
SNP12993	71.317
SNP58807	71.727
SNP56830	72.461
SNP41578	73.021
SNP40356	73.215
SNP2286	73.349
SNP22138	73.484
SNP4795	73.778
SNP52954	73.992
SNP60787	73.992
SNP16595	74.082
SNP34481	74.431
SNP59516	74.593
SNP53832	74.792
SNP45916	74.926
SNP5851	75.012
SNP34129	75.203
SNP49833	75.417
SNP44168	75.488
SNP54588	75.624
SNP59428	75.697
SNP3003	75.799
SNP43847	75.919
SNP2585	76.057
SNP31933	76.172
SNP62709	76.221
SNP30286	76.354
SNP41324	76.354
SNP22176	76.354
SNP11848	76.415
SNP51567	76.415
SNP52309	76.595
SNP10701	76.733
SNP10523	76.868
SNP11246	76.981
SNP31276	77.082
SNP61782	77.162
SNP33009	77.227
SNP43490	77.227
SNP14262	77.295
SNP5761	77.342
SNP11033	77.389
SNP15215	77.389
SNP6203	77.433
SNP11625	77.509
SNP44520	77.509
SNP21316	77.533
SNP59509	77.556
SNP43688	77.681
SNP59446	77.707
SNP62839	77.829
SNP8217	77.992
SNP19036	78.235
SNP46946	78.405
SNP4641	78.405
SNP13525	78.473
SNP15448	78.661
SNP1635	78.894
SNP24452	79.279
SNP26215	79.279
SNP52677	79.279
SNP47471	79.279
SNP24697	79.551
SNP15158	79.578
SNP18790	79.672
SNP44666	79.858
SNP21117	80.074
SNP40731	80.297
SNP13900	80.496
SNP31303	80.853
SNP28904	81.212
SNP2831	81.659
SNP37724	82.048
SNP46976	82.684
SNP40720	83.067
SNP27124	84.057
SNP37112	85.095
SNP58875	87.511
SNP18080	88.214
SNP28566	88.459
SNP9560	88.685
SNP21708	89.451
SNP19531	90.478
SNP16765	91.442
SNP2178	91.812
SNP56818	92.37
SNP17016	92.543
SNP44593	92.807
SNP18353	93.25
SNP53136	93.476
SNP45737	93.797
SNP62019	94.023
SNP36239	94.659
SNP24276	95.524
SNP51825	95.913
SNP16902	96.165
SNP7060	96.589
SNP46432	97.122
SNP57369	97.422
SNP7411	97.422
SNP18552	97.729
SNP47791	98.594
SNP15962	100.72
SNP11579	103.301
SNP19016	104.575
SNP28177	107.861
Group	SLG2
SNP797	0
SNP32424	3.565
SNP48071	9.004
SNP28246	11.242
SNP44601	14.453
SNP5948	17.548
SNP1007	18.449
SNP16935	25.435
SNP3339	26.699
SNP11194	27.637
SNP6178	28.455
SNP10328	29.512
SNP38741	30.252
SNP53120	30.786
SNP28109	31.887
SNP25750	32.944
SNP61616	34.274
SNP42085	34.958
SNP7443	35.674
SNP7382	36.404
SNP56636	37.138
SNP5172	37.453
SNP62707	37.747
SNP55619	38.026
SNP18282	38.416
SNP3720	38.8
SNP46443	38.987
SNP45220	39.298
SNP36145	39.688
SNP9620	39.922
SNP1119	40.315
SNP32783	42.121
SNP49350	42.829
SNP57531	44.45
SNP30760	45.695
SNP28455	47.481
SNP32244	48.199
SNP38789	48.739
SNP57277	49.119
SNP46430	49.135
SNP63062	49.198
SNP45647	49.84
SNP30223	50.003
SNP22941	50.198
SNP1020	50.198
SNP44172	50.357
SNP5986	50.843
SNP48790	51.29
SNP32405	51.307
SNP59400	51.598
SNP23238	52.12
SNP15477	52.185
SNP28124	52.46
SNP53266	52.759
SNP1574	53.19
SNP17762	53.397
SNP20916	53.584
SNP56457	53.755
SNP30890	53.981
SNP48301	54.232
SNP10010	54.341
SNP38343	54.488
SNP10543	54.746
SNP49614	54.868
SNP42951	55.071
SNP48092	55.129
SNP55349	55.299
SNP25166	55.299
SNP25991	55.452
SNP21686	55.521
SNP18038	55.676
SNP18538	55.754
SNP20364	56.094
SNP40635	56.566
SNP50740	56.669
SNP8420	56.737
SNP55577	56.872
SNP3769	56.935
SNP56069	57.13
SNP34098	57.224
SNP4800	57.395
SNP45715	57.455
SNP46867	57.574
SNP32339	57.875
SNP18807	58.385
SNP1731	59.547
SNP51487	59.964
SNP35416	60.099
SNP41117	60.332
SNP1444	60.538
SNP43392	60.733
SNP20287	60.985
SNP46013	61.048
SNP17648	61.189
SNP26809	61.189
SNP23146	61.257
SNP47595	61.328
SNP36581	61.328
SNP14559	61.353
SNP8692	61.495
SNP40705	61.584
SNP4661	61.721
SNP51638	61.856
SNP58425	61.987
SNP38846	62.145
SNP29292	62.377
SNP8656	62.682
SNP12835	62.886
SNP59837	63.219
SNP22877	63.266
SNP16836	63.488
SNP37497	63.488
SNP56402	63.64
SNP57432	63.764
SNP7840	63.913
SNP28428	64.145
SNP42538	64.383
SNP7276	64.627
SNP8930	65.027
SNP38159	65.339
SNP50135	65.597
SNP39657	65.701
SNP11005	66.424
SNP58367	66.947
SNP28705	67.251
SNP33377	67.65
SNP13730	67.765
SNP25355	68.096
SNP49793	68.107
SNP60449	68.377
SNP38908	68.461
SNP31054	68.672
SNP46689	68.803
SNP17601	68.957
SNP30815	69.136
SNP41141	69.272
SNP61539	69.402
SNP59113	69.572
SNP51327	69.788
SNP39620	70.025
SNP43019	70.223
SNP47183	70.488
SNP9550	70.572
SNP47299	70.829
SNP48371	70.947
SNP3685	71.078
SNP9714	71.258
SNP50464	71.56
SNP12979	71.63
SNP29707	71.865
SNP45778	72.012
SNP40362	72.146
SNP20210	72.146
SNP8293	72.346
SNP14820	72.526
SNP57030	72.732
SNP35040	72.847
SNP33791	73.303
SNP7601	73.729
SNP51669	74.058
SNP7444	74.462
SNP34597	74.804
SNP10136	75.311
SNP46878	76.112
SNP5952	76.456
SNP5979	76.747
SNP22321	77.125
SNP18304	77.465
SNP20410	77.728
SNP6415	77.865
SNP31484	78.198
SNP36430	78.437
SNP7593	79.331
SNP7170	79.95
SNP18116	80.541
SNP16931	81.042
SNP41997	81.275
SNP18020	81.457
SNP27447	81.765
SNP62262	82.057
SNP12185	82.663
SNP37130	82.966
SNP54283	83.46
SNP4036	85.524
SNP562	85.971
SNP9209	86.909
SNP33537	95.607
SNP32774	98.554
SNP384	100.543
Group	SLG3
SNP23938	0
SNP34326	1.494
SNP20140	3.261
SNP23410	3.607
SNP5446	4.15
SNP27041	4.362
SNP50911	5.138
SNP56356	5.669
SNP27941	5.881
SNP18302	5.881
SNP43791	6.952
SNP40385	7.771
SNP13633	7.906
SNP23524	8.556
SNP53647	9.102
SNP2324	9.102
SNP30924	9.397
SNP31049	9.701
SNP38464	10.354
SNP36024	10.834
SNP25468	11.178
SNP11556	11.377
SNP40242	11.784
SNP55296	12.04
SNP28133	12.291
SNP30801	12.611
SNP2936	12.947
SNP17598	13.237
SNP15182	13.472
SNP33190	13.636
SNP24260	13.743
SNP5557	13.8
SNP47216	14.143
SNP2583	14.195
SNP16650	14.577
SNP1303	14.848
SNP52465	15.06
SNP20917	15.581
SNP41215	15.813
SNP27757	16.13
SNP55945	16.539
SNP54623	16.868
SNP27403	17.105
SNP42799	17.487
SNP16609	17.836
SNP22687	18.093
SNP5225	18.489
SNP23025	19.452
SNP31123	20.462
SNP49435	20.778
SNP55389	21.436
SNP46773	22.353
SNP41416	22.923
SNP11022	23.194
SNP19971	23.776
SNP17089	24.956
SNP52353	26.023
SNP46870	26.845
SNP18303	27.51
SNP42605	29.217
SNP46377	30.131
SNP58543	32.139
SNP20971	32.585
SNP13076	33.004
SNP58449	33.107
SNP400	33.858
SNP23543	34.039
SNP12688	34.062
SNP51461	34.671
SNP42647	36.205
SNP42360	36.735
SNP44925	37.468
SNP42796	38.158
SNP54780	38.566
SNP34227	39.056
SNP33683	39.726
SNP54897	40.132
SNP24198	40.359
SNP29897	41.099
SNP4468	42.008
SNP47252	42.417
SNP48035	42.719
SNP28599	43.222
SNP50958	43.361
SNP30930	43.508
SNP31399	43.635
SNP48381	43.827
SNP22303	43.949
SNP13369	44.278
SNP3224	44.75
SNP44932	45.588
SNP31468	45.984
SNP12463	46.583
SNP54853	47.478
SNP32368	48.262
SNP22159	48.69
SNP18124	49.452
SNP28619	49.734
SNP48144	50.351
SNP17482	50.517
SNP11602	51.42
SNP56510	52.525
SNP32425	53.136
SNP48928	53.836
SNP29441	54.494
SNP3409	54.766
SNP31448	55.471
SNP57033	55.722
SNP45800	56.06
SNP19735	56.344
SNP18364	56.543
SNP24464	56.582
SNP11986	56.763
SNP22672	57.051
SNP29678	57.192
SNP50193	57.331
SNP51284	57.463
SNP29705	57.463
SNP52995	57.492
SNP25377	57.636
SNP35909	57.911
SNP39467	58.002
SNP13040	58.13
SNP26152	58.281
SNP10892	58.401
SNP21822	58.653
SNP31365	58.796
SNP33379	59.062
SNP24785	59.359
SNP46938	59.613
SNP47577	59.875
SNP57077	59.964
SNP12433	60.108
SNP35024	60.244
SNP55031	60.244
SNP41963	60.244
SNP39365	60.328
SNP24376	60.392
SNP33325	60.464
SNP55531	60.603
SNP11512	60.81
SNP4538	60.886
SNP38187	60.992
SNP47727	61.133
SNP1797	61.26
SNP37567	61.479
SNP40487	61.627
SNP13111	61.997
SNP30463	62.275
SNP4351	62.521
SNP56188	62.959
SNP29703	63.557
SNP10694	63.744
SNP11232	63.885
SNP19166	64.356
SNP11301	64.598
SNP22986	65.162
SNP3164	65.705
SNP52146	66.547
SNP35223	67.078
SNP36733	67.396
SNP2271	67.638
SNP18628	68.071
SNP5302	68.306
SNP54663	68.401
SNP17906	68.684
SNP49019	68.932
SNP13718	68.932
SNP14929	69.297
SNP49661	69.526
SNP29964	69.651
SNP33080	69.865
SNP5571	70.001
SNP32752	70.155
SNP47896	70.36
SNP41741	70.539
SNP50903	70.668
SNP34424	71.896
SNP44482	72.819
SNP46300	73.51
SNP55516	74.156
SNP15596	74.741
SNP5163	75.175
SNP47967	75.296
SNP56751	75.36
SNP47971	75.599
SNP41716	75.675
SNP52944	75.902
SNP31194	76.044
SNP28670	76.183
SNP21090	76.554
SNP10990	76.886
SNP19970	77.43
SNP40159	77.933
SNP24107	79.017
SNP2915	79.853
SNP21091	81.634
SNP56005	82.209
SNP38018	83.33
SNP50967	85.31
SNP51588	85.519
SNP20076	85.844
SNP45972	86.068
SNP40867	86.608
SNP48951	87.266
SNP55268	88.145
SNP26369	88.914
SNP34721	90.347
SNP11522	92.276
SNP47883	93.001
SNP485	94.232
SNP4034	94.949
SNP34627	95.054
SNP22212	95.636
SNP37506	95.636
SNP37228	95.905
SNP44560	96.738
SNP30848	97.009
SNP50735	98.405
SNP24163	98.711
SNP26539	99.853
SNP409	100.724
SNP30563	102.729
Group	SLG4
SNP44108	0
SNP5632	4.272
SNP46935	5.707
SNP24764	6.773
SNP18211	7.686
SNP10907	8.768
SNP56427	10.483
SNP34469	11.765
SNP60398	12.604
SNP24777	12.839
SNP59204	13.177
SNP30271	13.335
SNP58204	13.335
SNP56415	14.167
SNP53179	15.182
SNP49454	16.077
SNP52350	16.913
SNP2941	17.662
SNP22354	18.765
SNP21006	19.469
SNP46368	21.658
SNP44515	22.928
SNP31203	23.873
SNP13820	24.108
SNP57257	24.617
SNP59907	24.988
SNP59612	25.604
SNP33220	26.946
SNP53403	27.517
SNP3219	29.092
SNP59651	29.631
SNP14335	30.48
SNP5973	30.903
SNP37327	31.653
SNP22494	32.22
SNP24176	32.919
SNP15601	33.259
SNP30452	33.506
SNP5638	33.813
SNP15443	34.394
SNP17761	34.814
SNP47922	35.304
SNP62274	35.672
SNP19061	36.138
SNP7057	36.383
SNP54110	36.765
SNP58568	37.049
SNP3700	37.255
SNP26452	37.52
SNP53949	37.79
SNP34783	37.985
SNP12841	38.253
SNP15539	38.439
SNP41805	38.593
SNP58781	38.746
SNP45773	38.883
SNP31063	39.014
SNP45192	39.149
SNP54741	39.251
SNP53092	39.276
SNP11473	39.403
SNP58740	39.566
SNP12309	39.701
SNP3779	39.809
SNP29194	39.926
SNP16238	40.035
SNP20406	40.142
SNP4680	40.213
SNP55742	40.308
SNP11468	40.35
SNP54040	40.375
SNP20198	40.453
SNP37642	40.51
SNP41305	40.51
SNP60970	40.581
SNP51344	40.604
SNP18247	40.722
SNP61448	40.722
SNP28414	40.722
SNP1591	41.044
SNP6992	41.044
SNP25983	41.124
SNP58420	41.176
SNP9849	41.328
SNP39223	41.328
SNP8378	41.447
SNP16711	41.522
SNP41447	41.522
SNP10083	41.622
SNP48996	41.81
SNP26718	41.923
SNP39698	42.018
SNP36580	42.152
SNP21880	42.253
SNP37244	42.319
SNP3784	42.363
SNP15003	42.469
SNP16464	42.617
SNP11339	42.657
SNP13218	42.775
SNP26219	42.844
SNP39920	43.101
SNP25969	43.334
SNP33270	43.439
SNP60527	43.601
SNP18162	44.124
SNP33385	44.223
SNP21280	44.41
SNP16304	45.348
SNP54872	45.517
SNP46746	45.517
SNP38052	45.876
SNP26455	46.046
SNP3869	46.173
SNP18052	46.52
SNP17812	46.685
SNP5874	47.062
SNP25218	47.567
SNP34834	48.472
SNP57026	49.012
SNP62050	49.397
SNP48896	50.309
SNP18194	50.7
SNP13295	51.562
SNP17289	52.689
SNP9669	54.831
SNP45150	55.395
SNP42866	56.562
SNP40090	58.014
SNP52706	58.653
SNP56587	63.183
SNP25549	64.273
SNP43858	64.667
SNP12805	65.199
SNP12361	66.148
SNP18468	67.001
SNP2707	67.611
SNP6399	67.855
SNP23143	69.018
SNP57690	69.876
SNP4414	70.562
SNP17324	70.862
SNP5451	71.161
SNP45011	72.515
SNP11785	73.456
SNP12922	75.192
SNP26246	76.309
SNP10282	77.334
SNP18259	80.282
SNP30850	82.608
Group	SLG5
SNP45930	0
SNP36044	1.845
SNP33180	2.644
SNP51435	2.649
SNP43346	2.855
SNP32816	3.316
SNP49878	4.691
SNP36017	5.054
SNP1282	5.409
SNP1178	5.527
SNP31853	13.259
SNP23249	18.294
SNP22591	23.724
SNP31648	25.493
SNP4282	27.908
SNP16139	28.833
SNP50327	31.793
SNP14067	32.441
SNP33121	33.588
SNP11143	35.011
SNP22332	37.059
SNP8605	37.716
SNP24430	37.987
SNP43284	38.682
SNP5500	38.703
SNP34729	39.117
SNP20325	39.565
SNP44735	39.945
SNP28687	40.224
SNP3910	40.623
SNP51980	40.819
SNP43374	41.161
SNP12536	41.64
SNP39163	41.883
SNP49404	42.307
SNP34957	42.307
SNP45575	42.327
SNP4752	42.327
SNP43526	43.947
SNP29959	44.098
SNP40742	44.279
SNP40158	44.605
SNP8203	44.714
SNP14497	44.926
SNP30261	45.494
SNP3977	45.615
SNP47390	45.877
SNP8177	45.921
SNP15819	46.24
SNP32329	46.758
SNP5881	47.161
SNP57224	47.564
SNP34880	47.845
SNP37033	48.11
SNP51012	48.361
SNP55676	48.927
SNP59915	48.999
SNP43587	49.204
SNP16259	49.244
SNP22219	50.008
SNP58680	50.336
SNP56348	50.645
SNP8773	50.83
SNP5391	51.095
SNP41194	51.196
SNP13029	51.237
SNP39764	51.523
SNP12837	51.579
SNP47465	51.62
SNP44894	51.62
SNP53753	51.62
SNP36065	51.62
SNP61746	51.729
SNP50038	51.785
SNP35661	51.785
SNP37865	51.849
SNP58353	51.889
SNP61358	51.889
SNP9652	51.889
SNP50156	51.889
SNP61427	54.141
SNP57179	54.696
SNP3355	56.256
SNP48022	57.628
SNP854	58.333
SNP14287	58.533
SNP9504	59.028
SNP41606	59.443
SNP792	59.611
SNP41270	59.831
SNP37969	60.056
SNP35732	60.393
SNP61660	60.393
SNP8853	60.885
SNP4200	61.136
SNP31882	61.425
SNP38092	61.532
SNP10121	62.11
SNP22438	62.893
SNP56216	63.032
SNP27223	64.546
SNP21839	64.938
SNP52873	65.146
SNP22754	66.366
SNP49633	66.597
SNP4994	66.745
SNP17775	66.96
SNP9081	67.045
SNP39825	67.264
SNP58135	67.531
SNP4923	67.59
SNP4572	67.725
SNP10826	67.874
SNP44983	67.938
SNP20505	68.038
SNP23537	68.115
SNP15849	68.265
SNP20752	68.265
SNP20572	68.42
SNP40893	68.508
SNP33980	68.579
SNP21881	68.702
SNP501	68.702
SNP54575	68.702
SNP35676	68.791
SNP59954	68.791
SNP52777	69.041
SNP42549	69.423
SNP17174	69.423
SNP26206	69.523
SNP7150	69.523
SNP33386	69.712
SNP16321	69.827
SNP21012	69.827
SNP42444	69.863
SNP25414	69.863
SNP44079	69.863
SNP1076	70.023
SNP7873	70.079
SNP51621	70.15
SNP30451	70.367
SNP36269	70.457
SNP36304	70.532
SNP26674	70.792
SNP38038	70.792
SNP40894	70.792
SNP53905	70.981
SNP4390	71.018
SNP9053	71.159
SNP11054	71.36
SNP44225	71.36
[truncated: 690 more rows]

## Sheet: Genotypic data
Marker	Segregation type	Phase	XSA10001	XSA10003	XSA10004	XSA10011	XSA10013	XSA10014	XSA10019	XSA10020	XSA10021	XSA10022	XSA10024	XSA10027	XSA10028	XSA10031	XSA10034	XSA10036	XSA10038	XSA10039	XSA10040	XSA10041	XSA10044	XSA10048	XSA10049	XSA10050	XSA10051	XSA10053	XSA10054	XSA10055	XSA10056	XSA10057	XSA10062	XSA10063	XSA10064	XSA10065	XSA10066	XSA10074	XSA10075	XSA10077	XSA10078	XSA10079	XSA10084	XSA10094	XSA10097	XSA10098	XSA10099	XSA10100	XSA10104
SNP10078	<lmxll>	{0-}	lm	ll	ll	ll	ll	lm	ll	ll	ll	ll	ll	ll	ll	ll	ll	ll	ll	ll	lm	ll	lm	lm	ll	lm	lm	ll	ll	lm	ll	ll	ll	lm	ll	ll	ll	lm	lm	lm	ll	ll	ll	lm	ll	lm	ll	ll	ll
SNP10127	<lmxll>	{1-}	lm	lm	lm	ll	ll	lm	lm	ll	ll	ll	ll	ll	ll	lm	lm	lm	ll	lm	lm	lm	lm	lm	lm	lm	lm	lm	ll	lm	lm	lm	ll	ll	lm	ll	ll	ll	lm	lm	ll	lm	lm	lm	lm	lm	lm	lm	lm
SNP10174	<lmxll>	{1-}	lm	lm	lm	ll	ll	lm	lm	ll	ll	ll	lm	ll	ll	lm	ll	lm	ll	ll	lm	ll	lm	ll	ll	lm	lm	ll	ll	ll	lm	lm	lm	ll	lm	ll	ll	ll	lm	ll	lm	lm	lm	ll	ll	lm	lm	lm	lm
SNP102	<lmxll>	{1-}	lm	lm	ll	ll	ll	lm	lm	lm	lm	ll	lm	lm	ll	lm	ll	ll	lm	ll	ll	ll	lm	ll	lm	lm	lm	ll	lm	lm	lm	lm	lm	lm	lm	ll	ll	lm	ll	lm	ll	ll	ll	ll	ll	ll	ll	lm	ll
SNP10503	<lmxll>	{1-}	ll	ll	lm	lm	lm	lm	ll	lm	ll	ll	ll	ll	lm	ll	ll	ll	ll	ll	lm	ll	lm	ll	lm	lm	lm	ll	lm	lm	lm	lm	ll	lm	lm	ll	lm	lm	lm	ll	ll	lm	lm	ll	ll	lm	ll	lm	ll
SNP10560	<lmxll>	{0-}	lm	lm	lm	ll	lm	lm	lm	ll	ll	lm	ll	lm	lm	lm	ll	lm	ll	lm	lm	ll	ll	ll	ll	ll	ll	ll	lm	ll	ll	lm	lm	lm	ll	ll	lm	ll	ll	lm	ll	lm	lm	lm	ll	lm	ll	ll	lm
SNP10594	<lmxll>	{0-}	ll	lm	ll	ll	ll	lm	lm	lm	ll	lm	lm	ll	lm	ll	ll	ll	ll	ll	ll	ll	ll	lm	lm	ll	ll	ll	ll	ll	lm	lm	ll	ll	ll	lm	lm	lm	lm	ll	ll	lm	lm	ll	ll	lm	ll	lm	lm
SNP10660	<lmxll>	{0-}	ll	lm	ll	lm	lm	lm	ll	lm	lm	lm	lm	lm	ll	lm	ll	ll	ll	lm	lm	ll	lm	ll	lm	ll	lm	ll	lm	ll	ll	lm	lm	ll	ll	ll	lm	lm	lm	ll	lm	lm	ll	ll	ll	lm	ll	ll	lm
SNP10733	<lmxll>	{0-}	lm	ll	ll	ll	ll	ll	ll	lm	ll	lm	lm	ll	lm	lm	lm	ll	lm	lm	lm	lm	lm	ll	ll	ll	ll	lm	lm	lm	lm	ll	ll	ll	lm	ll	lm	ll	ll	lm	ll	ll	ll	lm	lm	ll	lm	lm	lm
SNP10789	<lmxll>	{0-}	lm	lm	lm	lm	lm	ll	ll	lm	ll	lm	lm	ll	ll	lm	--	ll	ll	ll	ll	ll	lm	lm	lm	ll	lm	--	lm	lm	lm	lm	lm	ll	ll	lm	ll	lm	ll	ll	ll	ll	ll	ll	ll	ll	ll	ll	lm
SNP10954	<lmxll>	{0-}	lm	ll	ll	lm	lm	lm	lm	lm	ll	ll	ll	lm	lm	lm	ll	lm	ll	ll	lm	ll	ll	lm	lm	ll	lm	lm	ll	lm	ll	lm	ll	lm	ll	lm	ll	lm	ll	ll	ll	lm	ll	lm	lm	lm	lm	ll	lm
SNP10984	<lmxll>	{1-}	ll	lm	lm	ll	ll	ll	ll	ll	ll	lm	lm	ll	ll	ll	ll	ll	lm	lm	lm	lm	lm	ll	lm	ll	ll	ll	lm	ll	lm	lm	lm	lm	lm	lm	lm	ll	lm	ll	lm	lm	lm	ll	ll	lm	ll	lm	ll
SNP10988	<lmxll>	{0-}	lm	lm	ll	ll	ll	ll	ll	ll	ll	ll	ll	ll	ll	ll	ll	ll	ll	ll	lm	ll	lm	lm	ll	lm	lm	ll	lm	lm	ll	ll	ll	lm	lm	lm	lm	lm	lm	lm	ll	ll	ll	lm	ll	ll	ll	ll	ll
SNP11035	<lmxll>	{0-}	lm	lm	ll	lm	lm	lm	ll	lm	lm	lm	lm	lm	ll	lm	ll	ll	lm	lm	ll	ll	lm	ll	lm	ll	lm	ll	lm	ll	ll	lm	lm	ll	ll	ll	lm	lm	lm	ll	lm	lm	ll	lm	ll	lm	lm	ll	lm
SNP11036	<lmxll>	{0-}	ll	ll	lm	lm	lm	ll	ll	ll	ll	lm	lm	ll	ll	ll	ll	lm	ll	ll	ll	lm	ll	ll	ll	ll	lm	ll	lm	lm	lm	lm	lm	ll	lm	ll	ll	ll	ll	ll	ll	lm	lm	ll	ll	lm	ll	ll	lm
SNP11090	<lmxll>	{0-}	ll	ll	ll	lm	lm	lm	ll	lm	lm	lm	ll	ll	lm	ll	lm	ll	ll	lm	lm	lm	ll	lm	ll	ll	ll	ll	lm	ll	ll	lm	ll	lm	ll	ll	lm	lm	lm	lm	lm	lm	ll	ll	ll	lm	ll	ll	lm
SNP11248	<lmxll>	{1-}	ll	lm	lm	ll	lm	lm	ll	lm	lm	lm	ll	ll	ll	lm	ll	ll	lm	ll	ll	lm	lm	lm	ll	lm	lm	ll	lm	lm	lm	lm	lm	ll	ll	lm	ll	ll	lm	ll	lm	ll	lm	--	ll	lm	ll	lm	ll
SNP11286	<lmxll>	{0-}	lm	lm	lm	ll	ll	lm	ll	ll	ll	ll	lm	ll	lm	lm	ll	lm	ll	lm	ll	ll	lm	lm	ll	lm	ll	ll	lm	lm	lm	lm	ll	lm	ll	lm	ll	lm	ll	ll	ll	ll	lm	lm	lm	lm	ll	ll	ll
SNP11305	<lmxll>	{1-}	lm	lm	ll	ll	ll	lm	lm	lm	lm	ll	lm	lm	ll	lm	ll	lm	lm	ll	ll	ll	lm	ll	lm	lm	lm	ll	lm	lm	lm	lm	lm	lm	ll	lm	ll	lm	ll	lm	ll	ll	ll	ll	ll	ll	ll	lm	ll
SNP11350	<lmxll>	{1-}	lm	lm	lm	lm	lm	ll	lm	ll	lm	lm	ll	lm	lm	lm	lm	ll	ll	ll	lm	lm	lm	lm	lm	ll	ll	ll	ll	lm	lm	lm	lm	lm	ll	ll	ll	lm	ll	ll	lm	ll	lm	lm	lm	lm	lm	lm	ll
SNP11626	<lmxll>	{0-}	lm	lm	ll	lm	lm	lm	lm	ll	lm	lm	lm	lm	ll	lm	ll	ll	ll	lm	lm	ll	lm	ll	lm	ll	lm	ll	lm	ll	ll	lm	lm	lm	ll	ll	lm	lm	lm	ll	lm	lm	ll	lm	ll	lm	lm	ll	lm
SNP11652	<lmxll>	{1-}	lm	lm	lm	ll	ll	lm	lm	ll	ll	ll	ll	ll	ll	lm	lm	lm	ll	lm	lm	lm	lm	lm	lm	lm	lm	lm	ll	lm	lm	lm	ll	ll	lm	ll	ll	ll	lm	lm	lm	lm	lm	lm	lm	lm	lm	lm	lm
SNP11700	<lmxll>	{1-}	lm	lm	ll	ll	ll	lm	lm	lm	lm	ll	lm	lm	ll	lm	ll	lm	lm	ll	ll	ll	lm	ll	lm	lm	lm	lm	lm	lm	lm	lm	lm	lm	lm	lm	ll	lm	ll	lm	lm	ll	ll	ll	ll	lm	lm	lm	ll
SNP11728	<lmxll>	{0-}	ll	lm	lm	ll	ll	lm	ll	ll	ll	ll	lm	ll	ll	lm	ll	ll	ll	ll	ll	lm	ll	lm	lm	lm	ll	ll	lm	ll	lm	lm	ll	ll	ll	lm	lm	ll	ll	ll	lm	ll	lm	ll	ll	ll	ll	lm	ll
SNP11735	<lmxll>	{0-}	lm	ll	ll	ll	ll	lm	ll	ll	ll	ll	ll	ll	ll	ll	lm	ll	ll	ll	lm	ll	lm	lm	ll	lm	ll	ll	ll	lm	ll	ll	ll	ll	ll	ll	ll	lm	lm	lm	lm	ll	ll	ll	ll	lm	ll	ll	ll
SNP11786	<lmxll>	{0-}	ll	ll	lm	lm	lm	ll	lm	lm	lm	lm	ll	lm	lm	lm	ll	lm	lm	ll	lm	lm	lm	ll	lm	lm	ll	ll	lm	lm	lm	ll	ll	ll	lm	ll	lm	ll	ll	lm	ll	ll	ll	ll	ll	lm	ll	lm	lm
SNP11940	<lmxll>	{0-}	lm	ll	ll	lm	lm	lm	lm	ll	ll	lm	lm	lm	lm	ll	ll	lm	ll	ll	ll	ll	ll	lm	lm	lm	lm	lm	ll	lm	ll	ll	ll	lm	ll	lm	ll	lm	ll	ll	ll	lm	ll	lm	lm	lm	lm	ll	lm
SNP11987	<lmxll>	{0-}	ll	ll	ll	lm	lm	lm	lm	ll	ll	lm	ll	lm	lm	ll	ll	lm	ll	ll	ll	ll	ll	lm	lm	ll	lm	ll	lm	ll	ll	lm	lm	ll	ll	lm	ll	ll	ll	ll	ll	lm	--	ll	ll	lm	ll	ll	lm
SNP12001	<lmxll>	{0-}	lm	lm	lm	lm	lm	ll	ll	lm	ll	lm	lm	lm	ll	lm	ll	lm	ll	lm	lm	ll	lm	lm	lm	ll	lm	ll	lm	lm	lm	lm	lm	ll	ll	lm	ll	lm	ll	lm	ll	ll	ll	ll	lm	ll	ll	ll	lm
SNP12010	<lmxll>	{0-}	lm	lm	lm	lm	lm	ll	ll	lm	ll	lm	lm	lm	ll	lm	ll	lm	ll	lm	lm	ll	ll	lm	lm	ll	lm	ll	lm	lm	lm	lm	lm	lm	ll	lm	lm	lm	ll	lm	lm	ll	ll	ll	ll	ll	lm	ll	lm
SNP12018	<lmxll>	{0-}	lm	lm	ll	ll	ll	lm	lm	lm	ll	lm	lm	ll	lm	ll	ll	ll	ll	ll	lm	ll	ll	lm	lm	ll	ll	ll	ll	ll	lm	lm	ll	ll	ll	lm	ll	lm	lm	ll	ll	lm	lm	lm	lm	lm	ll	lm	lm
SNP12025	<lmxll>	{0-}	lm	ll	ll	lm	lm	lm	ll	lm	lm	lm	ll	ll	ll	ll	ll	ll	ll	lm	lm	lm	--	lm	ll	ll	ll	ll	lm	ll	ll	ll	ll	lm	ll	lm	lm	lm	lm	lm	lm	lm	ll	ll	lm	lm	ll	ll	lm
SNP1207	<lmxll>	{1-}	lm	lm	lm	ll	ll	lm	lm	ll	ll	ll	ll	ll	ll	lm	lm	lm	ll	lm	lm	lm	lm	lm	lm	lm	lm	lm	ll	lm	lm	lm	ll	ll	lm	ll	ll	ll	lm	lm	ll	lm	lm	lm	lm	lm	lm	lm	lm
SNP12089	<lmxll>	{0-}	lm	lm	lm	ll	ll	ll	--	ll	ll	ll	ll	lm	ll	ll	ll	ll	ll	ll	lm	ll	ll	lm	ll	lm	lm	lm	lm	ll	ll	lm	ll	lm	lm	lm	lm	lm	lm	lm	ll	ll	ll	lm	lm	ll	lm	ll	ll
SNP12096	<lmxll>	{0-}	lm	ll	ll	ll	ll	lm	ll	ll	ll	ll	ll	ll	ll	ll	ll	ll	ll	ll	lm	ll	ll	lm	ll	lm	lm	ll	lm	lm	ll	ll	ll	lm	ll	ll	ll	lm	lm	lm	ll	ll	ll	lm	ll	lm	ll	ll	ll
SNP12122	<lmxll>	{0-}	ll	ll	ll	ll	ll	ll	ll	lm	lm	lm	lm	ll	lm	lm	lm	ll	lm	lm	lm	lm	lm	ll	ll	ll	ll	ll	lm	lm	ll	lm	ll	lm	lm	ll	lm	ll	lm	lm	ll	ll	lm	ll	ll	ll	ll	lm	lm
SNP12166	<lmxll>	{0-}	ll	ll	ll	lm	lm	lm	ll	lm	lm	lm	ll	ll	lm	ll	ll	ll	ll	lm	lm	lm	ll	lm	ll	ll	ll	ll	lm	ll	ll	ll	ll	lm	ll	lm	lm	lm	lm	lm	lm	lm	ll	ll	ll	lm	ll	ll	lm
SNP12247	<lmxll>	{1-}	lm	lm	lm	lm	lm	ll	lm	ll	lm	lm	ll	lm	lm	lm	lm	ll	ll	ll	lm	lm	lm	lm	lm	ll	ll	ll	ll	ll	lm	lm	lm	lm	ll	ll	ll	lm	ll	ll	lm	ll	lm	lm	lm	ll	lm	ll	ll
SNP1235	<lmxll>	{0-}	lm	ll	lm	lm	lm	lm	ll	ll	ll	lm	ll	lm	lm	lm	lm	ll	ll	lm	lm	lm	ll	lm	ll	ll	ll	ll	lm	ll	ll	lm	lm	lm	ll	ll	lm	ll	lm	ll	ll	lm	lm	ll	lm	lm	ll	lm	lm
SNP12555	<lmxll>	{0-}	lm	lm	ll	ll	ll	lm	ll	ll	ll	ll	ll	ll	ll	ll	ll	ll	ll	ll	lm	ll	lm	lm	ll	lm	lm	ll	lm	lm	ll	ll	ll	lm	ll	ll	ll	lm	lm	lm	ll	ll	ll	lm	ll	lm	ll	ll	ll
SNP12563	<lmxll>	{1-}	lm	lm	lm	ll	ll	ll	lm	lm	ll	ll	lm	lm	ll	lm	lm	ll	ll	ll	ll	ll	ll	ll	ll	ll	lm	lm	ll	lm	lm	lm	lm	lm	lm	lm	ll	ll	ll	lm	ll	ll	lm	ll	ll	lm	ll	lm	ll
SNP12589	<lmxll>	{0-}	lm	lm	ll	lm	lm	lm	lm	ll	ll	lm	lm	ll	lm	ll	ll	lm	ll	ll	ll	ll	ll	lm	ll	ll	lm	lm	lm	lm	lm	lm	lm	ll	lm	lm	ll	ll	ll	lm	ll	lm	ll	ll	lm	lm	ll	lm	lm
SNP12618	<lmxll>	{1-}	lm	lm	lm	ll	ll	ll	lm	lm	ll	ll	ll	lm	ll	lm	lm	ll	ll	ll	ll	ll	lm	ll	ll	ll	lm	ll	ll	ll	lm	lm	lm	lm	lm	lm	ll	ll	ll	lm	ll	ll	ll	ll	ll	lm	ll	lm	ll
SNP12627	<lmxll>	{1-}	lm	lm	lm	lm	lm	ll	lm	ll	lm	lm	ll	lm	lm	lm	lm	ll	ll	ll	lm	lm	lm	lm	lm	ll	lm	ll	ll	lm	lm	lm	lm	lm	ll	ll	ll	lm	ll	ll	lm	ll	lm	lm	lm	lm	lm	lm	ll
SNP12657	<lmxll>	{0-}	lm	lm	lm	lm	lm	lm	lm	ll	ll	lm	ll	lm	lm	lm	ll	lm	ll	lm	lm	ll	ll	ll	ll	lm	ll	ll	lm	lm	ll	lm	lm	lm	ll	ll	lm	ll	ll	lm	ll	lm	lm	lm	ll	lm	ll	ll	lm
SNP12684	<lmxll>	{0-}	lm	lm	ll	lm	ll	ll	lm	ll	lm	lm	lm	lm	ll	lm	lm	lm	ll	lm	ll	lm	ll	lm	lm	lm	ll	ll	ll	ll	ll	lm	lm	lm	ll	ll	lm	ll	ll	lm	lm	ll	ll	lm	lm	ll	lm	ll	lm
SNP12704	<lmxll>	{0-}	lm	lm	ll	ll	ll	ll	ll	ll	ll	ll	ll	ll	ll	ll	ll	ll	ll	ll	lm	ll	ll	lm	ll	lm	lm	ll	lm	lm	ll	ll	ll	lm	lm	ll	lm	lm	lm	lm	ll	ll	ll	lm	ll	ll	ll	ll	ll
SNP12758	<lmxll>	{0-}	lm	ll	lm	lm	lm	ll	ll	ll	ll	lm	lm	ll	ll	ll	ll	lm	ll	ll	ll	lm	ll	ll	ll	ll	lm	ll	lm	lm	lm	lm	lm	ll	lm	ll	ll	ll	ll	ll	ll	lm	lm	lm	lm	lm	lm	ll	lm
SNP12871	<lmxll>	{1-}	lm	ll	lm	ll	ll	ll	lm	lm	ll	ll	ll	lm	lm	lm	lm	ll	ll	lm	ll	lm	ll	ll	ll	lm	lm	ll	ll	ll	lm	ll	lm	lm	lm	lm	ll	ll	ll	lm	lm	ll	lm	lm	ll	lm	lm	lm	ll
SNP12930	<lmxll>	{0-}	ll	ll	lm	lm	lm	lm	ll	ll	lm	lm	ll	lm	lm	ll	lm	ll	lm	lm	lm	lm	ll	lm	ll	ll	ll	ll	lm	lm	ll	lm	lm	lm	ll	ll	lm	ll	lm	lm	ll	lm	lm	ll	ll	lm	ll	lm	lm
SNP13052	<lmxll>	{0-}	lm	ll	ll	lm	lm	ll	lm	ll	ll	ll	lm	lm	lm	ll	lm	lm	lm	lm	lm	ll	ll	ll	ll	lm	ll	lm	ll	ll	ll	lm	ll	ll	lm	lm	lm	lm	ll	ll	ll	lm	ll	ll	lm	lm	ll	ll	lm
SNP13054	<lmxll>	{0-}	ll	ll	ll	lm	lm	lm	lm	ll	ll	lm	lm	lm	lm	ll	ll	lm	ll	ll	ll	ll	ll	lm	lm	ll	lm	ll	lm	ll	ll	ll	lm	ll	lm	lm	ll	ll	ll	lm	ll	lm	ll	ll	ll	lm	ll	lm	lm
SNP13224	<lmxll>	{1-}	ll	ll	ll	lm	lm	lm	lm	lm	lm	lm	lm	ll	lm	lm	lm	lm	ll	lm	ll	lm	ll	ll	lm	lm	ll	ll	ll	lm	lm	lm	lm	lm	ll	lm	ll	ll	ll	lm	lm	lm	lm	ll	ll	lm	ll	ll	lm
SNP13281	<lmxll>	{1-}	lm	ll	ll	lm	lm	ll	lm	lm	ll	ll	ll	lm	lm	ll	lm	lm	ll	lm	lm	lm	ll	ll	lm	lm	ll	ll	ll	lm	ll	lm	lm	ll	ll	lm	ll	lm	ll	ll	ll	lm	ll	lm	ll	lm	ll	ll	ll
SNP13385	<lmxll>	{0-}	lm	lm	ll	ll	ll	ll	ll	ll	ll	ll	ll	ll	ll	ll	ll	ll	ll	ll	lm	ll	lm	lm	ll	lm	lm	ll	lm	ll	ll	ll	ll	lm	lm	lm	lm	lm	lm	lm	ll	ll	ll	lm	ll	ll	ll	ll	ll
SNP13411	<lmxll>	{0-}	lm	ll	ll	ll	ll	ll	ll	lm	ll	lm	lm	ll	lm	lm	lm	ll	lm	lm	lm	ll	lm	ll	ll	ll	ll	lm	lm	lm	ll	ll	ll	lm	lm	ll	lm	ll	ll	lm	ll	ll	ll	lm	lm	ll	lm	lm	lm
SNP13420	<lmxll>	{0-}	lm	ll	lm	lm	lm	ll	ll	ll	ll	lm	lm	ll	ll	ll	ll	ll	ll	ll	ll	lm	ll	ll	ll	ll	lm	ll	lm	lm	lm	lm	lm	ll	lm	ll	ll	ll	ll	ll	ll	lm	lm	lm	lm	lm	lm	ll	lm
SNP13445	<lmxll>	{0-}	lm	ll	ll	ll	ll	ll	ll	lm	lm	lm	lm	ll	lm	lm	lm	ll	lm	lm	lm	lm	lm	ll	ll	ll	ll	lm	lm	lm	ll	ll	ll	lm	lm	lm	lm	ll	ll	lm	ll	ll	lm	lm	ll	lm	lm	lm	lm
SNP13492	<lmxll>	{0-}	ll	lm	ll	ll	ll	ll	lm	lm	ll	lm	lm	lm	lm	ll	ll	lm	lm	lm	lm	ll	ll	lm	lm	lm	ll	ll	ll	ll	lm	lm	ll	ll	ll	ll	ll	lm	lm	ll	lm	ll	lm	ll	ll	ll	ll	lm	lm
SNP13500	<lmxll>	{1-}	lm	lm	lm	ll	ll	ll	lm	lm	ll	ll	ll	lm	ll	lm	lm	ll	ll	ll	ll	lm	lm	ll	ll	ll	lm	ll	ll	ll	lm	lm	lm	lm	lm	lm	ll	ll	ll	lm	lm	ll	lm	ll	ll	ll	lm	lm	ll
SNP13501	<lmxll>	{1-}	ll	lm	lm	lm	lm	lm	lm	ll	lm	lm	ll	ll	ll	lm	lm	ll	ll	ll	lm	lm	lm	lm	lm	lm	lm	ll	ll	lm	lm	lm	lm	ll	ll	lm	ll	lm	lm	ll	lm	ll	ll	ll	ll	lm	ll	lm	ll
SNP13530	<lmxll>	{1-}	lm	lm	lm	ll	ll	lm	lm	ll	ll	ll	ll	ll	ll	lm	lm	lm	ll	lm	lm	lm	lm	lm	lm	lm	lm	lm	ll	lm	lm	lm	lm	ll	lm	ll	ll	ll	lm	lm	ll	lm	lm	lm	lm	lm	lm	lm	lm
SNP13570	<lmxll>	{0-}	lm	ll	lm	lm	lm	ll	ll	ll	ll	lm	lm	ll	ll	ll	ll	lm	ll	ll	ll	ll	ll	lm	ll	ll	lm	ll	lm	lm	lm	lm	lm	lm	lm	ll	ll	ll	ll	ll	ll	lm	ll	lm	lm	lm	ll	lm	lm
SNP13607	<lmxll>	{0-}	lm	ll	ll	ll	ll	ll	ll	lm	ll	lm	lm	ll	lm	lm	lm	ll	lm	lm	lm	lm	lm	ll	ll	ll	ll	lm	lm	lm	lm	ll	ll	ll	lm	lm	lm	ll	ll	lm	ll	ll	ll	lm	lm	ll	lm	lm	lm
SNP13706	<lmxll>	{0-}	lm	lm	ll	lm	lm	lm	ll	lm	lm	lm	lm	lm	ll	lm	ll	ll	ll	lm	ll	ll	lm	ll	lm	ll	lm	ll	lm	ll	ll	lm	lm	ll	ll	ll	lm	lm	lm	ll	lm	lm	ll	lm	ll	lm	lm	ll	lm
SNP13739	<lmxll>	{1-}	lm	lm	lm	ll	ll	ll	lm	lm	ll	ll	ll	ll	ll	ll	lm	--	ll	lm	ll	--	ll	ll	ll	ll	lm	ll	ll	ll	lm	lm	lm	ll	lm	lm	ll	ll	ll	lm	lm	ll	ll	lm	ll	lm	lm	ll	ll
SNP13785	<lmxll>	{1-}	lm	lm	lm	ll	ll	lm	lm	ll	ll	ll	ll	ll	ll	lm	ll	lm	ll	ll	lm	lm	lm	lm	lm	lm	lm	lm	ll	lm	lm	lm	ll	ll	lm	ll	ll	ll	lm	lm	ll	lm	lm	lm	lm	lm	lm	lm	lm
SNP13860	<lmxll>	{1-}	lm	lm	lm	lm	ll	ll	lm	lm	ll	ll	lm	lm	ll	lm	lm	ll	ll	ll	ll	ll	lm	ll	ll	ll	lm	lm	ll	lm	lm	lm	lm	lm	lm	lm	ll	ll	ll	lm	ll	ll	lm	ll	ll	lm	ll	lm	ll
SNP13898	<lmxll>	{0-}	ll	lm	ll	lm	lm	lm	ll	ll	lm	ll	lm	ll	ll	lm	ll	lm	ll	ll	lm	ll	ll	lm	ll	ll	ll	ll	lm	lm	ll	lm	ll	lm	ll	ll	lm	lm	ll	lm	ll	lm	ll	ll	ll	lm	ll	ll	lm
SNP14004	<lmxll>	{0-}	lm	ll	ll	ll	ll	lm	ll	ll	ll	lm	lm	ll	ll	ll	lm	ll	ll	ll	lm	ll	lm	lm	ll	lm	ll	ll	ll	lm	lm	lm	lm	ll	ll	ll	ll	ll	ll	lm	lm	ll	ll	ll	lm	lm	ll	ll	ll
SNP14016	<lmxll>	{0-}	lm	ll	ll	ll	ll	ll	ll	lm	ll	lm	lm	ll	ll	lm	lm	ll	lm	lm	lm	lm	lm	ll	ll	ll	ll	lm	lm	lm	lm	ll	ll	lm	lm	ll	lm	ll	ll	lm	ll	ll	ll	lm	lm	ll	lm	lm	lm
SNP14035	<lmxll>	{0-}	ll	ll	lm	lm	lm	ll	ll	ll	ll	lm	ll	ll	lm	ll	lm	ll	lm	lm	lm	lm	ll	lm	ll	lm	ll	ll	ll	ll	ll	lm	lm	lm	ll	ll	lm	ll	lm	lm	ll	lm	lm	ll	ll	lm	ll	lm	lm
SNP14047	<lmxll>	{0-}	lm	ll	ll	ll	ll	ll	ll	lm	ll	lm	lm	ll	lm	lm	lm	ll	lm	lm	lm	lm	lm	ll	ll	ll	ll	lm	lm	lm	lm	ll	ll	ll	lm	ll	lm	ll	ll	lm	ll	ll	ll	lm	lm	lm	lm	lm	lm
SNP14073	<lmxll>	{0-}	lm	lm	ll	ll	ll	lm	ll	ll	ll	ll	ll	ll	ll	ll	ll	ll	ll	ll	lm	ll	ll	lm	ll	lm	lm	ll	lm	lm	ll	ll	ll	lm	ll	ll	ll	lm	lm	lm	ll	ll	ll	lm	ll	lm	ll	ll	ll
SNP14107	<lmxll>	{1-}	lm	ll	lm	ll	ll	ll	lm	lm	ll	ll	ll	lm	lm	lm	lm	ll	lm	lm	ll	lm	lm	ll	ll	ll	lm	lm	ll	ll	lm	lm	lm	lm	lm	lm	ll	ll	ll	lm	lm	ll	lm	lm	ll	lm	lm	lm	ll
SNP14138	<lmxll>	{1-}	lm	ll	lm	ll	ll	ll	lm	lm	ll	ll	ll	lm	lm	lm	lm	ll	ll	lm	ll	lm	lm	ll	ll	ll	lm	ll	ll	ll	lm	lm	lm	lm	lm	lm	ll	ll	ll	lm	lm	ll	lm	lm	ll	ll	lm	lm	ll
SNP14215	<lmxll>	{1-}	lm	lm	lm	ll	ll	lm	lm	ll	ll	ll	ll	ll	ll	lm	ll	lm	ll	lm	lm	ll	lm	lm	lm	lm	lm	lm	ll	lm	lm	lm	lm	ll	lm	ll	ll	ll	lm	lm	lm	lm	lm	lm	lm	lm	lm	lm	lm
SNP14249	<lmxll>	{0-}	ll	ll	lm	lm	lm	ll	ll	lm	lm	lm	ll	lm	lm	lm	lm	ll	lm	ll	lm	ll	--	ll	ll	lm	lm	lm	lm	lm	lm	ll	ll	ll	lm	ll	lm	ll	ll	lm	ll	ll	ll	lm	lm	ll	lm	lm	--
SNP14338	<lmxll>	{0-}	lm	ll	ll	ll	ll	ll	ll	lm	ll	lm	lm	ll	lm	lm	lm	ll	lm	lm	lm	lm	lm	ll	ll	lm	ll	lm	lm	lm	ll	ll	ll	lm	lm	lm	lm	ll	ll	lm	ll	ll	ll	lm	lm	ll	lm	lm	lm
SNP14368	<lmxll>	{1-}	lm	lm	lm	ll	ll	ll	lm	lm	ll	ll	ll	lm	ll	lm	lm	ll	ll	ll	lm	lm	lm	ll	ll	ll	lm	ll	ll	ll	lm	lm	lm	lm	lm	lm	ll	ll	ll	lm	lm	ll	lm	lm	ll	lm	lm	lm	ll
SNP1438	<lmxll>	{0-}	lm	ll	lm	lm	lm	lm	ll	lm	lm	ll	ll	ll	lm	ll	lm	ll	ll	lm	lm	lm	ll	lm	ll	ll	ll	ll	ll	ll	ll	ll	ll	lm	ll	lm	ll	lm	lm	lm	lm	lm	ll	ll	lm	lm	ll	lm	lm
SNP14384	<lmxll>	{1-}	lm	lm	ll	ll	ll	ll	lm	lm	lm	ll	lm	ll	ll	lm	ll	lm	lm	ll	lm	ll	lm	ll	ll	ll	lm	lm	lm	lm	lm	lm	ll	lm	lm	ll	ll	lm	ll	lm	lm	ll	ll	ll	ll	lm	lm	ll	ll
SNP14400	<lmxll>	{1-}	lm	lm	ll	ll	ll	ll	lm	lm	lm	ll	lm	ll	ll	lm	ll	lm	lm	ll	ll	ll	lm	ll	ll	ll	lm	lm	lm	ll	lm	lm	ll	lm	lm	lm	ll	lm	ll	lm	lm	ll	ll	ll	ll	lm	lm	ll	ll
SNP14461	<lmxll>	{1-}	lm	ll	lm	ll	ll	ll	lm	ll	ll	ll	ll	ll	lm	ll	lm	lm	lm	ll	lm	lm	ll	lm	lm	ll	ll	lm	ll	lm	lm	lm	ll	ll	lm	ll	ll	ll	ll	ll	ll	ll	lm	lm	ll	lm	lm	lm	ll
SNP14462	<lmxll>	{1-}	lm	lm	lm	lm	lm	ll	lm	ll	lm	lm	ll	lm	lm	lm	lm	ll	ll	ll	ll	lm	lm	lm	lm	ll	lm	ll	ll	lm	lm	lm	lm	lm	ll	ll	ll	lm	ll	ll	lm	ll	lm	lm	lm	lm	lm	lm	ll
SNP14493	<lmxll>	{0-}	lm	ll	ll	ll	ll	ll	ll	lm	ll	lm	lm	ll	lm	lm	lm	ll	lm	lm	lm	lm	lm	ll	ll	ll	ll	lm	ll	lm	ll	ll	ll	lm	lm	ll	lm	ll	ll	lm	ll	ll	ll	lm	lm	ll	lm	lm	lm
SNP14509	<lmxll>	{0-}	lm	lm	ll	ll	ll	ll	lm	lm	ll	lm	lm	lm	lm	ll	ll	lm	ll	lm	ll	ll	ll	lm	lm	lm	ll	ll	ll	ll	lm	lm	ll	ll	ll	ll	ll	lm	lm	ll	lm	ll	lm	lm	lm	ll	lm	lm	lm
SNP14649	<lmxll>	{1-}	lm	ll	lm	ll	ll	ll	lm	ll	ll	ll	ll	ll	lm	lm	ll	lm	lm	ll	lm	ll	ll	lm	lm	ll	ll	lm	ll	lm	lm	lm	ll	ll	lm	ll	ll	ll	lm	lm	ll	ll	lm	lm	ll	ll	lm	lm	lm
SNP14721	<lmxll>	{0-}	ll	lm	lm	lm	lm	ll	ll	lm	ll	lm	ll	lm	ll	lm	ll	lm	ll	lm	ll	ll	ll	lm	lm	ll	lm	ll	lm	lm	lm	lm	lm	lm	ll	lm	lm	lm	ll	lm	lm	ll	ll	ll	ll	ll	ll	ll	lm
SNP14734	<lmxll>	{1-}	lm	lm	lm	lm	lm	lm	lm	ll	ll	lm	ll	ll	ll	ll	ll	lm	lm	ll	ll	ll	ll	lm	ll	ll	lm	ll	ll	lm	lm	lm	lm	lm	ll	ll	lm	lm	ll	ll	lm	lm	ll	lm	lm	lm	lm	ll	ll
SNP14802	<lmxll>	{0-}	lm	ll	ll	lm	lm	ll	lm	ll	ll	ll	lm	lm	lm	ll	lm	lm	lm	lm	lm	ll	ll	ll	ll	lm	ll	lm	ll	ll	ll	lm	ll	ll	lm	lm	lm	lm	ll	ll	ll	lm	ll	ll	lm	lm	ll	ll	lm
SNP14880	<lmxll>	{0-}	lm	lm	ll	lm	lm	ll	lm	ll	ll	lm	lm	ll	lm	ll	ll	lm	ll	ll	ll	ll	ll	lm	lm	ll	lm	lm	lm	lm	lm	lm	lm	ll	lm	lm	ll	ll	ll	lm	ll	lm	ll	ll	lm	lm	ll	lm	lm
SNP1496	<lmxll>	{0-}	lm	lm	lm	lm	lm	ll	ll	lm	ll	lm	lm	lm	ll	lm	ll	lm	ll	lm	lm	ll	lm	lm	lm	ll	lm	ll	lm	lm	lm	lm	lm	lm	ll	lm	ll	lm	ll	lm	ll	ll	ll	ll	lm	ll	ll	ll	lm
SNP14989	<lmxll>	{1-}	lm	--	lm	ll	ll	ll	ll	ll	ll	ll	ll	ll	lm	lm	lm	lm	lm	ll	lm	lm	ll	lm	lm	ll	ll	ll	ll	lm	lm	lm	ll	ll	lm	ll	ll	ll	lm	lm	ll	ll	ll	lm	--	ll	lm	lm	lm
SNP15051	<lmxll>	{0-}	lm	lm	lm	ll	ll	lm	ll	ll	ll	ll	lm	ll	lm	lm	ll	lm	lm	lm	lm	ll	lm	lm	lm	lm	ll	ll	lm	lm	lm	lm	ll	lm	ll	lm	lm	lm	ll	ll	ll	ll	ll	lm	ll	ll	ll	ll	ll
SNP15095	<lmxll>	{0-}	--	lm	lm	lm	lm	lm	--	ll	lm	ll	lm	ll	ll	lm	lm	lm	ll	lm	ll	ll	--	lm	lm	ll	lm	ll	lm	--	lm	lm	lm	lm	ll	lm	lm	lm	ll	lm	ll	lm	ll	ll	--	ll	ll	lm	ll
SNP15190	<lmxll>	{0-}	ll	ll	lm	lm	lm	ll	ll	lm	ll	lm	lm	ll	ll	ll	ll	ll	lm	lm	lm	ll	ll	ll	ll	ll	ll	ll	lm	ll	ll	lm	lm	ll	ll	lm	lm	ll	ll	ll	lm	ll	lm	ll	ll	ll	ll	ll	lm
SNP1526	<lmxll>	{1-}	lm	lm	lm	lm	lm	lm	lm	ll	lm	lm	ll	ll	lm	lm	lm	ll	ll	lm	lm	lm	lm	lm	lm	ll	lm	ll	ll	lm	lm	lm	lm	lm	ll	lm	ll	lm	lm	ll	lm	ll	lm	lm	lm	lm	lm	lm	ll
SNP1531	<lmxll>	{1-}	lm	lm	ll	ll	ll	lm	lm	lm	lm	ll	lm	lm	ll	lm	ll	lm	lm	ll	lm	ll	lm	ll	lm	lm	lm	ll	lm	lm	lm	lm	lm	lm	lm	lm	lm	lm	ll	lm	ll	ll	ll	ll	ll	lm	ll	lm	ll
SNP15355	<lmxll>	{0-}	lm	ll	ll	lm	lm	lm	lm	ll	ll	lm	lm	lm	lm	ll	ll	lm	ll	ll	ll	ll	ll	lm	lm	lm	lm	lm	ll	lm	ll	ll	ll	lm	ll	lm	ll	lm	ll	ll	ll	lm	ll	lm	ll	lm	lm	ll	lm
SNP15368	<lmxll>	{1-}	lm	lm	ll	ll	ll	ll	lm	lm	lm	ll	lm	ll	ll	lm	ll	lm	lm	ll	ll	ll	lm	lm	ll	ll	lm	lm	lm	ll	lm	lm	ll	lm	lm	ll	ll	lm	ll	lm	lm	ll	ll	ll	lm	ll	lm	ll	ll
SNP15515	<lmxll>	{0-}	ll	ll	lm	lm	lm	ll	ll	lm	ll	lm	lm	ll	ll	ll	ll	ll	lm	lm	lm	lm	ll	ll	ll	ll	ll	ll	lm	ll	ll	lm	lm	ll	ll	lm	lm	ll	ll	ll	lm	ll	lm	ll	ll	lm	lm	ll	lm
SNP15585	<lmxll>	{0-}	ll	lm	ll	ll	ll	lm	lm	lm	ll	lm	lm	ll	ll	ll	ll	lm	ll	ll	ll	ll	ll	lm	lm	ll	ll	ll	ll	ll	lm	lm	ll	ll	ll	ll	ll	lm	lm	lm	ll	ll	lm	ll	ll	ll	ll	lm	lm
SNP15775	<lmxll>	{0-}	lm	ll	ll	ll	ll	ll	ll	lm	lm	ll	lm	ll	lm	lm	lm	ll	lm	lm	lm	lm	lm	ll	ll	ll	ll	lm	lm	lm	ll	lm	ll	lm	lm	ll	lm	ll	lm	ll	ll	ll	lm	lm	lm	ll	lm	lm	lm
SNP15865	<lmxll>	{1-}	lm	lm	ll	ll	ll	ll	lm	lm	lm	lm	lm	ll	ll	lm	ll	lm	lm	ll	lm	ll	lm	ll	ll	ll	lm	lm	lm	ll	lm	lm	ll	lm	lm	ll	ll	lm	ll	lm	lm	ll	ll	ll	lm	ll	lm	ll	ll
SNP15872	<lmxll>	{1-}	lm	lm	lm	lm	lm	lm	lm	ll	lm	lm	ll	ll	lm	lm	lm	ll	ll	ll	lm	lm	lm	lm	lm	ll	lm	ll	ll	lm	lm	lm	lm	lm	ll	lm	ll	lm	lm	ll	lm	ll	lm	lm	lm	lm	lm	lm	ll
SNP15906	<lmxll>	{0-}	lm	lm	ll	ll	ll	ll	ll	ll	ll	ll	ll	ll	ll	ll	ll	ll	ll	ll	lm	ll	lm	lm	lm	ll	lm	lm	lm	ll	ll	ll	ll	lm	lm	lm	lm	lm	lm	lm	ll	ll	ll	lm	ll	ll	ll	ll	ll
SNP15949	<lmxll>	{0-}	ll	ll	lm	lm	lm	lm	ll	ll	ll	lm	ll	lm	lm	ll	lm	ll	lm	lm	lm	lm	ll	lm	ll	ll	ll	lm	ll	ll	ll	lm	lm	lm	ll	ll	lm	ll	lm	lm	ll	lm	lm	ll	ll	lm	ll	lm	lm
SNP16003	<lmxll>	{0-}	lm	ll	lm	lm	lm	ll	ll	ll	ll	lm	lm	ll	ll	ll	ll	ll	ll	ll	ll	lm	ll	ll	ll	ll	lm	ll	lm	lm	lm	lm	lm	ll	lm	ll	ll	ll	ll	ll	ll	lm	lm	lm	lm	lm	lm	ll	lm
SNP16045	<lmxll>	{0-}	lm	lm	lm	ll	ll	lm	ll	ll	ll	ll	lm	ll	lm	lm	ll	ll	ll	ll	ll	ll	ll	lm	lm	ll	ll	ll	lm	lm	lm	lm	ll	lm	ll	lm	lm	lm	lm	ll	lm	ll	ll	lm	ll	ll	ll	ll	ll
SNP16198	<lmxll>	{0-}	lm	ll	lm	lm	lm	ll	ll	ll	ll	lm	lm	lm	ll	ll	ll	ll	ll	ll	ll	lm	ll	ll	ll	ll	lm	ll	lm	lm	lm	lm	lm	ll	lm	ll	ll	ll	ll	ll	ll	lm	lm	lm	lm	lm	lm	ll	lm
SNP16248	<lmxll>	{1-}	lm	lm	lm	ll	ll	lm	lm	ll	ll	ll	ll	ll	ll	lm	ll	lm	ll	lm	lm	ll	ll	lm	lm	lm	lm	lm	ll	lm	lm	lm	lm	ll	lm	ll	ll	ll	lm	lm	lm	lm	lm	lm	lm	lm	lm	ll	lm
SNP16322	<lmxll>	{0-}	ll	ll	ll	lm	lm	lm	ll	ll	--	lm	lm	ll	lm	ll	ll	lm	--	lm	lm	ll	--	ll	ll	ll	ll	ll	lm	lm	ll	lm	ll	lm	--	ll	ll	ll	lm	lm	lm	lm	ll	ll	ll	lm	ll	ll	lm
SNP16331	<lmxll>	{0-}	ll	lm	ll	ll	ll	lm	lm	ll	lm	lm	ll	lm	--	lm	ll	ll	ll	ll	ll	--	ll	ll	lm	ll	lm	ll	ll	ll	ll	lm	lm	lm	ll	ll	ll	ll	lm	ll	ll	ll	ll	ll	ll	ll	lm	ll	ll
SNP16364	<lmxll>	{0-}	lm	lm	ll	lm	lm	lm	lm	ll	ll	lm	lm	ll	lm	ll	ll	lm	ll	ll	ll	ll	ll	lm	ll	ll	lm	lm	lm	lm	lm	lm	lm	ll	lm	lm	ll	ll	ll	lm	ll	lm	ll	ll	lm	lm	ll	lm	lm
SNP16376	<lmxll>	{0-}	lm	ll	ll	ll	ll	ll	lm	ll	ll	ll	lm	lm	ll	ll	ll	lm	ll	lm	ll	ll	ll	ll	ll	ll	ll	ll	lm	ll	ll	lm	ll	ll	ll	ll	lm	lm	ll	ll	ll	lm	ll	ll	lm	lm	ll	ll	ll
SNP16386	<lmxll>	{0-}	lm	ll	ll	lm	lm	lm	lm	lm	lm	ll	ll	lm	lm	lm	lm	lm	lm	ll	lm	ll	ll	lm	lm	ll	lm	lm	ll	lm	ll	lm	ll	lm	ll	lm	ll	lm	ll	ll	ll	ll	ll	lm	lm	ll	lm	ll	lm
SNP16417	<lmxll>	{0-}	ll	lm	lm	lm	lm	ll	ll	ll	ll	lm	lm	ll	ll	ll	ll	lm	ll	ll	ll	ll	ll	lm	ll	ll	lm	ll	lm	lm	lm	lm	lm	lm	lm	ll	ll	ll	ll	ll	ll	lm	ll	ll	ll	lm	ll	lm	lm
SNP1645	<lmxll>	{0-}	lm	lm	ll	lm	lm	lm	lm	ll	ll	ll	ll	ll	lm	lm	ll	ll	ll	ll	ll	ll	ll	lm	lm	ll	ll	ll	ll	ll	lm	lm	ll	ll	ll	lm	lm	lm	lm	ll	ll	lm	lm	lm	lm	lm	lm	ll	lm
SNP16623	<lmxll>	{1-}	lm	lm	lm	ll	ll	lm	lm	ll	ll	ll	ll	ll	ll	lm	ll	lm	ll	lm	lm	ll	lm	lm	ll	lm	lm	lm	ll	ll	lm	lm	lm	ll	lm	ll	ll	ll	lm	lm	lm	lm	lm	lm	lm	lm	lm	lm	lm
SNP16629	<lmxll>	{1-}	lm	lm	lm	ll	ll	lm	lm	ll	ll	ll	ll	ll	ll	lm	lm	lm	ll	lm	lm	lm	lm	lm	lm	lm	lm	lm	ll	lm	lm	lm	ll	ll	lm	ll	ll	ll	lm	lm	ll	lm	lm	lm	lm	lm	lm	lm	lm
SNP16642	<lmxll>	{1-}	ll	ll	ll	lm	lm	lm	lm	lm	lm	lm	lm	ll	lm	lm	lm	lm	ll	lm	ll	lm	ll	ll	lm	lm	ll	ll	ll	lm	lm	lm	lm	lm	ll	lm	ll	ll	ll	lm	lm	lm	lm	ll	ll	lm	ll	lm	lm
SNP16658	<lmxll>	{0-}	lm	ll	ll	lm	lm	lm	lm	lm	ll	lm	lm	lm	lm	lm	ll	lm	ll	ll	lm	ll	ll	lm	lm	lm	lm	lm	ll	lm	ll	ll	ll	lm	ll	ll	ll	lm	ll	ll	ll	lm	ll	lm	lm	lm	lm	ll	lm
SNP16688	<lmxll>	{0-}	lm	lm	lm	ll	ll	lm	ll	lm	ll	lm	lm	ll	lm	lm	ll	lm	ll	lm	ll	ll	lm	lm	ll	ll	ll	ll	lm	lm	lm	lm	ll	ll	ll	lm	ll	lm	ll	ll	ll	ll	lm	lm	lm	lm	ll	ll	ll
SNP16772	<lmxll>	{1-}	lm	lm	lm	lm	lm	ll	lm	ll	lm	lm	ll	lm	lm	lm	lm	ll	ll	ll	lm	lm	lm	lm	lm	ll	lm	ll	ll	lm	lm	lm	lm	lm	ll	ll	ll	lm	ll	ll	lm	ll	lm	lm	lm	lm	lm	lm	ll
SNP16790	<lmxll>	{0-}	lm	lm	ll	lm	lm	lm	ll	ll	lm	ll	lm	ll	ll	lm	lm	ll	ll	ll	lm	ll	ll	lm	ll	ll	ll	lm	lm	ll	ll	lm	ll	lm	ll	ll	lm	lm	ll	lm	ll	lm	ll	ll	lm	lm	lm	ll	lm
SNP16813	<lmxll>	{0-}	lm	lm	ll	lm	lm	lm	ll	ll	lm	ll	lm	ll	ll	lm	lm	lm	ll	ll	lm	--	ll	lm	ll	ll	ll	lm	lm	ll	ll	lm	ll	lm	ll	ll	lm	lm	ll	lm	ll	lm	ll	lm	ll	lm	lm	ll	lm
SNP17308	<lmxll>	{1-}	lm	lm	lm	ll	ll	lm	lm	ll	ll	ll	lm	ll	lm	lm	ll	lm	ll	ll	lm	ll	ll	ll	ll	lm	lm	lm	ll	ll	lm	lm	lm	ll	lm	ll	ll	ll	lm	ll	lm	lm	lm	ll	lm	lm	lm	lm	lm
SNP17310	<lmxll>	{0-}	lm	lm	lm	ll	ll	ll	ll	ll	ll	ll	ll	lm	ll	ll	ll	ll	ll	ll	lm	ll	lm	lm	lm	lm	lm	lm	lm	ll	ll	lm	ll	lm	lm	lm	lm	lm	lm	lm	ll	ll	ll	lm	lm	ll	lm	ll	ll
SNP17334	<lmxll>	{0-}	lm	lm	lm	lm	lm	lm	ll	lm	ll	lm	lm	ll	lm	lm	ll	lm	ll	lm	lm	ll	lm	lm	lm	ll	ll	ll	lm	lm	lm	lm	ll	ll	ll	lm	ll	lm	ll	ll	ll	ll	lm	lm	lm	lm	lm	ll	ll
SNP17579	<lmxll>	{1-}	lm	lm	lm	lm	lm	lm	lm	ll	lm	lm	ll	ll	lm	lm	lm	ll	ll	ll	lm	lm	lm	lm	lm	ll	lm	ll	ll	lm	lm	lm	lm	lm	ll	ll	ll	lm	ll	ll	lm	ll	lm	lm	lm	lm	lm	lm	ll
SNP17611	<lmxll>	{0-}	lm	ll	ll	ll	ll	ll	ll	lm	ll	lm	ll	ll	ll	lm	ll	ll	lm	lm	lm	lm	lm	ll	ll	ll	ll	lm	lm	lm	lm	ll	ll	ll	lm	ll	lm	ll	ll	lm	ll	ll	ll	lm	ll	ll	lm	lm	lm
SNP17779	<lmxll>	{1-}	lm	lm	lm	ll	ll	lm	lm	ll	ll	ll	ll	ll	ll	lm	lm	lm	ll	lm	lm	lm	lm	lm	lm	lm	lm	lm	ll	lm	lm	lm	ll	ll	lm	ll	ll	ll	lm	lm	ll	lm	lm	lm	lm	lm	lm	lm	lm
SNP17783	<lmxll>	{0-}	ll	ll	lm	ll	ll	ll	ll	lm	lm	ll	lm	ll	lm	lm	lm	ll	lm	lm	lm	lm	lm	ll	ll	ll	lm	ll	lm	ll	ll	lm	ll	lm	lm	lm	lm	ll	lm	ll	ll	ll	lm	ll	ll	ll	ll	lm	lm
SNP17811	<lmxll>	{0-}	ll	lm	ll	lm	lm	lm	ll	lm	lm	lm	lm	lm	ll	lm	lm	ll	ll	lm	lm	ll	lm	ll	lm	ll	lm	ll	lm	ll	ll	lm	lm	ll	ll	ll	lm	lm	lm	lm	lm	lm	ll	ll	ll	lm	ll	ll	ll
SNP17852	<lmxll>	{0-}	ll	ll	ll	lm	ll	ll	ll	lm	ll	lm	lm	ll	lm	lm	lm	ll	lm	lm	lm	lm	lm	ll	ll	ll	ll	ll	lm	lm	lm	ll	ll	ll	lm	ll	lm	ll	ll	lm	ll	ll	ll	ll	ll	lm	ll	lm	lm
SNP17888	<lmxll>	{0-}	lm	ll	ll	lm	lm	lm	lm	ll	ll	lm	lm	lm	lm	ll	ll	lm	ll	ll	lm	ll	ll	lm	lm	lm	lm	lm	ll	lm	ll	ll	ll	lm	ll	lm	ll	lm	ll	ll	ll	lm	ll	lm	lm	lm	lm	ll	lm
SNP17890	<lmxll>	{0-}	ll	lm	lm	lm	lm	lm	lm	ll	ll	lm	ll	lm	lm	lm	ll	lm	ll	lm	lm	ll	ll	ll	ll	ll	ll	ll	lm	lm	ll	lm	lm	lm	ll	lm	lm	ll	ll	lm	ll	lm	lm	ll	ll	lm	ll	ll	lm
SNP17922	<lmxll>	{0-}	ll	lm	ll	ll	ll	lm	lm	lm	ll	lm	lm	ll	ll	ll	ll	lm	ll	ll	ll	ll	ll	lm	lm	ll	ll	ll	ll	ll	lm	lm	ll	lm	ll	ll	ll	lm	lm	lm	ll	ll	ll	ll	ll	ll	ll	lm	lm
SNP17954	<lmxll>	{1-}	ll	ll	lm	lm	lm	ll	lm	ll	ll	lm	lm	lm	ll	lm	lm	ll	ll	ll	lm	lm	lm	lm	ll	ll	ll	ll	lm	lm	lm	lm	lm	lm	ll	ll	ll	lm	ll	ll	lm	ll	lm	lm	lm	ll	lm	lm	ll
SNP1801	<lmxll>	{1-}	lm	ll	lm	ll	ll	ll	lm	ll	ll	ll	ll	ll	lm	ll	lm	lm	lm	ll	lm	lm	ll	lm	lm	ll	ll	lm	ll	lm	lm	lm	ll	ll	lm	ll	ll	ll	ll	ll	ll	ll	lm	lm	ll	ll	lm	lm	lm
SNP18022	<lmxll>	{0-}	lm	lm	lm	ll	ll	ll	ll	ll	ll	ll	ll	ll	ll	ll	ll	ll	ll	ll	lm	ll	lm	lm	lm	ll	lm	ll	lm	ll	ll	ll	ll	lm	lm	lm	lm	lm	lm	lm	ll	ll	ll	lm	lm	ll	ll	ll	ll
SNP18129	<lmxll>	{0-}	lm	lm	lm	lm	lm	lm	lm	ll	ll	lm	ll	lm	lm	lm	ll	lm	ll	lm	lm	ll	ll	ll	ll	lm	ll	ll	lm	lm	ll	lm	lm	lm	ll	lm	lm	ll	ll	lm	ll	lm	lm	lm	ll	lm	ll	ll	lm
SNP18155	<lmxll>	{0-}	lm	ll	lm	lm	lm	ll	lm	lm	lm	lm	ll	lm	lm	lm	lm	lm	lm	ll	lm	lm	lm	ll	lm	lm	ll	lm	lm	lm	lm	ll	ll	ll	lm	lm	lm	ll	ll	lm	ll	ll	ll	ll	lm	lm	ll	lm	lm
SNP18321	<lmxll>	{1-}	lm	lm	lm	ll	ll	lm	ll	ll	ll	ll	ll	ll	ll	lm	--	lm	ll	lm	lm	ll	lm	lm	lm	lm	lm	ll	ll	ll	lm	lm	ll	ll	lm	ll	ll	ll	lm	lm	ll	lm	lm	lm	lm	lm	lm	lm	lm
SNP18362	<lmxll>	{1-}	ll	ll	ll	lm	lm	lm	lm	lm	lm	lm	lm	ll	lm	lm	lm	lm	ll	lm	ll	lm	ll	ll	lm	lm	ll	ll	ll	lm	lm	lm	lm	lm	ll	lm	ll	ll	ll	lm	lm	lm	lm	ll	ll	lm	ll	lm	lm
SNP18398	<lmxll>	{0-}	ll	ll	ll	lm	lm	lm	ll	lm	lm	lm	ll	ll	lm	ll	ll	ll	ll	lm	lm	lm	ll	lm	ll	ll	ll	ll	lm	ll	ll	ll	ll	lm	ll	ll	lm	lm	lm	lm	lm	lm	ll	ll	ll	lm	ll	ll	lm
SNP18413	<lmxll>	{1-}	lm	ll	lm	ll	ll	ll	lm	ll	ll	ll	ll	ll	lm	lm	lm	lm	lm	ll	lm	lm	ll	lm	lm	ll	ll	lm	ll	lm	lm	lm	ll	ll	lm	ll	ll	ll	lm	lm	ll	ll	lm	lm	ll	ll	lm	lm	lm
SNP18425	<lmxll>	{0-}	lm	ll	lm	lm	lm	ll	ll	ll	ll	lm	lm	ll	ll	ll	ll	ll	ll	ll	ll	lm	ll	ll	ll	ll	lm	ll	lm	lm	lm	lm	lm	ll	lm	ll	ll	ll	ll	ll	ll	lm	lm	lm	lm	lm	lm	ll	lm
SNP18492	<lmxll>	{1-}	lm	lm	lm	ll	ll	ll	lm	lm	ll	ll	lm	lm	ll	lm	lm	ll	ll	ll	ll	ll	lm	ll	ll	ll	lm	lm	ll	lm	lm	lm	lm	lm	lm	lm	ll	ll	ll	lm	ll	ll	lm	ll	ll	lm	ll	lm	ll
SNP18523	<lmxll>	{0-}	ll	ll	lm	lm	lm	lm	ll	ll	ll	lm	ll	lm	lm	ll	lm	ll	lm	lm	lm	lm	ll	lm	ll	ll	ll	ll	ll	lm	ll	lm	lm	lm	ll	lm	lm	ll	lm	lm	ll	lm	lm	ll	ll	lm	ll	lm	lm
SNP18541	<lmxll>	{1-}	lm	lm	lm	ll	ll	lm	lm	ll	ll	ll	lm	ll	ll	lm	ll	lm	ll	ll	lm	ll	lm	ll	ll	lm	lm	lm	ll	ll	lm	lm	lm	ll	lm	ll	ll	ll	lm	ll	lm	lm	lm	ll	lm	lm	lm	lm	lm
SNP18551	<lmxll>	{0-}	ll	ll	lm	lm	lm	lm	lm	ll	ll	lm	ll	lm	lm	ll	lm	ll	lm	lm	lm	lm	ll	lm	ll	ll	ll	ll	ll	lm	ll	lm	lm	lm	ll	ll	lm	ll	lm	lm	ll	lm	lm	ll	ll	lm	ll	lm	lm
SNP18554	<lmxll>	{0-}	lm	ll	lm	lm	lm	lm	ll	ll	ll	ll	ll	ll	lm	ll	ll	ll	lm	lm	lm	lm	ll	ll	ll	ll	ll	lm	ll	ll	ll	lm	lm	lm	ll	lm	lm	ll	lm	lm	ll	lm	ll	ll	lm	lm	lm	lm	ll
SNP18598	<lmxll>	{0-}	ll	lm	ll	lm	lm	lm	ll	ll	lm	lm	lm	ll	ll	ll	ll	ll	ll	ll	lm	ll	ll	lm	ll	ll	ll	ll	lm	lm	ll	lm	ll	lm	ll	lm	lm	lm	lm	lm	ll	lm	ll	ll	ll	lm	ll	ll	lm
SNP18620	<lmxll>	{0-}	lm	lm	ll	lm	lm	ll	lm	ll	ll	lm	lm	ll	lm	ll	ll	lm	ll	ll	ll	ll	ll	lm	ll	ll	lm	ll	lm	lm	lm	lm	lm	lm	lm	ll	ll	ll	ll	lm	ll	lm	ll	ll	lm	lm	ll	lm	lm
SNP18635	<lmxll>	{0-}	lm	lm	ll	ll	ll	lm	lm	lm	ll	lm	lm	ll	lm	ll	ll	ll	--	ll	lm	ll	ll	lm	lm	ll	ll	ll	ll	ll	lm	lm	ll	ll	ll	lm	lm	lm	lm	ll	ll	lm	lm	lm	lm	lm	lm	lm	lm
SNP18732	<lmxll>	{1-}	lm	lm	lm	ll	ll	ll	lm	lm	ll	ll	ll	lm	ll	lm	lm	ll	ll	ll	ll	lm	lm	ll	ll	ll	lm	ll	ll	ll	lm	lm	lm	lm	lm	ll	ll	ll	ll	lm	ll	ll	lm	ll	ll	lm	ll	lm	ll
SNP18818	<lmxll>	{0-}	ll	ll	ll	lm	lm	lm	ll	lm	lm	lm	ll	ll	lm	ll	lm	ll	ll	lm	lm	lm	ll	lm	ll	ll	ll	ll	lm	ll	ll	ll	ll	lm	ll	lm	lm	lm	lm	lm	lm	lm	ll	ll	ll	lm	ll	ll	lm
SNP18838	<lmxll>	{0-}	lm	lm	lm	lm	lm	ll	ll	lm	ll	lm	lm	lm	ll	lm	ll	ll	ll	lm	ll	ll	ll	lm	lm	ll	lm	ll	lm	lm	lm	lm	lm	ll	ll	lm	ll	lm	ll	lm	ll	ll	ll	ll	lm	lm	lm	ll	lm
SNP18877	<lmxll>	{0-}	lm	ll	ll	lm	lm	lm	lm	lm	lm	ll	ll	lm	lm	lm	lm	lm	lm	ll	lm	ll	ll	lm	lm	ll	lm	lm	ll	lm	ll	lm	ll	lm	ll	lm	ll	lm	ll	ll	ll	ll	ll	lm	lm	ll	lm	ll	lm
SNP18916	<lmxll>	{1-}	lm	lm	ll	ll	ll	ll	lm	lm	lm	ll	lm	ll	ll	lm	ll	lm	lm	ll	lm	ll	lm	ll	ll	ll	lm	lm	lm	ll	lm	lm	ll	lm	lm	ll	ll	lm	ll	lm	lm	ll	ll	ll	lm	lm	lm	ll	ll
SNP18953	<lmxll>	{0-}	lm	ll	ll	lm	lm	lm	lm	lm	lm	ll	ll	lm	lm	lm	lm	lm	lm	ll	ll	ll	ll	lm	lm	ll	lm	lm	ll	lm	ll	lm	ll	lm	ll	lm	ll	lm	ll	ll	ll	ll	ll	lm	lm	ll	lm	ll	lm
SNP19039	<lmxll>	{1-}	lm	lm	lm	ll	ll	ll	lm	lm	ll	ll	ll	lm	ll	lm	lm	ll	ll	ll	ll	lm	ll	ll	ll	ll	lm	ll	ll	ll	lm	lm	lm	lm	lm	lm	ll	ll	ll	lm	ll	lm	lm	ll	ll	lm	ll	lm	ll
SNP19076	<lmxll>	{0-}	lm	ll	ll	lm	lm	lm	lm	ll	ll	lm	lm	lm	lm	ll	ll	lm	ll	ll	lm	ll	ll	lm	lm	lm	lm	lm	ll	lm	ll	ll	ll	lm	ll	lm	ll	lm	ll	lm	ll	lm	ll	lm	ll	lm	lm	ll	lm
SNP19087	<lmxll>	{0-}	ll	lm	lm	lm	lm	lm	lm	ll	ll	lm	ll	lm	lm	lm	ll	lm	ll	lm	lm	ll	ll	ll	ll	lm	ll	ll	lm	lm	ll	lm	lm	lm	ll	lm	lm	ll	ll	lm	ll	lm	lm	lm	ll	lm	ll	lm	lm
SNP1921	<lmxll>	{1-}	lm	lm	lm	ll	ll	ll	lm	lm	ll	ll	ll	lm	ll	lm	lm	ll	ll	lm	ll	--	ll	ll	ll	ll	lm	ll	ll	ll	lm	lm	lm	lm	lm	lm	ll	ll	ll	lm	lm	ll	ll	lm	ll	lm	lm	lm	ll
SNP19222	<lmxll>	{0-}	ll	ll	lm	lm	lm	lm	ll	ll	ll	lm	ll	lm	lm	lm	lm	ll	ll	lm	lm	ll	ll	lm	ll	ll	ll	ll	lm	lm	ll	lm	lm	lm	ll	ll	lm	ll	lm	ll	--	lm	lm	ll	ll	lm	ll	lm	lm
SNP19245	<lmxll>	{1-}	lm	lm	lm	ll	ll	ll	lm	lm	ll	ll	lm	lm	ll	lm	lm	ll	ll	ll	ll	ll	lm	ll	ll	ll	lm	lm	ll	lm	lm	lm	lm	lm	lm	lm	ll	ll	ll	lm	ll	lm	lm	ll	ll	lm	ll	lm	ll
SNP19306	<lmxll>	{1-}	lm	lm	lm	ll	ll	lm	lm	ll	ll	ll	ll	ll	ll	lm	lm	lm	ll	lm	lm	lm	lm	lm	lm	lm	lm	ll	ll	lm	lm	lm	ll	ll	lm	ll	ll	ll	lm	lm	ll	lm	lm	lm	lm	lm	lm	lm	lm
SNP19325	<lmxll>	{0-}	lm	ll	ll	ll	ll	ll	ll	lm	ll	lm	lm	ll	lm	lm	lm	ll	lm	lm	lm	lm	lm	ll	ll	ll	ll	lm	lm	lm	lm	ll	ll	ll	lm	lm	lm	ll	ll	lm	ll	ll	ll	lm	lm	ll	lm	lm	lm
SNP19327	<lmxll>	{1-}	lm	lm	lm	lm	lm	ll	lm	ll	lm	lm	ll	lm	lm	lm	lm	ll	ll	ll	lm	lm	ll	lm	lm	ll	lm	ll	lm	lm	lm	lm	lm	lm	ll	ll	ll	lm	ll	ll	lm	ll	lm	lm	lm	lm	lm	lm	ll
SNP19389	<lmxll>	{0-}	ll	lm	lm	ll	ll	lm	ll	ll	ll	ll	ll	ll	ll	lm	ll	lm	ll	lm	lm	ll	lm	lm	ll	ll	ll	ll	lm	lm	lm	lm	ll	ll	ll	ll	ll	lm	ll	ll	ll	ll	lm	lm	lm	ll	ll	ll	ll
SNP19478	<lmxll>	{1-}	ll	ll	ll	lm	lm	lm	lm	lm	lm	lm	lm	ll	lm	lm	lm	lm	ll	lm	ll	lm	ll	ll	lm	lm	ll	ll	ll	lm	lm	lm	lm	lm	ll	lm	ll	ll	ll	lm	lm	lm	lm	ll	ll	lm	ll	lm	lm
SNP19541	<lmxll>	{1-}	lm	lm	ll	ll	ll	lm	lm	lm	lm	lm	lm	lm	ll	lm	ll	lm	lm	ll	ll	ll	lm	ll	lm	lm	lm	ll	lm	lm	lm	lm	lm	lm	ll	lm	ll	lm	ll	lm	ll	ll	ll	ll	ll	lm	ll	lm	ll
SNP19566	<lmxll>	{0-}	lm	lm	ll	ll	ll	lm	ll	ll	ll	ll	ll	ll	ll	ll	ll	ll	ll	ll	lm	ll	lm	lm	ll	lm	lm	ll	lm	ll	ll	ll	ll	lm	ll	ll	ll	lm	lm	lm	ll	ll	ll	lm	ll	lm	ll	ll	ll
SNP19577	<lmxll>	{1-}	lm	lm	ll	ll	ll	ll	lm	lm	lm	ll	lm	ll	ll	lm	ll	lm	lm	ll	lm	ll	lm	ll	ll	ll	lm	lm	ll	ll	lm	lm	ll	lm	lm	ll	ll	lm	ll	lm	lm	ll	ll	ll	lm	ll	lm	ll	ll
SNP19645	<lmxll>	{0-}	lm	ll	ll	lm	lm	lm	lm	lm	lm	ll	ll	lm	lm	lm	ll	lm	lm	ll	lm	ll	ll	lm	lm	ll	lm	lm	ll	lm	ll	lm	ll	lm	ll	lm	ll	lm	ll	ll	ll	ll	ll	lm	lm	ll	lm	ll	lm
SNP19704	<lmxll>	{1-}	ll	lm	lm	lm	lm	ll	lm	lm	lm	ll	ll	lm	lm	lm	ll	lm	ll	lm	lm	lm	ll	ll	ll	lm	lm	lm	lm	lm	lm	lm	ll	lm	lm	ll	lm	lm	lm	lm	ll	lm	lm	ll	ll	lm	ll	lm	lm
SNP19765	<lmxll>	{1-}	lm	lm	lm	ll	ll	ll	lm	lm	ll	ll	ll	lm	ll	lm	lm	ll	lm	lm	ll	lm	lm	ll	ll	ll	lm	ll	ll	ll	lm	lm	lm	lm	lm	lm	ll	ll	ll	lm	lm	ll	lm	lm	ll	ll	lm	lm	ll
SNP19804	<lmxll>	{0-}	lm	lm	lm	lm	lm	lm	ll	lm	ll	lm	lm	ll	lm	lm	ll	lm	ll	lm	ll	ll	lm	lm	lm	ll	ll	ll	lm	lm	lm	lm	ll	ll	ll	lm	ll	lm	ll	ll	ll	ll	lm	lm	lm	ll	lm	ll	ll
SNP19923	<lmxll>	{0-}	lm	lm	ll	lm	lm	lm	lm	ll	ll	ll	ll	ll	lm	lm	ll	ll	ll	ll	ll	ll	ll	lm	lm	lm	ll	ll	ll	ll	ll	lm	ll	ll	ll	lm	lm	lm	lm	ll	ll	lm	lm	lm	lm	lm	lm	ll	lm
SNP19956	<lmxll>	{1-}	lm	lm	lm	ll	ll	lm	lm	ll	ll	ll	ll	ll	ll	lm	lm	lm	ll	lm	lm	lm	lm	lm	lm	lm	lm	lm	ll	lm	lm	lm	ll	ll	lm	ll	ll	ll	lm	lm	ll	lm	lm	lm	lm	lm	lm	lm	lm
SNP2000	<lmxll>	{0-}	lm	lm	ll	ll	ll	lm	ll	ll	ll	ll	ll	ll	ll	ll	ll	ll	ll	ll	lm	ll	lm	lm	ll	lm	lm	ll	lm	lm	ll	ll	ll	lm	ll	ll	ll	lm	lm	lm	ll	ll	ll	lm	ll	ll	ll	ll	ll
SNP20017	<lmxll>	{0-}	lm	lm	ll	lm	lm	ll	lm	ll	lm	lm	lm	ll	lm	ll	ll	lm	ll	ll	ll	ll	ll	lm	ll	ll	lm	lm	lm	lm	lm	lm	lm	ll	lm	lm	ll	lm	ll	lm	ll	lm	ll	ll	lm	lm	ll	lm	lm
SNP20099	<lmxll>	{0-}	ll	ll	lm	lm	lm	lm	ll	ll	ll	lm	ll	lm	lm	ll	lm	ll	ll	lm	lm	ll	ll	lm	ll	ll	ll	ll	lm	ll	ll	ll	lm	lm	ll	lm	lm	ll	lm	ll	ll	lm	lm	ll	--	lm	ll	ll	lm
SNP20172	<lmxll>	{1-}	lm	lm	lm	ll	ll	lm	lm	ll	ll	ll	ll	ll	ll	lm	ll	lm	ll	lm	lm	ll	ll	lm	lm	lm	lm	lm	ll	lm	lm	lm	ll	ll	lm	ll	ll	ll	lm	lm	lm	lm	lm	lm	lm	lm	lm	lm	lm
SNP20201	<lmxll>	{0-}	lm	lm	ll	ll	ll	ll	lm	lm	ll	lm	lm	lm	lm	ll	ll	lm	lm	lm	lm	ll	ll	lm	lm	ll	ll	ll	ll	ll	lm	lm	ll	ll	ll	ll	ll	lm	lm	ll	ll	ll	ll	lm	lm	ll	lm	lm	lm
SNP20246	<lmxll>	{0-}	lm	lm	ll	lm	lm	lm	lm	ll	ll	lm	lm	ll	lm	ll	ll	lm	lm	ll	ll	ll	ll	lm	ll	ll	lm	lm	lm	lm	lm	lm	lm	lm	lm	lm	ll	ll	ll	lm	ll	lm	ll	ll	lm	lm	ll	lm	lm
SNP20248	<lmxll>	{0-}	lm	lm	ll	lm	lm	lm	lm	ll	ll	lm	ll	ll	lm	lm	ll	ll	ll	ll	lm	ll	ll	lm	lm	ll	ll	ll	ll	ll	lm	lm	ll	ll	ll	ll	lm	lm	lm	ll	ll	lm	lm	lm	ll	lm	lm	lm	lm
SNP20332	<lmxll>	{0-}	lm	lm	lm	lm	lm	lm	lm	ll	ll	lm	ll	lm	lm	lm	ll	lm	ll	lm	lm	ll	ll	ll	ll	ll	ll	ll	lm	lm	ll	lm	lm	lm	ll	ll	lm	ll	ll	lm	ll	lm	lm	lm	ll	lm	ll	ll	lm
SNP20354	<lmxll>	{0-}	lm	ll	lm	lm	lm	lm	ll	lm	lm	ll	ll	ll	ll	ll	lm	ll	ll	lm	lm	lm	ll	lm	ll	ll	ll	ll	lm	ll	lm	ll	ll	lm	ll	ll	ll	lm	lm	lm	lm	lm	ll	ll	lm	lm	ll	ll	lm
SNP20509	<lmxll>	{0-}	ll	lm	ll	lm	lm	lm	ll	lm	lm	lm	lm	lm	ll	lm	ll	ll	lm	lm	lm	ll	lm	ll	lm	ll	lm	ll	lm	ll	ll	lm	lm	ll	ll	ll	lm	lm	lm	ll	lm	lm	ll	ll	ll	lm	ll	ll	lm
SNP20619	<lmxll>	{0-}	lm	ll	ll	ll	ll	lm	ll	ll	lm	ll	ll	ll	ll	ll	lm	ll	ll	ll	lm	ll	lm	lm	lm	lm	ll	ll	ll	lm	ll	ll	ll	ll	ll	ll	ll	lm	lm	lm	lm	ll	ll	ll	ll	lm	ll	ll	ll
SNP2069	<lmxll>	{0-}	lm	ll	ll	ll	ll	lm	ll	ll	ll	ll	ll	ll	ll	ll	ll	ll	ll	ll	lm	ll	lm	lm	ll	lm	lm	ll	ll	lm	ll	ll	ll	ll	ll	ll	ll	lm	lm	lm	lm	ll	ll	lm	ll	lm	ll	ll	ll
SNP20728	<lmxll>	{0-}	lm	lm	lm	ll	ll	ll	ll	ll	ll	ll	ll	lm	ll	ll	ll	ll	ll	ll	lm	ll	lm	lm	lm	lm	lm	lm	lm	ll	ll	lm	ll	lm	lm	lm	lm	lm	lm	lm	ll	ll	ll	lm	lm	ll	lm	ll	ll
SNP20757	<lmxll>	{0-}	lm	ll	lm	lm	lm	lm	ll	ll	ll	lm	ll	lm	lm	ll	lm	ll	lm	lm	lm	lm	ll	lm	ll	ll	ll	ll	lm	lm	ll	lm	lm	lm	ll	lm	lm	ll	lm	lm	ll	lm	lm	ll	lm	lm	lm	lm	lm
SNP2076	<lmxll>	{1-}	lm	lm	lm	lm	lm	ll	lm	lm	lm	lm	ll	lm	lm	lm	lm	ll	ll	ll	lm	lm	lm	lm	lm	ll	lm	ll	ll	lm	lm	lm	lm	lm	ll	ll	ll	lm	ll	ll	lm	ll	lm	lm	lm	lm	lm	lm	ll
SNP20808	<lmxll>	{0-}	lm	ll	lm	lm	lm	ll	ll	lm	ll	lm	ll	lm	lm	lm	ll	ll	lm	ll	lm	lm	--	ll	ll	lm	ll	lm	lm	lm	lm	ll	ll	ll	lm	ll	lm	ll	ll	lm	ll	ll	ll	lm	lm	ll	lm	lm	lm
SNP20880	<lmxll>	{0-}	lm	lm	lm	ll	ll	ll	ll	ll	ll	ll	ll	ll	ll	ll	ll	ll	ll	ll	lm	ll	ll	lm	lm	ll	lm	lm	lm	ll	ll	ll	ll	lm	lm	lm	lm	lm	lm	lm	ll	ll	ll	lm	lm	ll	ll	ll	ll
SNP20931	<lmxll>	{0-}	ll	ll	ll	ll	ll	ll	ll	lm	lm	ll	lm	lm	lm	lm	lm	ll	lm	lm	lm	lm	lm	ll	ll	ll	ll	ll	lm	ll	ll	lm	ll	lm	lm	ll	ll	ll	lm	ll	ll	ll	lm	ll	ll	ll	ll	lm	lm
SNP20938	<lmxll>	{0-}	lm	ll	lm	lm	lm	lm	ll	ll	ll	lm	ll	lm	lm	ll	lm	ll	lm	lm	lm	lm	ll	lm	ll	ll	ll	ll	lm	lm	ll	lm	lm	lm	ll	lm	lm	ll	lm	ll	ll	lm	lm	ll	lm	lm	ll	lm	lm
SNP20954	<lmxll>	{0-}	lm	lm	lm	lm	lm	lm	ll	lm	ll	lm	lm	ll	lm	lm	ll	lm	ll	lm	lm	ll	lm	lm	lm	ll	ll	ll	lm	lm	lm	lm	ll	ll	ll	lm	ll	lm	ll	ll	ll	ll	lm	ll	ll	ll	lm	ll	lm
SNP20987	<lmxll>	{0-}	ll	lm	ll	lm	lm	lm	lm	ll	ll	lm	lm	ll	lm	ll	ll	lm	ll	ll	ll	ll	ll	lm	ll	ll	lm	ll	lm	lm	lm	lm	lm	ll	lm	lm	ll	ll	ll	lm	ll	lm	ll	ll	ll	lm	ll	lm	lm
SNP21044	<lmxll>	{0-}	lm	ll	lm	lm	lm	lm	ll	ll	ll	lm	ll	lm	lm	lm	lm	ll	ll	lm	lm	lm	ll	lm	ll	ll	ll	ll	lm	lm	ll	lm	lm	lm	ll	lm	lm	ll	lm	ll	ll	lm	lm	ll	lm	lm	ll	lm	lm
SNP21136	<lmxll>	{0-}	ll	ll	ll	lm	lm	lm	lm	ll	ll	lm	lm	ll	lm	ll	ll	lm	ll	ll	ll	ll	ll	lm	lm	lm	lm	ll	ll	lm	ll	ll	ll	lm	ll	ll	ll	lm	lm	ll	ll	lm	ll	ll	ll	lm	ll	ll	lm
SNP2119	<lmxll>	{0-}	ll	ll	ll	lm	lm	lm	lm	ll	ll	lm	lm	lm	lm	ll	ll	lm	ll	ll	ll	ll	ll	lm	lm	lm	lm	ll	ll	lm	ll	ll	ll	lm	ll	lm	ll	ll	ll	ll	ll	lm	ll	ll	ll	lm	ll	ll	lm
SNP21249	<lmxll>	{1-}	lm	lm	lm	ll	ll	lm	lm	ll	ll	ll	ll	ll	ll	lm	lm	lm	ll	ll	lm	lm	lm	lm	lm	lm	lm	lm	ll	lm	lm	lm	ll	ll	lm	lm	ll	ll	lm	lm	ll	lm	lm	lm	lm	lm	lm	lm	lm
SNP21261	<lmxll>	{1-}	lm	ll	ll	lm	lm	ll	lm	lm	lm	lm	ll	lm	lm	ll	lm	lm	ll	lm	lm	lm	lm	ll	lm	lm	ll	ll	ll	lm	ll	lm	lm	ll	lm	lm	ll	lm	ll	ll	ll	lm	ll	lm	ll	lm	ll	ll	lm
SNP21268	<lmxll>	{1-}	lm	ll	lm	ll	ll	ll	lm	ll	ll	ll	ll	ll	lm	ll	lm	lm	lm	ll	lm	lm	ll	lm	lm	ll	ll	lm	ll	lm	lm	lm	ll	ll	lm	ll	ll	ll	ll	ll	ll	ll	lm	lm	ll	ll	lm	lm	ll
SNP21296	<lmxll>	{0-}	lm	lm	lm	ll	ll	ll	ll	ll	ll	ll	ll	lm	ll	ll	ll	ll	ll	ll	lm	ll	lm	lm	lm	lm	lm	lm	lm	ll	ll	lm	ll	lm	lm	lm	lm	lm	lm	lm	ll	ll	ll	lm	lm	ll	lm	ll	ll
SNP21308	<lmxll>	{1-}	lm	ll	lm	ll	ll	ll	lm	ll	ll	ll	ll	ll	lm	ll	lm	lm	lm	ll	lm	lm	ll	lm	lm	ll	ll	lm	ll	lm	lm	lm	ll	ll	lm	ll	ll	ll	ll	ll	ll	lm	lm	lm	ll	lm	lm	lm	ll
SNP21369	<lmxll>	{0-}	lm	ll	lm	lm	lm	lm	ll	lm	lm	ll	ll	ll	lm	ll	lm	ll	ll	lm	lm	lm	ll	lm	ll	ll	ll	ll	ll	ll	ll	ll	ll	lm	ll	lm	ll	lm	lm	lm	lm	lm	ll	ll	lm	lm	ll	lm	lm
SNP21431	<lmxll>	{1-}	ll	lm	lm	lm	lm	lm	ll	ll	lm	lm	ll	ll	lm	lm	ll	ll	ll	ll	lm	ll	ll	--	lm	ll	lm	ll	ll	ll	lm	lm	lm	lm	ll	lm	ll	lm	lm	ll	lm	ll	ll	ll	ll	ll	lm	ll	ll
SNP21454	<lmxll>	{0-}	lm	lm	lm	lm	lm	lm	ll	lm	ll	lm	lm	ll	lm	lm	ll	lm	ll	lm	ll	ll	lm	lm	lm	ll	ll	ll	lm	lm	lm	lm	ll	ll	ll	lm	ll	lm	ll	ll	ll	ll	lm	ll	lm	ll	lm	ll	lm
SNP21462	<lmxll>	{0-}	ll	ll	ll	lm	lm	lm	ll	lm	lm	lm	ll	ll	lm	ll	ll	ll	ll	lm	ll	lm	ll	lm	ll	ll	ll	ll	lm	ll	ll	ll	ll	lm	ll	lm	lm	lm	lm	lm	lm	lm	ll	ll	ll	lm	ll	ll	lm
SNP21579	<lmxll>	{0-}	ll	ll	ll	lm	lm	ll	ll	lm	lm	lm	lm	lm	lm	ll	lm	ll	ll	ll	lm	lm	ll	ll	lm	lm	ll	ll	lm	lm	ll	lm	ll	ll	ll	ll	lm	lm	ll	lm	ll	ll	ll	ll	ll	ll	ll	ll	ll
SNP21630	<lmxll>	{0-}	lm	lm	ll	lm	ll	ll	lm	lm	ll	lm	lm	lm	lm	ll	ll	lm	lm	lm	lm	ll	ll	lm	lm	ll	ll	ll	ll	ll	lm	lm	ll	ll	ll	ll	ll	lm	lm	ll	ll	ll	lm	ll	lm	ll	ll	lm	lm
SNP21677	<lmxll>	{0-}	--	ll	lm	lm	lm	ll	ll	ll	ll	ll	ll	ll	ll	ll	lm	ll	lm	lm	lm	ll	ll	lm	ll	lm	ll	ll	ll	ll	ll	--	ll	lm	ll	--	ll	ll	lm	lm	lm	lm	lm	--	--	lm	ll	ll	lm
SNP21725	<lmxll>	{1-}	lm	lm	lm	ll	ll	ll	lm	lm	ll	ll	ll	lm	ll	lm	ll	ll	ll	ll	ll	ll	ll	ll	ll	ll	lm	ll	ll	ll	lm	lm	lm	lm	lm	lm	ll	ll	ll	lm	lm	ll	lm	ll	ll	lm	lm	lm	ll
SNP21737	<lmxll>	{0-}	lm	lm	ll	ll	ll	ll	lm	ll	lm	lm	lm	lm	ll	lm	lm	lm	ll	lm	ll	lm	ll	lm	lm	lm	ll	ll	ll	ll	ll	lm	lm	ll	ll	lm	lm	ll	ll	lm	lm	ll	ll	lm	lm	ll	lm	ll	lm
SNP21803	<lmxll>	{1-}	lm	lm	lm	ll	ll	ll	lm	lm	ll	ll	lm	lm	ll	lm	lm	ll	ll	ll	ll	ll	lm	ll	ll	ll	lm	lm	ll	lm	lm	lm	lm	lm	lm	lm	ll	ll	ll	lm	ll	ll	lm	ll	ll	lm	ll	lm	ll
SNP21879	<lmxll>	{0-}	ll	lm	ll	lm	lm	lm	lm	ll	ll	lm	lm	ll	lm	ll	ll	lm	ll	ll	ll	ll	ll	lm	ll	ll	lm	ll	lm	lm	lm	lm	lm	ll	lm	lm	ll	ll	ll	lm	ll	lm	ll	--	ll	lm	ll	lm	lm
SNP2198	<lmxll>	{0-}	ll	lm	lm	lm	lm	lm	lm	ll	ll	lm	ll	lm	lm	lm	ll	lm	ll	lm	lm	ll	--	ll	ll	lm	ll	ll	ll	ll	ll	lm	lm	lm	ll	ll	lm	ll	ll	lm	ll	lm	lm	ll	ll	lm	ll	ll	lm
SNP21980	<lmxll>	{0-}	ll	lm	ll	lm	lm	lm	ll	ll	lm	ll	lm	ll	ll	lm	lm	lm	ll	ll	lm	ll	ll	lm	ll	ll	ll	ll	lm	lm	ll	lm	ll	lm	ll	ll	lm	lm	ll	lm	ll	lm	ll	ll	ll	lm	ll	ll	lm
SNP22016	<lmxll>	{1-}	lm	lm	ll	ll	ll	ll	lm	lm	lm	ll	lm	ll	ll	lm	ll	lm	lm	ll	lm	ll	lm	ll	ll	ll	lm	ll	lm	lm	lm	lm	ll	lm	lm	lm	ll	lm	ll	lm	lm	ll	ll	ll	ll	lm	lm	ll	ll
SNP22046	<lmxll>	{0-}	lm	lm	ll	lm	lm	lm	lm	ll	ll	lm	ll	ll	lm	lm	ll	ll	ll	ll	lm	ll	ll	lm	lm	ll	ll	ll	ll	ll	lm	lm	ll	ll	ll	lm	lm	lm	lm	ll	ll	lm	lm	lm	lm	lm	lm	lm	lm
SNP22083	<lmxll>	{1-}	lm	ll	lm	ll	ll	ll	lm	ll	ll	ll	ll	ll	lm	ll	lm	lm	lm	ll	lm	lm	ll	lm	lm	ll	ll	ll	ll	lm	lm	lm	ll	ll	lm	ll	ll	ll	ll	lm	ll	ll	lm	lm	ll	ll	lm	lm	lm
SNP22086	<lmxll>	{1-}	lm	lm	lm	lm	lm	lm	lm	ll	ll	ll	lm	ll	lm	lm	ll	ll	ll	ll	lm	ll	lm	ll	ll	lm	lm	lm	ll	ll	lm	lm	lm	ll	lm	ll	ll	ll	lm	ll	lm	lm	lm	lm	lm	lm	ll	ll	lm
SNP2209	<lmxll>	{1-}	lm	ll	lm	ll	ll	ll	lm	ll	ll	ll	ll	ll	lm	lm	lm	lm	lm	ll	lm	lm	ll	lm	lm	ll	ll	lm	ll	lm	lm	lm	ll	ll	lm	ll	ll	ll	lm	lm	ll	ll	lm	lm	ll	ll	lm	lm	lm
SNP22093	<lmxll>	{0-}	lm	lm	ll	ll	ll	ll	ll	ll	ll	ll	ll	ll	ll	ll	ll	ll	ll	ll	lm	ll	lm	lm	lm	ll	lm	lm	lm	ll	ll	ll	ll	lm	lm	lm	lm	lm	lm	lm	ll	ll	ll	lm	ll	ll	ll	ll	ll
SNP22115	<lmxll>	{1-}	lm	lm	lm	ll	ll	ll	lm	lm	ll	ll	lm	lm	ll	lm	lm	ll	ll	ll	ll	ll	lm	ll	--	ll	lm	lm	ll	lm	lm	lm	lm	lm	lm	lm	ll	ll	ll	lm	ll	ll	lm	ll	ll	ll	ll	lm	ll
SNP22147	<lmxll>	{0-}	lm	lm	lm	lm	lm	ll	ll	lm	ll	lm	lm	lm	ll	lm	ll	lm	ll	lm	lm	ll	lm	lm	lm	ll	lm	ll	lm	lm	lm	lm	lm	lm	ll	lm	lm	lm	ll	lm	lm	ll	ll	ll	ll	ll	ll	ll	lm
SNP22157	<lmxll>	{0-}	lm	lm	ll	ll	ll	ll	lm	lm	ll	lm	lm	lm	lm	ll	ll	lm	lm	lm	lm	ll	ll	lm	lm	lm	ll	ll	ll	ll	lm	lm	ll	ll	ll	ll	ll	lm	lm	ll	lm	ll	lm	lm	lm	ll	lm	lm	lm
SNP22186	<lmxll>	{0-}	lm	ll	ll	ll	ll	ll	ll	lm	lm	ll	lm	ll	lm	lm	lm	ll	lm	lm	lm	lm	ll	ll	ll	ll	ll	lm	lm	ll	ll	lm	ll	lm	lm	ll	lm	ll	lm	ll	ll	ll	lm	lm	lm	ll	lm	lm	lm
SNP22297	<lmxll>	{1-}	lm	lm	lm	lm	lm	ll	lm	ll	lm	lm	ll	lm	lm	lm	--	ll	ll	ll	lm	lm	lm	lm	lm	ll	lm	ll	ll	ll	lm	lm	lm	lm	ll	ll	ll	lm	ll	ll	lm	ll	--	lm	lm	lm	lm	lm	ll
SNP22344	<lmxll>	{1-}	lm	lm	lm	lm	lm	ll	lm	ll	ll	ll	ll	--	lm	lm	ll	ll	ll	ll	ll	ll	lm	ll	ll	lm	ll	ll	ll	ll	lm	lm	lm	ll	lm	ll	ll	ll	lm	ll	lm	lm	lm	ll	ll	ll	lm	lm	lm
SNP2235	<lmxll>	{0-}	lm	lm	ll	lm	lm	lm	ll	lm	lm	lm	lm	lm	ll	lm	ll	ll	lm	lm	lm	ll	lm	ll	lm	ll	lm	ll	lm	ll	ll	lm	lm	ll	ll	ll	lm	lm	lm	ll	lm	lm	ll	lm	ll	lm	lm	ll	lm
SNP22352	<lmxll>	{0-}	lm	lm	lm	lm	lm	lm	lm	ll	ll	lm	ll	lm	lm	lm	ll	lm	ll	lm	lm	ll	ll	ll	ll	ll	ll	ll	lm	lm	ll	lm	lm	lm	ll	lm	lm	ll	ll	lm	ll	lm	lm	lm	ll	lm	ll	ll	lm
SNP22412	<lmxll>	{0-}	lm	ll	ll	lm	lm	lm	lm	ll	ll	lm	lm	lm	lm	ll	ll	lm	ll	ll	ll	ll	ll	lm	lm	lm	lm	lm	ll	lm	ll	ll	ll	lm	ll	lm	ll	lm	ll	ll	ll	lm	ll	lm	lm	lm	lm	ll	lm
SNP22448	<lmxll>	{0-}	lm	lm	lm	ll	ll	lm	ll	ll	ll	ll	lm	ll	lm	lm	ll	lm	ll	lm	lm	ll	ll	lm	ll	ll	ll	ll	lm	lm	lm	lm	ll	ll	ll	lm	ll	lm	ll	ll	ll	ll	lm	lm	lm	ll	ll	ll	ll
SNP22487	<lmxll>	{0-}	ll	ll	lm	lm	lm	ll	ll	lm	ll	lm	lm	ll	ll	ll	lm	ll	ll	lm	lm	lm	--	ll	ll	ll	ll	ll	lm	ll	ll	lm	lm	ll	ll	ll	lm	ll	ll	ll	lm	ll	lm	lm	ll	ll	ll	ll	lm
SNP22557	<lmxll>	{1-}	lm	ll	lm	ll	ll	ll	lm	ll	ll	ll	ll	ll	lm	ll	lm	lm	lm	ll	lm	lm	ll	lm	lm	ll	ll	lm	ll	lm	lm	lm	ll	ll	lm	ll	ll	ll	ll	lm	ll	ll	lm	lm	ll	ll	lm	lm	lm
SNP22603	<lmxll>	{0-}	lm	lm	ll	ll	ll	lm	lm	ll	ll	lm	ll	ll	lm	lm	ll	ll	ll	ll	lm	ll	ll	lm	lm	ll	ll	ll	ll	ll	lm	lm	ll	ll	ll	ll	lm	lm	lm	ll	ll	lm	lm	lm	lm	lm	lm	lm	lm
SNP22729	<lmxll>	{0-}	lm	lm	ll	lm	lm	lm	ll	ll	lm	lm	lm	ll	ll	lm	lm	lm	ll	ll	lm	ll	ll	lm	ll	ll	ll	lm	lm	lm	ll	lm	ll	lm	ll	lm	lm	lm	lm	lm	ll	lm	ll	lm	ll	lm	lm	ll	lm
SNP22764	<lmxll>	{0-}	lm	lm	ll	ll	ll	ll	lm	lm	ll	lm	lm	lm	lm	ll	ll	lm	lm	lm	lm	ll	ll	lm	lm	ll	ll	ll	ll	ll	lm	lm	ll	ll	ll	ll	ll	lm	lm	ll	ll	ll	lm	ll	lm	ll	ll	lm	lm
SNP22983	<lmxll>	{0-}	ll	lm	lm	ll	ll	lm	ll	ll	ll	ll	lm	ll	lm	lm	ll	ll	ll	ll	lm	ll	ll	lm	lm	ll	ll	ll	lm	lm	lm	lm	ll	ll	ll	lm	lm	lm	ll	ll	lm	ll	lm	ll	ll	lm	ll	lm	ll
SNP22998	<lmxll>	{0-}	ll	ll	ll	lm	lm	ll	ll	lm	lm	lm	lm	lm	lm	ll	lm	ll	ll	ll	ll	lm	ll	ll	lm	lm	ll	ll	lm	lm	ll	lm	ll	ll	ll	ll	lm	lm	ll	lm	ll	ll	ll	ll	ll	ll	ll	ll	ll
SNP2304	<lmxll>	{0-}	lm	lm	lm	ll	ll	ll	ll	lm	ll	lm	lm	lm	ll	lm	ll	lm	ll	lm	lm	ll	lm	lm	lm	ll	lm	ll	lm	lm	lm	lm	lm	ll	ll	lm	lm	lm	ll	ll	lm	ll	ll	ll	ll	ll	lm	lm	lm
SNP23046	<lmxll>	{0-}	ll	ll	lm	lm	lm	ll	ll	ll	ll	lm	ll	ll	lm	ll	ll	ll	lm	lm	lm	lm	ll	lm	lm	lm	ll	ll	ll	ll	ll	lm	ll	lm	ll	ll	lm	ll	lm	lm	lm	lm	lm	ll	ll	lm	ll	ll	lm
SNP23051	<lmxll>	{0-}	ll	lm	lm	lm	lm	lm	lm	ll	ll	lm	ll	lm	lm	lm	ll	lm	ll	lm	lm	ll	ll	ll	ll	ll	ll	ll	ll	lm	ll	lm	lm	ll	ll	ll	lm	ll	ll	lm	ll	lm	lm	ll	ll	lm	ll	ll	ll
SNP23177	<lmxll>	{0-}	ll	lm	lm	lm	lm	lm	ll	lm	ll	lm	lm	ll	lm	lm	ll	lm	ll	lm	ll	ll	lm	lm	ll	ll	ll	ll	lm	lm	lm	lm	ll	ll	ll	lm	ll	lm	ll	ll	ll	ll	lm	ll	ll	ll	ll	ll	ll
SNP23256	<lmxll>	{0-}	lm	lm	ll	ll	ll	ll	lm	lm	ll	lm	lm	ll	lm	ll	ll	lm	ll	lm	lm	ll	ll	lm	ll	ll	ll	ll	ll	ll	lm	lm	ll	lm	ll	ll	ll	lm	lm	lm	ll	ll	lm	ll	lm	ll	ll	lm	lm
SNP23280	<lmxll>	{1-}	lm	ll	lm	ll	ll	ll	lm	ll	ll	ll	ll	ll	lm	ll	lm	lm	lm	ll	lm	lm	ll	lm	lm	ll	ll	lm	ll	ll	lm	lm	ll	ll	lm	ll	ll	ll	ll	ll	ll	ll	lm	lm	ll	ll	lm	lm	ll
SNP23342	<lmxll>	{0-}	lm	lm	ll	lm	lm	lm	lm	ll	ll	lm	lm	ll	lm	ll	ll	lm	ll	ll	ll	ll	ll	lm	lm	ll	lm	lm	lm	lm	lm	lm	lm	ll	lm	lm	ll	ll	ll	lm	ll	lm	ll	ll	lm	lm	ll	lm	lm
SNP23357	<lmxll>	{0-}	lm	ll	ll	lm	lm	lm	lm	ll	ll	lm	lm	lm	lm	ll	ll	lm	ll	ll	ll	ll	ll	lm	lm	ll	lm	lm	lm	ll	ll	lm	lm	lm	ll	lm	ll	ll	ll	ll	ll	lm	ll	ll	ll	lm	ll	ll	lm
SNP23434	<lmxll>	{0-}	lm	lm	ll	ll	ll	ll	lm	lm	ll	lm	lm	lm	lm	ll	ll	lm	lm	lm	ll	ll	ll	lm	lm	lm	ll	ll	ll	ll	lm	lm	ll	ll	ll	ll	ll	lm	lm	ll	lm	ll	lm	lm	lm	ll	lm	lm	lm
SNP23436	<lmxll>	{0-}	lm	lm	ll	ll	ll	lm	ll	ll	ll	ll	ll	ll	ll	ll	lm	ll	ll	ll	lm	ll	lm	lm	ll	lm	lm	ll	lm	lm	ll	ll	ll	lm	ll	ll	ll	lm	lm	lm	ll	ll	ll	lm	ll	lm	ll	ll	ll
SNP23457	<lmxll>	{1-}	lm	lm	ll	ll	ll	ll	lm	lm	lm	ll	lm	ll	ll	lm	ll	--	lm	ll	lm	ll	ll	ll	ll	ll	lm	lm	lm	lm	lm	lm	ll	lm	lm	lm	ll	lm	ll	lm	lm	ll	ll	ll	ll	lm	lm	ll	ll
SNP23519	<lmxll>	{1-}	lm	lm	ll	ll	ll	ll	lm	lm	lm	ll	lm	ll	ll	lm	ll	lm	lm	ll	lm	ll	lm	ll	ll	ll	lm	lm	lm	ll	lm	lm	ll	lm	lm	lm	ll	lm	ll	lm	lm	ll	ll	ll	lm	lm	lm	ll	ll
SNP2356	<lmxll>	{1-}	lm	lm	lm	ll	ll	ll	lm	lm	ll	ll	ll	lm	ll	lm	lm	ll	ll	ll	ll	lm	lm	ll	ll	ll	lm	ll	ll	ll	lm	lm	lm	lm	lm	lm	ll	ll	ll	lm	lm	ll	lm	ll	ll	lm	lm	lm	ll
SNP23600	<lmxll>	{0-}	lm	ll	ll	ll	ll	ll	ll	lm	ll	lm	lm	ll	lm	lm	lm	ll	lm	lm	lm	ll	lm	ll	ll	ll	ll	lm	lm	lm	lm	ll	ll	ll	lm	ll	lm	ll	ll	lm	ll	ll	ll	lm	lm	ll	lm	lm	lm
SNP23702	<lmxll>	{1-}	lm	lm	lm	ll	ll	lm	lm	ll	ll	ll	lm	ll	ll	lm	ll	lm	ll	lm	lm	ll	lm	ll	lm	lm	lm	lm	ll	ll	lm	lm	lm	ll	lm	ll	ll	ll	lm	lm	lm	lm	lm	lm	lm	lm	lm	lm	lm
SNP23760	<lmxll>	{0-}	lm	ll	lm	lm	lm	ll	ll	ll	ll	lm	lm	ll	ll	ll	ll	ll	ll	ll	ll	lm	ll	ll	ll	ll	lm	ll	lm	lm	lm	lm	lm	ll	lm	ll	ll	ll	ll	ll	ll	lm	lm	lm	lm	lm	lm	ll	lm
SNP23803	<lmxll>	{0-}	lm	lm	lm	ll	ll	ll	lm	ll	lm	lm	lm	lm	ll	lm	lm	lm	ll	lm	ll	lm	ll	lm	lm	lm	ll	ll	ll	ll	ll	lm	lm	lm	ll	lm	lm	ll	ll	lm	lm	ll	ll	lm	lm	ll	lm	ll	lm
SNP23842	<lmxll>	{0-}	lm	lm	lm	ll	ll	ll	ll	ll	ll	ll	ll	lm	ll	ll	ll	ll	ll	ll	lm	ll	lm	lm	lm	lm	lm	lm	lm	ll	ll	lm	ll	lm	lm	lm	lm	lm	lm	lm	ll	ll	ll	lm	lm	ll	lm	ll	ll
SNP23860	<lmxll>	{0-}	ll	lm	ll	lm	lm	lm	ll	ll	lm	ll	lm	ll	ll	lm	lm	lm	ll	ll	lm	ll	ll	lm	ll	ll	ll	ll	lm	lm	ll	lm	ll	ll	ll	ll	lm	lm	ll	lm	ll	lm	ll	ll	ll	lm	ll	ll	lm
SNP23917	<lmxll>	{0-}	ll	lm	lm	ll	ll	lm	ll	lm	ll	lm	lm	ll	lm	lm	lm	lm	ll	lm	ll	ll	lm	lm	ll	ll	ll	ll	lm	lm	lm	lm	ll	ll	ll	lm	ll	lm	ll	ll	ll	ll	lm	ll	ll	lm	ll	ll	ll
SNP23920	<lmxll>	{0-}	lm	lm	lm	ll	ll	ll	ll	ll	ll	ll	lm	ll	lm	lm	ll	lm	lm	lm	ll	ll	lm	lm	lm	lm	ll	ll	lm	--	lm	lm	ll	--	ll	lm	lm	lm	ll	ll	ll	ll	ll	lm	ll	lm	ll	ll	ll
SNP23976	<lmxll>	{0-}	lm	lm	lm	lm	lm	ll	lm	lm	lm	ll	lm	lm	lm	lm	lm	lm	ll	lm	lm	ll	ll	lm	lm	lm	ll	ll	lm	ll	lm	lm	ll	lm	ll	ll	ll	lm	lm	lm	lm	ll	ll	ll	ll	ll	lm	lm	lm
SNP23980	<lmxll>	{0-}	lm	ll	ll	lm	lm	lm	lm	ll	ll	lm	lm	lm	lm	ll	ll	lm	ll	ll	lm	ll	ll	lm	lm	lm	lm	lm	ll	lm	ll	ll	ll	lm	ll	lm	ll	lm	ll	ll	ll	lm	ll	lm	lm	lm	lm	ll	lm
SNP24069	<lmxll>	{1-}	lm	lm	ll	ll	ll	lm	lm	lm	lm	ll	lm	lm	ll	lm	ll	lm	lm	ll	lm	ll	lm	ll	lm	lm	lm	lm	lm	lm	lm	lm	lm	lm	lm	ll	ll	lm	ll	lm	lm	ll	ll	ll	ll	ll	lm	ll	ll
SNP24083	<lmxll>	{0-}	lm	lm	lm	lm	lm	lm	ll	lm	ll	lm	lm	ll	lm	lm	ll	lm	ll	lm	lm	ll	lm	lm	lm	ll	ll	ll	lm	lm	lm	lm	ll	ll	ll	lm	ll	lm	ll	ll	ll	ll	lm	ll	ll	ll	lm	ll	ll
SNP24130	<lmxll>	{1-}	lm	lm	lm	ll	ll	ll	lm	lm	ll	ll	ll	lm	lm	lm	lm	ll	ll	lm	ll	lm	lm	ll	ll	ll	lm	ll	lm	ll	lm	lm	lm	lm	lm	lm	ll	ll	ll	lm	lm	ll	lm	lm	ll	lm	lm	lm	ll
SNP24133	<lmxll>	{0-}	ll	lm	ll	ll	ll	lm	lm	lm	ll	lm	lm	ll	ll	ll	ll	lm	ll	ll	lm	ll	ll	lm	lm	ll	ll	ll	ll	ll	lm	lm	ll	ll	ll	ll	ll	lm	lm	lm	ll	ll	lm	ll	ll	ll	ll	lm	lm
SNP2415	<lmxll>	{0-}	ll	lm	ll	lm	lm	lm	ll	ll	ll	lm	lm	ll	ll	ll	--	lm	--	ll	ll	ll	ll	lm	ll	ll	lm	ll	lm	lm	lm	lm	lm	ll	lm	ll	ll	ll	ll	lm	ll	lm	ll	ll	ll	lm	ll	lm	lm
SNP2417	<lmxll>	{0-}	lm	ll	ll	lm	lm	ll	lm	ll	ll	ll	lm	lm	lm	ll	lm	ll	lm	lm	lm	ll	ll	ll	ll	lm	ll	lm	ll	ll	ll	lm	ll	ll	lm	lm	lm	lm	ll	lm	ll	lm	ll	ll	lm	lm	ll	ll	lm
SNP24181	<lmxll>	{0-}	lm	lm	lm	ll	ll	ll	ll	ll	ll	ll	ll	lm	ll	ll	ll	ll	ll	ll	lm	ll	lm	lm	lm	lm	lm	lm	lm	ll	ll	lm	ll	lm	lm	lm	lm	lm	lm	lm	ll	ll	ll	lm	lm	ll	lm	ll	ll
SNP24188	<lmxll>	{0-}	ll	lm	ll	lm	lm	lm	ll	lm	lm	lm	lm	lm	ll	ll	ll	ll	ll	lm	ll	ll	ll	ll	ll	ll	lm	ll	ll	ll	ll	lm	lm	ll	ll	ll	lm	lm	lm	--	lm	lm	--	--	--	lm	ll	--	lm
SNP24196	<lmxll>	{1-}	lm	lm	lm	lm	lm	lm	lm	ll	ll	ll	lm	ll	lm	lm	ll	ll	ll	ll	lm	ll	lm	ll	ll	lm	lm	lm	ll	ll	lm	lm	lm	ll	lm	ll	ll	ll	lm	ll	lm	lm	lm	lm	lm	lm	ll	lm	lm
SNP24197	<lmxll>	{0-}	ll	ll	ll	lm	lm	lm	ll	ll	lm	lm	ll	ll	lm	ll	ll	lm	ll	ll	ll	ll	ll	lm	ll	--	ll	ll	lm	lm	ll	lm	--	lm	ll	ll	lm	lm	lm	lm	ll	ll	--	ll	ll	lm	ll	ll	ll
SNP24265	<lmxll>	{1-}	lm	ll	lm	ll	ll	ll	lm	lm	ll	ll	ll	lm	lm	lm	lm	ll	lm	lm	ll	lm	lm	ll	ll	ll	lm	lm	ll	ll	lm	lm	lm	lm	lm	lm	ll	ll	ll	lm	lm	ll	lm	lm	ll	lm	lm	lm	ll
SNP24289	<lmxll>	{1-}	lm	lm	lm	lm	lm	lm	lm	ll	ll	lm	ll	lm	ll	ll	ll	lm	lm	ll	ll	ll	ll	lm	ll	ll	lm	ll	ll	lm	lm	lm	lm	lm	ll	ll	lm	lm	ll	ll	lm	lm	ll	lm	lm	lm	lm	ll	ll
SNP24292	<lmxll>	{1-}	lm	ll	lm	lm	lm	lm	ll	lm	ll	ll	ll	ll	lm	ll	ll	ll	ll	ll	lm	ll	lm	ll	lm	lm	lm	ll	lm	lm	lm	lm	ll	lm	lm	ll	lm	lm	lm	ll	ll	lm	lm	lm	lm	lm	lm	lm	ll
SNP24308	<lmxll>	{0-}	ll	ll	ll	lm	lm	lm	lm	ll	ll	lm	ll	lm	lm	ll	ll	lm	ll	ll	ll	ll	ll	lm	lm	lm	lm	ll	ll	lm	ll	ll	ll	lm	ll	lm	ll	lm	ll	ll	ll	lm	ll	ll	ll	lm	ll	ll	lm
SNP24424	<lmxll>	{0-}	ll	lm	ll	lm	lm	lm	lm	ll	ll	lm	lm	ll	lm	ll	ll	lm	ll	ll	ll	ll	ll	lm	ll	ll	lm	ll	lm	lm	lm	lm	lm	ll	lm	lm	ll	ll	ll	lm	ll	lm	ll	ll	ll	lm	ll	lm	lm
SNP24435	<lmxll>	{0-}	lm	lm	ll	ll	ll	ll	lm	lm	ll	lm	lm	ll	lm	ll	ll	lm	ll	lm	lm	ll	ll	lm	ll	ll	ll	ll	ll	ll	lm	ll	ll	lm	ll	ll	ll	lm	lm	lm	ll	ll	lm	ll	lm	ll	ll	lm	lm
SNP24559	<lmxll>	{0-}	lm	lm	ll	ll	ll	ll	lm	lm	ll	lm	lm	ll	lm	ll	ll	lm	ll	lm	lm	ll	ll	lm	ll	ll	ll	ll	ll	ll	lm	ll	ll	lm	ll	ll	ll	lm	lm	lm	ll	ll	lm	ll	lm	ll	ll	lm	lm
SNP24633	<lmxll>	{0-}	lm	ll	ll	lm	lm	lm	lm	ll	ll	lm	lm	lm	lm	ll	ll	lm	ll	ll	lm	ll	ll	lm	lm	lm	lm	lm	ll	lm	ll	ll	ll	lm	ll	lm	ll	lm	ll	ll	ll	lm	ll	lm	ll	lm	lm	ll	lm
SNP24674	<lmxll>	{1-}	lm	lm	ll	ll	ll	ll	lm	lm	lm	ll	lm	ll	ll	lm	ll	lm	lm	ll	ll	ll	lm	ll	ll	ll	lm	lm	lm	ll	lm	lm	ll	lm	lm	lm	ll	lm	ll	lm	lm	ll	ll	ll	lm	lm	lm	ll	ll
SNP24708	<lmxll>	{0-}	lm	ll	lm	lm	lm	ll	ll	ll	ll	lm	lm	ll	ll	ll	ll	lm	ll	ll	ll	ll	ll	lm	ll	ll	lm	ll	lm	lm	lm	lm	lm	lm	lm	ll	ll	ll	ll	ll	ll	lm	lm	lm	lm	lm	ll	lm	lm
SNP2473	<lmxll>	{1-}	lm	ll	lm	lm	ll	ll	lm	ll	ll	ll	ll	ll	lm	ll	lm	lm	lm	ll	lm	lm	ll	lm	lm	ll	ll	lm	ll	lm	lm	lm	ll	ll	lm	ll	ll	ll	ll	lm	ll	ll	lm	lm	ll	ll	lm	lm	lm
SNP24840	<lmxll>	{0-}	lm	lm	ll	ll	ll	ll	lm	ll	lm	lm	lm	lm	ll	lm	--	lm	ll	lm	ll	lm	ll	lm	lm	lm	ll	ll	ll	ll	ll	lm	lm	ll	ll	ll	lm	ll	ll	lm	lm	ll	ll	lm	lm	ll	lm	ll	lm
SNP2497	<lmxll>	{0-}	lm	lm	lm	lm	lm	ll	ll	lm	ll	lm	lm	lm	ll	lm	ll	lm	ll	lm	ll	ll	lm	lm	lm	ll	lm	ll	lm	lm	lm	ll	lm	ll	ll	lm	ll	lm	ll	lm	ll	ll	ll	ll	lm	ll	ll	ll	lm
SNP24977	<lmxll>	{0-}	ll	ll	ll	lm	lm	lm	lm	ll	ll	lm	lm	lm	lm	ll	ll	ll	ll	ll	ll	ll	ll	lm	ll	ll	lm	ll	lm	ll	ll	lm	lm	ll	ll	lm	ll	ll	ll	ll	ll	lm	--	ll	--	lm	ll	ll	lm
SNP24979	<lmxll>	{1-}	lm	lm	lm	lm	ll	ll	lm	lm	ll	ll	ll	lm	ll	lm	lm	ll	ll	ll	ll	lm	ll	ll	ll	ll	lm	ll	ll	ll	lm	lm	lm	lm	lm	lm	ll	ll	ll	lm	lm	ll	lm	ll	ll	lm	ll	lm	ll
SNP25047	<lmxll>	{1-}	lm	lm	lm	ll	ll	ll	lm	lm	ll	ll	lm	lm	ll	lm	lm	ll	ll	ll	ll	ll	lm	ll	ll	ll	lm	lm	ll	lm	lm	lm	lm	lm	lm	lm	ll	ll	ll	lm	ll	ll	lm	ll	ll	lm	ll	lm	ll
SNP25319	<lmxll>	{0-}	lm	lm	ll	ll	lm	ll	lm	lm	ll	lm	lm	lm	lm	ll	ll	lm	lm	lm	lm	ll	ll	lm	lm	lm	ll	ll	ll	ll	lm	lm	ll	ll	ll	ll	ll	lm	lm	ll	lm	ll	lm	lm	lm	ll	lm	lm	lm
SNP25326	<lmxll>	{1-}	lm	lm	ll	ll	ll	ll	lm	lm	lm	ll	lm	ll	ll	lm	ll	lm	lm	ll	lm	ll	--	ll	ll	ll	lm	lm	lm	ll	lm	lm	ll	lm	lm	lm	ll	lm	ll	lm	lm	ll	ll	ll	ll	lm	lm	ll	ll
SNP25415	<lmxll>	{1-}	lm	lm	lm	ll	ll	ll	lm	lm	ll	ll	ll	lm	ll	lm	ll	ll	ll	ll	ll	lm	lm	ll	ll	ll	lm	ll	ll	ll	lm	lm	lm	lm	lm	lm	ll	ll	ll	lm	lm	ll	lm	lm	ll	lm	lm	lm	ll
SNP25484	<lmxll>	{1-}	lm	lm	lm	ll	ll	ll	ll	lm	ll	ll	ll	lm	ll	lm	lm	ll	ll	lm	ll	lm	--	ll	ll	ll	lm	ll	ll	ll	lm	lm	lm	lm	lm	lm	ll	ll	ll	lm	lm	ll	lm	lm	ll	ll	lm	lm	ll
SNP25622	<lmxll>	{0-}	lm	lm	lm	lm	lm	lm	lm	ll	ll	lm	ll	lm	lm	lm	ll	lm	ll	lm	lm	ll	ll	ll	ll	ll	ll	ll	lm	lm	ll	lm	lm	lm	ll	ll	lm	ll	ll	lm	ll	lm	lm	lm	ll	ll	ll	ll	lm
SNP25632	<lmxll>	{1-}	lm	lm	lm	ll	ll	ll	--	lm	ll	ll	ll	lm	ll	lm	ll	ll	ll	ll	ll	lm	lm	ll	lm	ll	lm	ll	ll	ll	lm	lm	lm	lm	lm	lm	ll	ll	ll	lm	lm	ll	lm	lm	ll	lm	lm	lm	ll
SNP25761	<lmxll>	{0-}	lm	lm	lm	lm	lm	lm	ll	lm	ll	lm	lm	ll	lm	lm	ll	lm	ll	lm	ll	ll	lm	lm	lm	ll	ll	ll	lm	lm	lm	lm	ll	ll	ll	lm	ll	lm	ll	ll	ll	ll	lm	lm	lm	lm	lm	ll	ll
SNP25922	<lmxll>	{1-}	lm	ll	lm	ll	ll	ll	lm	ll	ll	ll	ll	ll	lm	ll	lm	lm	ll	ll	lm	lm	ll	lm	lm	ll	ll	lm	ll	lm	lm	lm	ll	ll	lm	ll	ll	ll	ll	ll	ll	ll	lm	lm	ll	ll	lm	lm	ll
SNP26175	<lmxll>	{1-}	lm	lm	lm	ll	ll	ll	lm	lm	ll	ll	ll	lm	ll	lm	lm	ll	ll	ll	ll	lm	ll	ll	ll	ll	lm	ll	ll	ll	lm	lm	lm	lm	lm	lm	ll	ll	ll	lm	lm	ll	lm	ll	ll	ll	ll	lm	ll
SNP26182	<lmxll>	{0-}	ll	ll	lm	lm	lm	lm	ll	ll	ll	lm	ll	lm	lm	ll	lm	ll	lm	lm	lm	ll	ll	lm	ll	ll	ll	ll	ll	ll	ll	lm	lm	lm	ll	ll	lm	ll	lm	lm	ll	lm	lm	ll	ll	lm	ll	lm	lm
SNP26399	<lmxll>	{1-}	ll	lm	lm	lm	lm	lm	lm	ll	lm	lm	ll	ll	ll	lm	lm	ll	ll	ll	lm	lm	lm	lm	lm	lm	lm	ll	ll	lm	lm	lm	lm	ll	ll	lm	ll	lm	lm	ll	lm	ll	lm	ll	ll	lm	ll	lm	ll
SNP26567	<lmxll>	{0-}	lm	lm	lm	lm	lm	ll	ll	lm	ll	lm	lm	ll	ll	lm	ll	ll	ll	lm	lm	ll	ll	lm	lm	ll	lm	ll	lm	lm	lm	lm	lm	ll	ll	ll	ll	lm	ll	ll	ll	ll	lm	ll	ll	lm	lm	ll	lm
SNP26577	<lmxll>	{1-}	lm	ll	lm	lm	lm	ll	ll	lm	lm	ll	--	lm	lm	ll	ll	ll	ll	ll	ll	--	ll	ll	lm	ll	lm	lm	lm	lm	ll	lm	ll	ll	lm	ll	lm	ll	ll	lm	ll	ll	ll	ll	ll	ll	ll	--	ll
SNP26712	<lmxll>	{0-}	lm	ll	ll	lm	ll	ll	ll	lm	ll	lm	lm	ll	lm	lm	ll	ll	lm	lm	lm	lm	lm	ll	ll	ll	ll	lm	lm	lm	ll	ll	lm	lm	lm	ll	lm	ll	ll	lm	ll	ll	lm	lm	ll	ll	lm	lm	lm
SNP26736	<lmxll>	{1-}	lm	lm	lm	ll	ll	lm	lm	lm	ll	ll	ll	lm	ll	lm	lm	ll	ll	ll	ll	lm	ll	ll	ll	ll	lm	ll	ll	ll	lm	lm	lm	lm	lm	lm	ll	ll	ll	lm	lm	ll	lm	ll	ll	lm	ll	lm	ll
SNP26755	<lmxll>	{1-}	lm	lm	lm	ll	ll	ll	lm	lm	ll	ll	lm	lm	ll	lm	lm	ll	ll	ll	ll	ll	lm	ll	ll	ll	lm	lm	ll	ll	lm	lm	lm	lm	lm	lm	ll	ll	ll	lm	ll	ll	lm	ll	ll	lm	ll	lm	ll
SNP26957	<lmxll>	{0-}	ll	lm	lm	lm	lm	lm	lm	ll	ll	lm	ll	lm	lm	lm	ll	lm	ll	lm	lm	ll	ll	lm	ll	ll	ll	ll	lm	lm	ll	lm	lm	lm	ll	ll	lm	ll	ll	lm	ll	lm	lm	ll	ll	lm	ll	ll	lm
SNP27022	<lmxll>	{0-}	lm	lm	ll	ll	ll	ll	ll	ll	ll	ll	ll	ll	ll	ll	ll	--	ll	ll	lm	ll	ll	lm	ll	lm	lm	ll	lm	lm	ll	ll	ll	lm	lm	lm	lm	lm	lm	lm	ll	ll	ll	lm	ll	ll	ll	ll	ll
SNP27265	<lmxll>	{1-}	lm	ll	ll	lm	lm	ll	ll	lm	lm	lm	ll	lm	lm	ll	ll	ll	ll	lm	lm	ll	lm	ll	lm	lm	lm	lm	ll	lm	ll	lm	lm	ll	lm	lm	ll	lm	lm	ll	ll	lm	ll	lm	ll	lm	lm	ll	lm
SNP27270	<lmxll>	{0-}	lm	lm	lm	lm	lm	lm	lm	ll	ll	ll	ll	ll	lm	lm	lm	--	ll	lm	lm	ll	ll	lm	ll	ll	ll	ll	lm	lm	ll	lm	ll	lm	ll	ll	ll	ll	ll	ll	ll	ll	ll	ll	--	ll	ll	ll	lm
SNP27287	<lmxll>	{0-}	ll	ll	lm	lm	lm	ll	ll	ll	ll	ll	ll	ll	lm	ll	ll	ll	lm	lm	lm	lm	ll	lm	lm	lm	ll	ll	ll	ll	ll	ll	ll	lm	ll	lm	lm	ll	lm	lm	lm	lm	lm	ll	ll	lm	ll	ll	lm
SNP27307	<lmxll>	{0-}	ll	ll	lm	lm	lm	lm	ll	ll	ll	lm	ll	lm	lm	ll	lm	ll	lm	lm	lm	lm	ll	lm	ll	ll	ll	ll	lm	lm	ll	lm	lm	lm	ll	ll	lm	ll	lm	lm	ll	lm	lm	ll	ll	lm	ll	lm	lm
SNP2736	<lmxll>	{1-}	lm	lm	lm	ll	ll	ll	lm	lm	ll	ll	ll	lm	ll	lm	lm	ll	ll	ll	ll	lm	lm	ll	ll	ll	lm	ll	ll	ll	lm	lm	lm	lm	lm	lm	ll	ll	ll	lm	lm	ll	lm	ll	ll	lm	ll	lm	ll
SNP27385	<lmxll>	{0-}	lm	lm	ll	ll	ll	ll	lm	lm	ll	lm	lm	lm	lm	ll	ll	lm	lm	lm	lm	ll	ll	lm	lm	lm	ll	lm	ll	ll	lm	lm	ll	ll	ll	ll	ll	lm	lm	ll	lm	ll	lm	lm	lm	ll	lm	lm	lm
SNP27394	<lmxll>	{0-}	ll	lm	ll	lm	lm	lm	ll	ll	lm	lm	lm	ll	ll	lm	lm	lm	ll	ll	lm	ll	ll	lm	ll	ll	ll	ll	lm	lm	ll	lm	ll	lm	ll	lm	lm	lm	lm	lm	ll	lm	ll	ll	--	lm	ll	ll	lm
SNP27451	<lmxll>	{1-}	ll	ll	lm	lm	lm	lm	ll	lm	ll	ll	ll	ll	lm	ll	ll	ll	ll	ll	lm	ll	lm	ll	lm	lm	lm	ll	lm	lm	lm	lm	ll	lm	lm	lm	lm	lm	lm	ll	ll	lm	lm	ll	ll	lm	ll	lm	ll
SNP27494	<lmxll>	{0-}	ll	lm	lm	lm	lm	lm	lm	ll	ll	lm	ll	lm	lm	lm	ll	lm	lm	lm	lm	ll	ll	ll	ll	ll	ll	ll	lm	lm	ll	lm	lm	lm	ll	lm	ll	ll	ll	lm	ll	lm	lm	ll	ll	lm	lm	ll	lm
SNP27507	<lmxll>	{0-}	lm	lm	ll	ll	ll	lm	lm	lm	ll	lm	lm	ll	ll	ll	ll	lm	ll	ll	ll	ll	ll	lm	lm	ll	ll	ll	ll	ll	lm	lm	ll	ll	ll	lm	ll	lm	lm	lm	ll	ll	lm	lm	lm	ll	ll	lm	lm
SNP2755	<lmxll>	{0-}	lm	lm	ll	lm	ll	lm	ll	lm	lm	lm	--	lm	ll	lm	ll	ll	lm	lm	ll	ll	lm	ll	lm	ll	lm	ll	lm	ll	ll	lm	lm	ll	ll	ll	lm	lm	lm	ll	ll	lm	ll	lm	ll	lm	lm	ll	lm
SNP27572	<lmxll>	{1-}	lm	lm	ll	ll	ll	lm	lm	lm	lm	ll	lm	lm	ll	lm	ll	lm	lm	ll	lm	ll	lm	ll	lm	lm	lm	ll	lm	lm	lm	lm	lm	lm	lm	lm	ll	lm	ll	lm	ll	ll	ll	ll	ll	lm	ll	lm	ll
SNP2768	<lmxll>	{0-}	lm	ll	ll	lm	lm	lm	lm	lm	lm	ll	ll	lm	lm	lm	lm	lm	lm	ll	lm	ll	ll	lm	lm	ll	lm	lm	ll	lm	ll	lm	ll	lm	ll	lm	ll	lm	ll	ll	ll	ll	ll	lm	lm	ll	lm	ll	lm
SNP2772	<lmxll>	{0-}	lm	lm	ll	ll	ll	lm	ll	ll	ll	ll	ll	ll	ll	ll	ll	ll	ll	ll	lm	ll	lm	lm	ll	lm	lm	ll	lm	lm	ll	ll	ll	lm	lm	ll	ll	lm	lm	lm	ll	ll	ll	lm	ll	ll	ll	ll	ll
SNP27725	<lmxll>	{0-}	ll	ll	ll	ll	ll	ll	ll	lm	ll	lm	lm	ll	lm	lm	lm	ll	lm	lm	ll	lm	lm	ll	lm	ll	ll	ll	lm	lm	lm	ll	ll	lm	lm	lm	lm	ll	ll	lm	ll	ll	ll	--	ll	ll	ll	lm	lm
SNP27772	<lmxll>	{0-}	lm	lm	ll	ll	ll	ll	lm	lm	ll	lm	lm	lm	lm	ll	ll	lm	lm	lm	ll	ll	ll	lm	lm	lm	ll	ll	ll	ll	lm	lm	ll	ll	ll	ll	ll	lm	lm	ll	lm	ll	lm	lm	lm	ll	lm	lm	lm
SNP27846	<lmxll>	{0-}	lm	ll	ll	ll	ll	lm	ll	ll	ll	ll	ll	ll	ll	ll	ll	ll	ll	ll	lm	ll	lm	lm	ll	lm	lm	ll	ll	lm	ll	ll	ll	ll	ll	ll	ll	lm	lm	lm	lm	ll	ll	lm	ll	lm	ll	ll	ll
SNP27849	<lmxll>	{0-}	lm	lm	ll	ll	ll	ll	ll	ll	ll	ll	ll	ll	ll	ll	ll	ll	ll	ll	lm	ll	lm	lm	lm	ll	lm	lm	lm	ll	ll	ll	ll	lm	lm	lm	lm	lm	lm	lm	ll	ll	ll	lm	lm	ll	ll	ll	ll
SNP27861	<lmxll>	{0-}	lm	lm	lm	lm	ll	ll	ll	ll	ll	ll	ll	lm	ll	ll	ll	ll	ll	ll	lm	ll	ll	lm	lm	lm	lm	lm	lm	ll	ll	lm	ll	lm	lm	lm	lm	lm	lm	lm	ll	ll	ll	lm	lm	ll	lm	ll	ll
SNP27871	<lmxll>	{1-}	lm	lm	ll	ll	ll	lm	lm	lm	lm	ll	lm	lm	ll	lm	ll	lm	lm	ll	lm	ll	lm	ll	lm	lm	lm	ll	lm	lm	lm	lm	lm	lm	ll	ll	ll	lm	ll	lm	ll	ll	ll	ll	ll	lm	ll	lm	ll
SNP27958	<lmxll>	{1-}	lm	lm	lm	ll	ll	ll	ll	lm	ll	ll	ll	lm	ll	lm	lm	ll	ll	ll	ll	lm	lm	ll	ll	ll	lm	ll	ll	ll	lm	lm	lm	lm	lm	lm	ll	ll	ll	lm	lm	ll	lm	lm	ll	lm	lm	lm	ll
SNP28050	<lmxll>	{0-}	ll	ll	lm	lm	lm	lm	ll	ll	ll	lm	ll	lm	lm	ll	lm	ll	lm	lm	lm	lm	ll	lm	ll	ll	lm	ll	lm	lm	ll	lm	lm	lm	ll	lm	lm	ll	lm	lm	ll	lm	lm	ll	ll	lm	ll	lm	lm
SNP28094	<lmxll>	{1-}	lm	lm	lm	ll	ll	lm	lm	ll	ll	ll	ll	ll	ll	lm	lm	lm	ll	lm	lm	ll	lm	lm	lm	lm	lm	lm	ll	lm	lm	lm	ll	ll	lm	ll	lm	ll	lm	lm	ll	lm	lm	lm	lm	ll	lm	lm	lm
SNP28169	<lmxll>	{0-}	lm	lm	ll	ll	ll	ll	lm	ll	lm	lm	lm	lm	ll	lm	lm	lm	ll	lm	ll	lm	ll	lm	lm	lm	ll	ll	ll	ll	ll	lm	lm	ll	ll	ll	lm	ll	ll	lm	lm	ll	ll	lm	lm	lm	lm	ll	lm
SNP2819	<lmxll>	{0-}	lm	ll	ll	ll	ll	lm	ll	ll	ll	lm	lm	ll	ll	ll	lm	ll	ll	ll	lm	ll	lm	lm	ll	lm	ll	ll	ll	lm	ll	lm	lm	ll	ll	ll	ll	ll	ll	lm	lm	ll	ll	ll	lm	lm	ll	ll	ll
SNP2820	<lmxll>	{1-}	lm	lm	lm	ll	ll	lm	lm	ll	ll	ll	ll	ll	ll	lm	lm	lm	ll	lm	lm	lm	ll	lm	lm	lm	lm	lm	ll	ll	lm	lm	ll	ll	lm	ll	ll	ll	lm	lm	ll	lm	lm	lm	lm	lm	lm	lm	lm
SNP28207	<lmxll>	{0-}	lm	lm	ll	ll	ll	ll	ll	lm	ll	lm	lm	lm	lm	ll	ll	ll	lm	lm	ll	ll	ll	lm	lm	lm	ll	ll	ll	ll	lm	lm	ll	ll	ll	ll	ll	lm	lm	ll	lm	ll	--	lm	lm	ll	lm	lm	lm
SNP28287	<lmxll>	{0-}	ll	lm	ll	ll	ll	ll	lm	lm	ll	lm	lm	lm	lm	ll	ll	lm	lm	lm	lm	ll	ll	lm	lm	lm	ll	ll	ll	ll	lm	lm	ll	ll	ll	ll	ll	lm	lm	ll	lm	ll	lm	ll	ll	ll	ll	lm	lm
SNP28294	<lmxll>	{1-}	lm	ll	ll	lm	lm	ll	ll	lm	lm	lm	ll	lm	ll	ll	lm	ll	ll	lm	lm	lm	lm	ll	lm	lm	lm	lm	ll	lm	ll	lm	lm	ll	lm	lm	ll	lm	lm	ll	ll	lm	ll	lm	ll	lm	ll	ll	lm
SNP28443	<lmxll>	{0-}	lm	lm	ll	ll	ll	ll	lm	lm	ll	lm	lm	ll	lm	ll	ll	lm	ll	lm	lm	ll	ll	lm	ll	ll	ll	ll	ll	ll	lm	lm	ll	lm	ll	ll	ll	lm	lm	lm	ll	ll	ll	ll	lm	ll	ll	lm	lm
SNP28449	<lmxll>	{1-}	lm	lm	lm	ll	ll	ll	lm	lm	ll	lm	ll	lm	ll	lm	lm	ll	ll	ll	ll	lm	lm	ll	ll	ll	lm	ll	ll	ll	lm	lm	lm	lm	lm	lm	ll	ll	ll	lm	lm	ll	lm	lm	ll	ll	lm	lm	ll
SNP28480	<lmxll>	{0-}	lm	lm	ll	ll	ll	ll	lm	lm	ll	lm	lm	lm	lm	ll	ll	lm	ll	lm	lm	ll	ll	lm	lm	lm	ll	ll	ll	ll	lm	lm	ll	ll	ll	ll	ll	lm	lm	ll	lm	ll	lm	lm	lm	ll	lm	lm	lm
SNP28515	<lmxll>	{0-}	lm	ll	lm	lm	lm	lm	ll	ll	ll	lm	ll	ll	--	ll	lm	ll	lm	lm	ll	ll	ll	lm	ll	ll	ll	ll	lm	lm	ll	lm	lm	lm	ll	ll	lm	ll	lm	lm	ll	lm	lm	ll	lm	lm	lm	lm	lm
SNP28633	<lmxll>	{0-}	ll	lm	lm	lm	lm	lm	ll	lm	ll	lm	lm	ll	lm	lm	ll	lm	ll	lm	ll	ll	lm	lm	ll	ll	ll	ll	lm	lm	lm	lm	ll	ll	ll	lm	ll	lm	ll	ll	ll	ll	lm	ll	ll	ll	ll	ll	ll
SNP28727	<lmxll>	{1-}	ll	ll	lm	lm	lm	lm	ll	lm	ll	ll	ll	ll	lm	ll	ll	ll	ll	ll	lm	ll	lm	ll	lm	lm	lm	ll	lm	lm	lm	lm	ll	lm	lm	lm	lm	lm	lm	lm	ll	lm	lm	ll	ll	lm	ll	lm	ll
SNP2879	<lmxll>	{0-}	ll	lm	ll	ll	ll	lm	lm	lm	ll	lm	lm	ll	ll	ll	ll	lm	ll	lm	ll	ll	ll	lm	ll	ll	ll	ll	ll	ll	lm	lm	ll	lm	ll	ll	ll	lm	lm	lm	ll	ll	lm	ll	ll	ll	ll	lm	lm
SNP28803	<lmxll>	{0-}	lm	lm	ll	ll	ll	lm	ll	ll	ll	ll	ll	ll	ll	ll	ll	ll	ll	ll	lm	ll	lm	lm	ll	lm	lm	ll	lm	lm	ll	ll	ll	lm	ll	ll	ll	lm	lm	lm	ll	ll	ll	lm	ll	lm	ll	ll	ll
SNP28823	<lmxll>	{0-}	lm	ll	lm	lm	lm	lm	ll	lm	lm	ll	ll	ll	lm	ll	ll	ll	ll	lm	lm	lm	ll	lm	lm	ll	ll	ll	ll	ll	ll	ll	ll	lm	ll	lm	ll	lm	lm	lm	lm	lm	ll	ll	lm	lm	ll	lm	lm
SNP28848	<lmxll>	{0-}	lm	lm	lm	lm	lm	lm	ll	lm	ll	lm	lm	ll	lm	lm	ll	lm	ll	lm	lm	ll	ll	lm	lm	ll	ll	ll	lm	ll	lm	lm	ll	ll	ll	lm	ll	lm	ll	ll	ll	ll	lm	lm	lm	ll	lm	ll	ll
SNP28862	<lmxll>	{1-}	ll	ll	lm	lm	lm	lm	ll	lm	ll	ll	ll	ll	ll	ll	ll	ll	ll	ll	lm	ll	lm	ll	lm	lm	lm	ll	lm	ll	lm	lm	ll	lm	lm	ll	ll	lm	lm	lm	ll	lm	lm	ll	ll	ll	ll	ll	ll
SNP28932	<lmxll>	{1-}	lm	ll	lm	ll	ll	ll	lm	lm	ll	ll	ll	lm	lm	lm	lm	ll	ll	lm	ll	lm	ll	ll	ll	ll	lm	ll	ll	ll	lm	lm	lm	lm	lm	lm	ll	ll	ll	lm	lm	ll	lm	lm	ll	lm	lm	lm	ll
SNP28999	<lmxll>	{0-}	lm	ll	ll	ll	ll	lm	ll	ll	ll	ll	ll	ll	ll	ll	ll	ll	lm	ll	lm	ll	lm	lm	ll	lm	lm	ll	ll	lm	ll	ll	ll	lm	ll	ll	ll	lm	lm	lm	ll	ll	ll	lm	ll	lm	ll	ll	ll
SNP2911	<lmxll>	{1-}	lm	lm	lm	lm	lm	ll	lm	ll	lm	lm	ll	lm	lm	lm	lm	ll	ll	ll	lm	lm	lm	lm	lm	ll	lm	ll	ll	lm	lm	lm	lm	lm	ll	ll	ll	lm	ll	ll	lm	ll	lm	lm	lm	lm	lm	lm	ll
SNP29189	<lmxll>	{0-}	lm	lm	ll	ll	ll	ll	ll	ll	ll	ll	ll	ll	ll	ll	ll	ll	ll	ll	lm	ll	lm	lm	ll	lm	lm	ll	lm	lm	ll	ll	ll	lm	lm	lm	lm	lm	lm	lm	ll	ll	ll	lm	ll	ll	ll	ll	ll
SNP29237	<lmxll>	{0-}	lm	lm	ll	ll	ll	ll	lm	lm	ll	lm	lm	ll	lm	ll	ll	lm	ll	lm	lm	ll	ll	lm	ll	ll	ll	ll	ll	ll	lm	ll	ll	lm	ll	ll	ll	lm	lm	lm	ll	ll	ll	ll	lm	ll	ll	lm	lm
SNP29259	<lmxll>	{0-}	lm	lm	lm	lm	lm	lm	ll	lm	ll	lm	lm	ll	lm	lm	ll	lm	ll	lm	lm	ll	ll	lm	lm	ll	ll	ll	lm	lm	lm	lm	ll	ll	ll	lm	ll	lm	ll	ll	ll	ll	lm	lm	lm	lm	lm	ll	ll
SNP29271	<lmxll>	{1-}	lm	lm	lm	ll	ll	ll	lm	lm	ll	ll	ll	lm	ll	lm	lm	ll	ll	ll	ll	lm	lm	ll	ll	ll	lm	ll	ll	ll	lm	lm	lm	lm	lm	lm	ll	ll	ll	lm	ll	ll	lm	ll	ll	ll	ll	lm	lm
SNP29313	<lmxll>	{0-}	lm	ll	ll	ll	ll	ll	ll	lm	ll	lm	lm	ll	lm	lm	lm	ll	lm	lm	lm	lm	lm	ll	lm	ll	ll	lm	lm	lm	lm	ll	ll	lm	lm	lm	lm	ll	ll	lm	ll	ll	ll	lm	lm	ll	lm	lm	lm
SNP29429	<lmxll>	{0-}	lm	ll	lm	lm	lm	lm	ll	lm	lm	ll	ll	ll	lm	ll	lm	ll	ll	lm	lm	lm	ll	lm	ll	ll	ll	ll	ll	ll	ll	ll	ll	lm	ll	lm	ll	lm	lm	lm	lm	lm	ll	ll	lm	lm	ll	lm	lm
SNP29451	<lmxll>	{0-}	lm	ll	ll	ll	ll	lm	ll	ll	ll	lm	lm	ll	ll	ll	lm	ll	ll	ll	lm	ll	lm	lm	ll	lm	ll	ll	ll	lm	ll	lm	lm	lm	ll	ll	ll	ll	ll	lm	lm	ll	ll	ll	lm	lm	ll	ll	ll
SNP29591	<lmxll>	{0-}	lm	ll	ll	lm	lm	lm	lm	ll	ll	lm	lm	lm	lm	ll	ll	lm	ll	ll	ll	ll	ll	lm	lm	lm	lm	lm	ll	lm	ll	ll	ll	lm	ll	lm	ll	lm	ll	ll	ll	lm	ll	lm	ll	lm	lm	ll	lm
SNP29604	<lmxll>	{0-}	lm	lm	lm	lm	lm	lm	ll	lm	ll	lm	lm	ll	lm	lm	ll	lm	ll	lm	lm	ll	lm	lm	ll	ll	ll	ll	lm	lm	lm	lm	ll	ll	ll	lm	ll	lm	ll	ll	ll	ll	lm	lm	lm	ll	ll	ll	ll
SNP29652	<lmxll>	{0-}	lm	lm	ll	ll	ll	ll	lm	lm	ll	lm	lm	ll	lm	ll	ll	lm	ll	lm	ll	ll	ll	lm	ll	ll	ll	ll	ll	ll	lm	lm	ll	lm	ll	ll	lm	lm	lm	lm	ll	ll	lm	ll	lm	ll	ll	lm	lm
SNP29714	<lmxll>	{0-}	lm	lm	lm	ll	ll	ll	ll	lm	ll	lm	lm	lm	ll	lm	ll	lm	ll	lm	ll	ll	lm	lm	lm	lm	lm	ll	lm	lm	lm	lm	lm	lm	ll	lm	lm	lm	ll	ll	lm	ll	ll	ll	lm	lm	lm	lm	lm
SNP29731	<lmxll>	{1-}	lm	lm	lm	ll	ll	ll	lm	lm	ll	ll	lm	lm	ll	lm	lm	ll	lm	ll	ll	ll	ll	ll	ll	ll	lm	lm	ll	lm	lm	lm	lm	lm	lm	lm	ll	ll	ll	lm	ll	ll	lm	lm	ll	lm	ll	lm	ll
SNP29775	<lmxll>	{1-}	lm	ll	ll	lm	lm	ll	lm	lm	lm	lm	ll	lm	ll	ll	lm	lm	ll	lm	ll	lm	lm	ll	lm	ll	lm	lm	ll	ll	ll	lm	lm	ll	lm	lm	ll	ll	lm	ll	ll	lm	ll	lm	ll	lm	ll	ll	lm
SNP29820	<lmxll>	{0-}	lm	lm	ll	lm	lm	lm	lm	ll	lm	lm	ll	lm	ll	lm	ll	ll	ll	lm	ll	ll	lm	ll	lm	ll	lm	ll	ll	ll	ll	lm	ll	lm	ll	ll	lm	lm	lm	ll	lm	lm	ll	lm	ll	lm	lm	ll	lm
SNP29879	<lmxll>	{0-}	lm	ll	ll	ll	ll	ll	ll	lm	ll	lm	lm	ll	ll	lm	lm	ll	lm	lm	lm	ll	lm	ll	ll	ll	ll	ll	lm	lm	ll	ll	ll	lm	lm	ll	lm	ll	ll	lm	ll	ll	ll	lm	lm	ll	lm	lm	lm
SNP29880	<lmxll>	{1-}	lm	lm	ll	ll	ll	ll	lm	lm	lm	ll	lm	ll	ll	lm	ll	lm	ll	ll	ll	ll	ll	ll	ll	ll	lm	lm	lm	lm	lm	lm	ll	lm	lm	ll	ll	lm	ll	lm	lm	ll	ll	ll	ll	ll	lm	ll	ll
SNP29943	<lmxll>	{1-}	lm	lm	lm	ll	ll	lm	lm	ll	ll	ll	ll	ll	ll	lm	ll	ll	ll	lm	lm	--	lm	lm	lm	lm	lm	ll	ll	lm	lm	lm	ll	ll	lm	ll	ll	ll	lm	lm	ll	lm	lm	lm	ll	lm	lm	lm	lm
SNP29996	<lmxll>	{1-}	lm	lm	lm	ll	ll	lm	lm	ll	ll	ll	lm	ll	ll	lm	ll	lm	ll	ll	lm	ll	lm	ll	ll	lm	lm	ll	ll	ll	lm	lm	lm	ll	lm	ll	ll	ll	lm	ll	lm	lm	lm	ll	lm	lm	lm	lm	lm
SNP30094	<lmxll>	{0-}	lm	ll	ll	ll	ll	ll	ll	lm	ll	lm	lm	ll	lm	lm	lm	ll	lm	lm	lm	lm	ll	ll	ll	ll	lm	lm	lm	lm	lm	ll	ll	ll	lm	lm	lm	ll	ll	lm	ll	ll	ll	lm	lm	ll	lm	lm	lm
SNP30100	<lmxll>	{1-}	lm	ll	lm	ll	ll	ll	lm	lm	ll	ll	ll	lm	ll	lm	ll	ll	ll	ll	ll	ll	lm	ll	ll	ll	lm	ll	ll	ll	lm	lm	lm	lm	lm	lm	ll	ll	ll	lm	lm	ll	lm	lm	ll	lm	lm	lm	ll
SNP30176	<lmxll>	{0-}	lm	ll	lm	lm	ll	ll	ll	ll	ll	lm	lm	ll	ll	ll	ll	ll	ll	lm	ll	lm	ll	ll	ll	ll	ll	ll	lm	--	lm	lm	lm	ll	lm	ll	ll	ll	ll	ll	ll	lm	ll	lm	lm	lm	lm	ll	lm
SNP30179	<lmxll>	{1-}	ll	lm	lm	lm	lm	lm	lm	ll	lm	lm	ll	ll	lm	lm	ll	ll	ll	ll	lm	lm	ll	lm	lm	ll	lm	ll	ll	lm	lm	lm	lm	lm	ll	lm	ll	lm	lm	ll	lm	ll	lm	ll	ll	lm	ll	lm	ll
SNP30195	<lmxll>	{0-}	lm	lm	lm	lm	lm	lm	ll	lm	ll	lm	lm	ll	lm	lm	ll	lm	ll	lm	lm	ll	ll	lm	ll	ll	ll	ll	lm	lm	lm	lm	ll	ll	ll	lm	ll	lm	ll	ll	ll	ll	lm	lm	lm	ll	lm	ll	ll
SNP30218	<lmxll>	{1-}	ll	lm	lm	lm	lm	ll	lm	lm	lm	ll	ll	lm	lm	lm	ll	lm	ll	lm	ll	lm	ll	ll	ll	lm	lm	ll	lm	ll	lm	lm	ll	ll	lm	lm	lm	lm	lm	lm	ll	lm	ll	ll	ll	lm	lm	lm	lm
SNP30231	<lmxll>	{0-}	lm	lm	lm	lm	lm	lm	ll	lm	ll	lm	lm	ll	lm	lm	ll	lm	ll	lm	ll	ll	ll	lm	lm	ll	ll	ll	lm	lm	lm	lm	ll	ll	ll	lm	ll	lm	ll	ll	ll	ll	lm	ll	ll	ll	lm	ll	ll
SNP30259	<lmxll>	{1-}	lm	lm	lm	lm	ll	lm	lm	ll	ll	ll	ll	ll	ll	lm	lm	lm	ll	lm	lm	lm	lm	lm	lm	lm	lm	lm	ll	lm	lm	lm	ll	ll	lm	ll	ll	ll	lm	lm	ll	lm	lm	lm	lm	lm	lm	lm	lm
SNP30275	<lmxll>	{0-}	lm	lm	ll	ll	ll	ll	ll	ll	ll	ll	ll	ll	ll	ll	ll	ll	ll	ll	lm	ll	lm	lm	ll	lm	lm	ll	lm	lm	ll	ll	ll	lm	lm	ll	ll	lm	lm	lm	ll	ll	ll	lm	ll	ll	ll	ll	ll
SNP30455	<lmxll>	{0-}	ll	lm	lm	lm	lm	ll	ll	lm	ll	lm	lm	ll	ll	lm	ll	ll	ll	lm	ll	ll	lm	lm	lm	ll	lm	ll	lm	lm	lm	lm	lm	ll	ll	lm	ll	lm	ll	ll	ll	ll	lm	ll	ll	ll	ll	ll	lm
SNP30596	<lmxll>	{0-}	ll	lm	ll	lm	lm	lm	ll	lm	lm	lm	lm	lm	ll	lm	ll	ll	lm	lm	lm	ll	lm	ll	lm	ll	lm	ll	lm	ll	ll	lm	lm	ll	ll	ll	lm	lm	lm	ll	lm	lm	ll	ll	ll	lm	ll	ll	lm
SNP30763	<lmxll>	{1-}	ll	lm	lm	lm	lm	ll	lm	lm	lm	ll	ll	lm	lm	lm	ll	lm	ll	lm	lm	lm	ll	ll	ll	lm	lm	ll	lm	ll	lm	lm	ll	lm	lm	ll	ll	lm	lm	lm	ll	lm	lm	ll	ll	lm	ll	lm	ll
SNP30886	<lmxll>	{1-}	lm	ll	lm	ll	ll	ll	lm	lm	ll	ll	ll	ll	lm	ll	ll	ll	ll	lm	ll	ll	lm	ll	ll	ll	lm	ll	ll	ll	lm	ll	lm	lm	lm	lm	ll	ll	ll	lm	ll	ll	lm	lm	ll	ll	lm	lm	ll
SNP31045	<lmxll>	{0-}	lm	lm	ll	ll	ll	ll	ll	ll	ll	ll	ll	ll	ll	ll	ll	ll	ll	ll	lm	ll	lm	lm	ll	lm	lm	ll	lm	lm	ll	ll	ll	lm	lm	ll	ll	lm	lm	lm	ll	ll	ll	lm	ll	ll	ll	ll	ll
SNP31072	<lmxll>	{1-}	lm	lm	lm	lm	lm	lm	lm	ll	ll	lm	ll	lm	ll	ll	ll	lm	lm	ll	ll	ll	ll	lm	ll	ll	lm	ll	ll	lm	lm	lm	lm	lm	ll	ll	lm	lm	ll	ll	lm	lm	ll	lm	lm	lm	lm	ll	ll
SNP31076	<lmxll>	{0-}	ll	ll	ll	lm	lm	lm	lm	ll	ll	lm	lm	lm	lm	ll	ll	lm	ll	ll	lm	ll	ll	lm	lm	lm	lm	ll	ll	lm	ll	ll	ll	lm	ll	lm	ll	lm	ll	ll	ll	lm	ll	ll	ll	lm	ll	ll	lm
SNP31083	<lmxll>	{1-}	lm	lm	lm	lm	lm	lm	lm	ll	lm	lm	ll	ll	lm	lm	lm	ll	ll	ll	ll	lm	ll	lm	lm	ll	lm	ll	ll	lm	lm	lm	lm	lm	lm	lm	ll	lm	lm	ll	lm	ll	lm	lm	lm	lm	lm	lm	ll
SNP31099	<lmxll>	{1-}	lm	ll	lm	ll	ll	ll	lm	ll	ll	ll	ll	ll	lm	ll	lm	lm	lm	ll	lm	lm	ll	lm	lm	ll	ll	lm	ll	lm	lm	lm	ll	ll	lm	ll	ll	ll	ll	ll	ll	ll	lm	lm	ll	ll	lm	lm	ll
SNP31138	<lmxll>	{0-}	ll	ll	lm	lm	lm	lm	ll	lm	lm	ll	ll	ll	lm	ll	lm	ll	ll	lm	lm	lm	lm	lm	ll	ll	ll	ll	lm	ll	ll	ll	ll	lm	ll	lm	ll	lm	lm	lm	lm	lm	ll	ll	ll	lm	ll	ll	lm
SNP31209	<lmxll>	{0-}	ll	ll	lm	lm	lm	lm	ll	ll	ll	lm	ll	lm	lm	ll	lm	ll	lm	lm	lm	ll	--	lm	ll	ll	ll	ll	ll	lm	ll	lm	lm	ll	ll	ll	lm	ll	lm	lm	ll	lm	lm	ll	ll	lm	ll	lm	lm
SNP31249	<lmxll>	{0-}	lm	ll	ll	ll	ll	ll	ll	lm	ll	lm	lm	ll	lm	lm	lm	ll	lm	lm	lm	lm	lm	ll	ll	ll	ll	lm	lm	lm	lm	ll	ll	ll	lm	ll	lm	ll	ll	lm	ll	ll	ll	lm	lm	ll	lm	lm	lm
SNP3134	<lmxll>	{1-}	lm	lm	ll	ll	ll	lm	ll	lm	lm	ll	lm	lm	ll	lm	ll	lm	lm	ll	ll	ll	ll	ll	lm	lm	lm	ll	ll	lm	lm	lm	lm	lm	lm	ll	ll	ll	ll	lm	ll	ll	ll	ll	ll	lm	ll	--	ll
SNP31366	<lmxll>	{0-}	lm	lm	ll	lm	lm	lm	lm	ll	ll	ll	ll	ll	lm	lm	ll	ll	ll	ll	lm	ll	ll	lm	lm	ll	ll	ll	ll	ll	ll	lm	ll	ll	ll	lm	lm	lm	lm	ll	ll	lm	lm	lm	lm	lm	lm	ll	ll
SNP31371	<lmxll>	{0-}	lm	ll	ll	lm	lm	lm	lm	ll	ll	lm	lm	lm	lm	ll	ll	lm	ll	ll	lm	ll	ll	lm	lm	lm	lm	lm	ll	lm	ll	ll	ll	lm	ll	lm	ll	lm	ll	ll	ll	lm	ll	lm	ll	lm	lm	ll	lm
SNP31386	<lmxll>	{0-}	lm	lm	ll	lm	lm	lm	lm	ll	ll	ll	ll	ll	lm	lm	ll	ll	ll	ll	lm	ll	ll	lm	lm	ll	ll	lm	ll	ll	lm	lm	ll	ll	ll	lm	lm	lm	lm	ll	ll	lm	lm	lm	lm	lm	lm	lm	lm
SNP31442	<lmxll>	{0-}	ll	ll	ll	lm	lm	lm	lm	ll	ll	lm	lm	lm	ll	ll	ll	lm	ll	ll	ll	ll	ll	lm	lm	lm	lm	ll	ll	ll	ll	ll	ll	lm	ll	lm	ll	lm	ll	ll	ll	lm	ll	ll	ll	lm	ll	ll	lm
SNP31444	<lmxll>	{0-}	lm	ll	lm	lm	lm	lm	ll	ll	ll	lm	ll	lm	lm	lm	lm	ll	ll	lm	lm	lm	ll	lm	ll	ll	ll	ll	lm	lm	ll	lm	lm	lm	ll	ll	lm	ll	lm	ll	ll	lm	lm	ll	lm	lm	ll	lm	lm
SNP31474	<lmxll>	{1-}	lm	lm	lm	ll	ll	ll	lm	lm	ll	ll	ll	lm	ll	lm	lm	ll	ll	ll	ll	lm	lm	ll	ll	ll	lm	ll	ll	ll	lm	lm	lm	lm	lm	lm	ll	ll	ll	lm	ll	ll	lm	ll	ll	lm	ll	lm	ll
SNP31509	<lmxll>	{1-}	lm	lm	lm	lm	lm	ll	lm	ll	lm	lm	ll	lm	lm	lm	lm	ll	ll	ll	lm	lm	lm	lm	lm	ll	lm	lm	ll	lm	lm	lm	lm	lm	ll	ll	ll	lm	ll	ll	lm	ll	lm	lm	lm	lm	lm	lm	ll
SNP31510	<lmxll>	{0-}	lm	lm	lm	ll	ll	lm	ll	lm	ll	lm	lm	ll	lm	lm	ll	lm	ll	lm	lm	ll	lm	lm	ll	ll	ll	ll	lm	lm	lm	lm	ll	ll	ll	lm	ll	lm	ll	ll	ll	ll	lm	lm	lm	lm	ll	ll	ll
SNP31546	<lmxll>	{1-}	ll	lm	lm	lm	lm	ll	lm	ll	ll	lm	lm	lm	lm	lm	lm	ll	ll	ll	lm	lm	lm	lm	ll	ll	ll	ll	lm	lm	lm	ll	ll	lm	ll	ll	ll	lm	ll	ll	lm	ll	lm	ll	ll	ll	ll	lm	ll
SNP31583	<lmxll>	{0-}	lm	lm	lm	lm	lm	ll	ll	lm	ll	lm	lm	lm	ll	lm	ll	lm	ll	lm	lm	ll	lm	lm	lm	ll	lm	ll	lm	lm	lm	lm	lm	lm	lm	lm	lm	lm	ll	lm	lm	ll	ll	ll	lm	ll	ll	ll	lm
SNP31598	<lmxll>	{0-}	lm	ll	lm	lm	lm	ll	ll	ll	ll	lm	lm	ll	ll	ll	ll	lm	ll	ll	ll	lm	ll	ll	ll	ll	lm	ll	lm	lm	lm	ll	lm	lm	lm	ll	ll	ll	ll	ll	ll	lm	ll	lm	lm	lm	lm	ll	lm
SNP3162	<lmxll>	{0-}	lm	lm	ll	ll	ll	lm	ll	ll	ll	ll	ll	ll	ll	ll	ll	ll	ll	ll	lm	ll	lm	lm	ll	lm	lm	ll	lm	lm	ll	ll	ll	lm	lm	ll	ll	lm	lm	lm	ll	ll	ll	lm	ll	ll	ll	ll	ll
SNP31722	<lmxll>	{1-}	lm	lm	lm	lm	ll	ll	lm	lm	ll	ll	ll	lm	ll	lm	lm	ll	ll	ll	ll	lm	lm	ll	ll	ll	lm	ll	ll	ll	lm	lm	lm	lm	lm	lm	ll	ll	ll	lm	lm	ll	lm	lm	ll	lm	lm	lm	ll
SNP31735	<lmxll>	{0-}	lm	lm	lm	ll	ll	lm	ll	ll	ll	ll	lm	ll	lm	ll	ll	lm	lm	lm	ll	ll	lm	lm	lm	lm	ll	ll	lm	lm	lm	lm	ll	lm	ll	lm	lm	lm	ll	ll	ll	ll	lm	lm	ll	lm	ll	ll	ll
SNP31855	<lmxll>	{0-}	ll	lm	lm	lm	lm	ll	ll	lm	ll	ll	lm	ll	ll	lm	ll	lm	ll	lm	ll	ll	--	lm	lm	ll	lm	ll	lm	lm	lm	lm	lm	ll	ll	--	ll	lm	ll	ll	ll	ll	ll	ll	ll	lm	ll	ll	lm
SNP31950	<lmxll>	{0-}	ll	lm	lm	lm	lm	lm	lm	ll	ll	lm	ll	lm	lm	lm	ll	lm	lm	lm	lm	ll	ll	ll	ll	ll	ll	ll	lm	lm	ll	lm	lm	lm	ll	ll	lm	ll	ll	lm	ll	lm	lm	ll	ll	lm	ll	ll	lm
SNP32076	<lmxll>	{1-}	lm	lm	lm	lm	lm	ll	lm	ll	lm	lm	ll	lm	lm	lm	lm	ll	ll	ll	lm	lm	lm	lm	lm	ll	lm	ll	ll	lm	lm	lm	lm	lm	ll	ll	ll	lm	ll	ll	lm	ll	lm	lm	lm	ll	lm	lm	ll
SNP32138	<lmxll>	{0-}	ll	lm	ll	lm	lm	lm	ll	ll	lm	lm	lm	ll	ll	lm	ll	lm	ll	ll	lm	ll	ll	lm	ll	ll	ll	ll	lm	lm	ll	lm	ll	lm	ll	lm	lm	lm	lm	lm	ll	lm	ll	ll	ll	lm	ll	ll	lm
SNP32155	<lmxll>	{1-}	ll	lm	lm	lm	lm	ll	lm	ll	ll	lm	ll	lm	lm	lm	lm	ll	ll	ll	lm	lm	lm	lm	lm	lm	ll	ll	ll	lm	lm	lm	lm	lm	ll	ll	ll	lm	ll	ll	lm	ll	ll	ll	ll	lm	ll	lm	ll
SNP32287	<lmxll>	{0-}	lm	ll	ll	ll	ll	lm	ll	ll	ll	lm	lm	ll	ll	ll	lm	ll	ll	ll	lm	ll	lm	lm	ll	lm	ll	ll	ll	lm	ll	lm	lm	lm	ll	ll	ll	ll	ll	lm	lm	ll	ll	ll	lm	ll	ll	ll	ll
SNP32321	<lmxll>	{1-}	ll	lm	lm	lm	lm	ll	lm	lm	lm	lm	lm	lm	lm	lm	lm	lm	ll	lm	ll	lm	ll	ll	ll	lm	lm	ll	lm	ll	lm	lm	lm	ll	lm	ll	lm	ll	ll	lm	ll	lm	--	ll	ll	lm	ll	lm	lm
SNP32341	<lmxll>	{0-}	lm	lm	lm	lm	lm	lm	ll	lm	ll	lm	lm	ll	lm	lm	ll	lm	ll	lm	ll	ll	lm	lm	lm	ll	ll	ll	lm	lm	lm	lm	ll	ll	ll	lm	ll	lm	ll	ll	ll	ll	lm	lm	lm	lm	lm	ll	ll
SNP32373	<lmxll>	{1-}	lm	lm	lm	lm	lm	lm	lm	ll	ll	ll	lm	ll	lm	lm	ll	ll	ll	ll	lm	ll	lm	ll	ll	lm	lm	lm	ll	ll	lm	lm	lm	ll	lm	ll	ll	ll	lm	ll	lm	lm	lm	lm	lm	lm	ll	lm	lm
SNP32470	<lmxll>	{0-}	ll	ll	lm	lm	lm	lm	ll	ll	ll	lm	ll	lm	lm	ll	lm	ll	lm	lm	lm	lm	ll	lm	ll	ll	ll	ll	ll	ll	ll	lm	lm	lm	ll	ll	lm	ll	lm	lm	ll	lm	lm	ll	ll	lm	ll	lm	lm
SNP32471	<lmxll>	{1-}	lm	lm	lm	lm	lm	lm	lm	ll	ll	ll	lm	ll	lm	lm	ll	ll	ll	ll	lm	ll	lm	ll	ll	lm	lm	lm	ll	ll	lm	lm	lm	ll	lm	ll	ll	ll	lm	ll	lm	lm	lm	lm	lm	lm	ll	lm	lm
SNP32538	<lmxll>	{1-}	lm	lm	lm	lm	lm	ll	lm	ll	lm	lm	ll	lm	lm	lm	lm	ll	ll	ll	lm	lm	lm	lm	lm	ll	lm	ll	ll	lm	lm	lm	lm	lm	ll	ll	ll	lm	ll	ll	lm	ll	lm	lm	lm	lm	lm	lm	ll
SNP32556	<lmxll>	{0-}	lm	lm	ll	ll	ll	ll	ll	ll	ll	ll	ll	ll	ll	ll	ll	ll	ll	ll	lm	ll	ll	lm	ll	lm	lm	ll	lm	lm	ll	ll	ll	lm	lm	ll	ll	lm	lm	lm	ll	ll	ll	lm	ll	lm	ll	ll	ll
SNP32567	<lmxll>	{1-}	lm	lm	ll	ll	ll	ll	lm	lm	lm	ll	lm	ll	ll	lm	ll	lm	lm	ll	lm	ll	lm	ll	ll	ll	lm	lm	lm	ll	lm	lm	ll	lm	lm	lm	ll	lm	ll	lm	lm	ll	ll	ll	ll	ll	lm	ll	ll
SNP32575	<lmxll>	{0-}	lm	lm	ll	lm	lm	lm	lm	ll	ll	lm	ll	ll	lm	lm	ll	ll	ll	ll	ll	ll	ll	lm	lm	ll	ll	ll	ll	ll	lm	lm	ll	ll	ll	ll	lm	lm	lm	ll	ll	lm	lm	lm	lm	lm	lm	lm	lm
SNP32583	<lmxll>	{0-}	lm	ll	ll	ll	ll	ll	ll	lm	ll	lm	lm	ll	lm	lm	lm	ll	lm	lm	lm	lm	lm	ll	ll	ll	ll	lm	lm	lm	lm	ll	ll	ll	lm	ll	lm	ll	ll	lm	ll	ll	ll	lm	lm	ll	lm	lm	lm
SNP32591	<lmxll>	{0-}	lm	lm	lm	lm	lm	lm	ll	lm	ll	lm	lm	ll	lm	lm	ll	lm	ll	lm	lm	ll	lm	lm	lm	ll	ll	ll	lm	lm	lm	lm	ll	ll	ll	lm	ll	lm	lm	ll	ll	ll	lm	ll	lm	lm	lm	ll	lm
SNP3263	<lmxll>	{0-}	lm	ll	ll	ll	ll	ll	ll	lm	lm	ll	lm	ll	lm	lm	lm	ll	lm	lm	lm	lm	lm	ll	ll	ll	ll	lm	lm	lm	lm	lm	ll	lm	lm	lm	lm	ll	lm	ll	ll	ll	lm	lm	lm	ll	lm	lm	lm
SNP32695	<lmxll>	{0-}	lm	lm	lm	lm	lm	lm	lm	ll	ll	lm	ll	lm	lm	lm	ll	lm	ll	lm	lm	ll	ll	ll	ll	lm	ll	lm	lm	lm	ll	lm	lm	lm	ll	ll	lm	ll	ll	lm	ll	lm	lm	ll	ll	lm	ll	ll	lm
SNP327	<lmxll>	{0-}	lm	lm	lm	lm	lm	ll	ll	lm	ll	lm	lm	ll	ll	lm	ll	ll	ll	lm	ll	ll	--	lm	lm	ll	lm	ll	lm	lm	lm	lm	lm	ll	ll	ll	ll	lm	ll	ll	ll	ll	lm	ll	lm	ll	lm	ll	lm
SNP32705	<lmxll>	{0-}	ll	ll	ll	lm	lm	lm	lm	ll	ll	lm	lm	lm	lm	ll	ll	lm	ll	ll	ll	ll	ll	lm	lm	ll	lm	ll	lm	ll	ll	lm	lm	ll	ll	lm	ll	ll	ll	ll	ll	lm	ll	ll	ll	lm	ll	ll	lm
SNP32740	<lmxll>	{0-}	lm	lm	ll	ll	ll	ll	ll	ll	ll	ll	ll	ll	ll	ll	ll	ll	ll	ll	lm	ll	--	lm	ll	lm	lm	ll	lm	lm	ll	ll	ll	lm	lm	ll	ll	lm	lm	lm	ll	ll	ll	lm	ll	lm	ll	ll	ll
SNP32773	<lmxll>	{0-}	ll	lm	lm	ll	ll	lm	ll	lm	ll	lm	lm	ll	lm	lm	lm	lm	ll	lm	lm	ll	lm	lm	ll	ll	ll	ll	lm	lm	lm	lm	ll	ll	ll	lm	ll	lm	ll	ll	ll	ll	lm	ll	ll	ll	ll	ll	ll
SNP32786	<lmxll>	{0-}	lm	lm	ll	ll	ll	ll	ll	ll	ll	ll	ll	ll	ll	ll	ll	ll	ll	ll	lm	ll	lm	lm	ll	lm	lm	ll	lm	lm	ll	ll	ll	lm	lm	lm	lm	lm	lm	lm	ll	ll	ll	lm	ll	ll	ll	ll	ll
SNP32849	<lmxll>	{0-}	lm	lm	lm	lm	lm	ll	ll	lm	ll	lm	lm	ll	ll	lm	ll	ll	ll	lm	lm	ll	lm	lm	lm	ll	lm	ll	lm	lm	lm	lm	lm	ll	ll	lm	ll	lm	ll	ll	ll	ll	lm	ll	lm	lm	lm	ll	lm
SNP32860	<lmxll>	{0-}	ll	lm	ll	lm	lm	lm	lm	lm	ll	lm	lm	ll	lm	ll	ll	lm	ll	ll	ll	ll	ll	lm	ll	ll	lm	ll	lm	lm	lm	lm	lm	ll	lm	lm	ll	ll	ll	lm	ll	lm	ll	ll	ll	lm	ll	lm	lm
SNP32936	<lmxll>	{1-}	ll	lm	ll	ll	ll	ll	lm	lm	lm	ll	lm	ll	ll	lm	ll	lm	lm	ll	ll	ll	ll	ll	ll	ll	lm	ll	ll	ll	lm	lm	ll	lm	lm	ll	ll	lm	ll	ll	lm	ll	ll	ll	ll	ll	ll	ll	ll
SNP32988	<lmxll>	{1-}	lm	lm	lm	ll	ll	ll	lm	lm	ll	ll	ll	lm	lm	lm	lm	ll	ll	lm	ll	lm	lm	ll	ll	ll	lm	ll	ll	ll	lm	lm	lm	lm	lm	lm	ll	ll	ll	lm	lm	ll	lm	lm	ll	lm	lm	lm	ll
SNP33039	<lmxll>	{0-}	lm	ll	ll	lm	lm	ll	lm	ll	ll	ll	lm	lm	lm	ll	lm	lm	lm	lm	lm	ll	ll	ll	ll	lm	ll	lm	ll	ll	ll	lm	ll	ll	lm	lm	lm	lm	ll	ll	ll	lm	ll	ll	lm	lm	ll	ll	lm
SNP33085	<lmxll>	{1-}	ll	lm	lm	lm	lm	ll	lm	ll	ll	lm	lm	lm	lm	lm	lm	ll	ll	ll	lm	lm	lm	lm	ll	ll	ll	ll	lm	lm	lm	ll	ll	lm	ll	ll	ll	lm	ll	ll	lm	ll	lm	ll	ll	lm	ll	lm	ll
SNP331	<lmxll>	{0-}	lm	ll	lm	lm	lm	lm	ll	lm	ll	ll	ll	ll	ll	ll	ll	ll	--	lm	lm	lm	ll	lm	ll	ll	ll	ll	ll	ll	ll	ll	ll	ll	ll	lm	ll	ll	lm	lm	lm	lm	ll	ll	ll	lm	ll	lm	lm
SNP33440	<lmxll>	{0-}	lm	lm	lm	ll	ll	lm	ll	ll	ll	ll	lm	ll	lm	ll	ll	lm	lm	lm	ll	ll	lm	lm	lm	lm	ll	ll	lm	lm	lm	lm	ll	lm	ll	ll	lm	lm	ll	ll	lm	ll	ll	lm	ll	lm	ll	ll	ll
SNP33607	<lmxll>	{1-}	lm	ll	lm	ll	ll	ll	lm	ll	ll	ll	ll	ll	lm	ll	lm	lm	lm	ll	lm	lm	ll	lm	lm	ll	ll	lm	ll	lm	lm	lm	ll	ll	lm	ll	ll	ll	ll	ll	ll	ll	lm	lm	ll	ll	lm	lm	ll
SNP33610	<lmxll>	{0-}	lm	ll	ll	ll	ll	ll	ll	lm	ll	lm	lm	ll	ll	lm	lm	ll	lm	lm	lm	lm	ll	ll	ll	ll	ll	lm	lm	lm	lm	ll	ll	ll	lm	ll	lm	ll	ll	lm	ll	ll	ll	lm	lm	ll	lm	lm	lm
SNP33773	<lmxll>	{0-}	lm	ll	ll	lm	lm	ll	lm	ll	ll	lm	ll	lm	ll	lm	--	lm	ll	lm	lm	ll	ll	ll	ll	ll	ll	ll	lm	ll	ll	lm	lm	lm	ll	ll	lm	ll	ll	lm	ll	ll	ll	lm	ll	lm	ll	ll	lm
SNP3378	<lmxll>	{0-}	lm	lm	lm	ll	ll	ll	ll	ll	ll	ll	ll	ll	ll	ll	ll	ll	ll	ll	lm	ll	lm	lm	ll	ll	lm	lm	lm	ll	ll	lm	ll	lm	lm	lm	lm	lm	lm	lm	ll	ll	ll	lm	lm	ll	lm	ll	ll
SNP33785	<lmxll>	{1-}	lm	lm	lm	ll	ll	ll	lm	lm	ll	ll	ll	lm	lm	lm	lm	ll	ll	lm	ll	lm	lm	ll	ll	ll	lm	ll	ll	ll	lm	lm	lm	lm	lm	lm	ll	ll	ll	lm	lm	ll	lm	lm	ll	lm	lm	lm	ll
SNP33802	<lmxll>	{0-}	lm	lm	lm	ll	ll	ll	ll	lm	ll	lm	lm	lm	ll	lm	ll	lm	ll	lm	ll	ll	lm	lm	lm	ll	lm	ll	lm	lm	lm	lm	lm	lm	ll	lm	lm	lm	ll	ll	lm	ll	ll	ll	ll	lm	lm	lm	lm
SNP339	<lmxll>	{0-}	lm	lm	lm	ll	ll	ll	ll	lm	ll	lm	lm	lm	ll	lm	ll	lm	ll	lm	ll	ll	ll	lm	lm	lm	lm	ll	lm	lm	lm	lm	lm	lm	ll	lm	lm	lm	ll	ll	lm	ll	ll	ll	lm	ll	lm	lm	lm
SNP33904	<lmxll>	{0-}	lm	lm	ll	ll	ll	ll	ll	ll	ll	ll	ll	ll	ll	ll	ll	ll	ll	ll	lm	ll	lm	lm	lm	ll	lm	lm	lm	ll	ll	ll	ll	lm	lm	lm	lm	lm	lm	lm	ll	ll	ll	lm	ll	ll	ll	ll	ll
SNP33939	<lmxll>	{0-}	lm	ll	lm	lm	lm	ll	lm	lm	lm	lm	ll	lm	lm	lm	ll	lm	lm	ll	lm	lm	ll	ll	lm	lm	ll	lm	lm	lm	lm	ll	ll	ll	lm	ll	lm	ll	ll	lm	ll	ll	ll	ll	lm	lm	ll	lm	lm
SNP33985	<lmxll>	{0-}	lm	lm	lm	ll	ll	ll	ll	ll	ll	ll	ll	ll	ll	ll	ll	ll	ll	ll	lm	ll	lm	lm	lm	ll	lm	ll	lm	ll	ll	ll	ll	lm	lm	lm	lm	lm	lm	lm	ll	ll	ll	lm	lm	lm	ll	ll	ll
SNP34006	<lmxll>	{0-}	lm	lm	lm	lm	lm	ll	ll	lm	ll	lm	lm	lm	ll	lm	ll	lm	ll	lm	lm	ll	lm	lm	lm	ll	lm	ll	lm	lm	lm	lm	lm	lm	ll	lm	ll	lm	ll	lm	lm	ll	ll	ll	lm	ll	ll	ll	lm
SNP34044	<lmxll>	{0-}	lm	ll	ll	ll	ll	ll	ll	lm	lm	lm	lm	ll	lm	lm	lm	ll	lm	lm	lm	lm	lm	ll	ll	ll	ll	lm	lm	ll	ll	ll	ll	lm	lm	ll	lm	ll	ll	lm	ll	ll	lm	lm	ll	ll	lm	lm	lm
SNP34096	<lmxll>	{0-}	ll	ll	lm	lm	lm	ll	ll	lm	lm	lm	ll	lm	lm	lm	ll	lm	lm	ll	lm	lm	--	ll	ll	lm	ll	ll	lm	lm	lm	ll	ll	ll	lm	ll	lm	ll	ll	lm	ll	ll	ll	ll	ll	lm	ll	ll	lm
SNP34179	<lmxll>	{1-}	lm	lm	ll	ll	ll	ll	lm	lm	lm	ll	lm	ll	ll	lm	ll	lm	lm	ll	lm	ll	lm	ll	ll	ll	lm	lm	lm	ll	lm	lm	ll	lm	lm	lm	ll	lm	ll	lm	lm	ll	ll	ll	lm	ll	lm	ll	ll
SNP34185	<lmxll>	{0-}	lm	lm	ll	lm	lm	lm	lm	ll	ll	lm	ll	ll	lm	lm	ll	ll	ll	ll	ll	ll	ll	lm	lm	ll	ll	ll	ll	ll	lm	lm	ll	ll	ll	lm	lm	lm	lm	ll	ll	lm	lm	lm	lm	lm	lm	lm	lm
SNP34242	<lmxll>	{1-}	lm	lm	lm	ll	ll	ll	lm	lm	ll	ll	lm	lm	ll	lm	lm	ll	ll	ll	ll	ll	lm	ll	ll	ll	lm	lm	ll	lm	lm	lm	lm	lm	lm	lm	ll	ll	ll	lm	ll	ll	lm	ll	ll	ll	ll	lm	ll
SNP34243	<lmxll>	{0-}	lm	ll	ll	ll	ll	lm	ll	ll	ll	ll	ll	ll	ll	ll	ll	ll	ll	ll	lm	ll	lm	lm	ll	lm	lm	ll	lm	lm	ll	ll	ll	lm	ll	ll	ll	lm	lm	lm	ll	ll	ll	lm	ll	lm	ll	ll	ll
SNP34297	<lmxll>	{0-}	lm	lm	ll	ll	ll	lm	lm	lm	ll	lm	lm	ll	lm	ll	ll	ll	ll	ll	lm	ll	ll	lm	lm	ll	ll	ll	ll	ll	lm	lm	ll	ll	ll	ll	ll	lm	lm	lm	ll	ll	lm	lm	lm	ll	ll	lm	lm
SNP34310	<lmxll>	{0-}	lm	lm	ll	ll	ll	ll	lm	ll	lm	lm	lm	lm	ll	lm	ll	lm	ll	lm	ll	lm	ll	lm	lm	lm	ll	ll	ll	ll	ll	lm	lm	lm	ll	ll	lm	ll	ll	lm	lm	ll	ll	lm	lm	ll	lm	ll	lm
SNP34320	<lmxll>	{0-}	lm	lm	lm	ll	ll	lm	ll	ll	ll	ll	lm	ll	lm	ll	ll	lm	lm	lm	ll	ll	lm	lm	lm	lm	ll	ll	lm	lm	lm	lm	ll	lm	ll	lm	lm	lm	ll	ll	ll	ll	lm	lm	ll	ll	ll	ll	ll
SNP34351	<lmxll>	{0-}	lm	lm	ll	ll	ll	ll	lm	lm	ll	lm	lm	ll	lm	ll	ll	lm	ll	lm	lm	ll	ll	lm	ll	ll	ll	ll	ll	ll	lm	lm	ll	lm	ll	ll	ll	lm	lm	lm	ll	ll	lm	ll	lm	ll	ll	lm	lm
SNP34354	<lmxll>	{0-}	lm	lm	lm	ll	ll	ll	ll	lm	ll	lm	lm	lm	ll	lm	ll	lm	ll	lm	lm	ll	lm	lm	lm	lm	lm	ll	lm	lm	lm	lm	lm	lm	ll	lm	lm	lm	ll	ll	lm	ll	ll	ll	lm	lm	lm	lm	lm
SNP34428	<lmxll>	{0-}	lm	ll	lm	lm	lm	ll	ll	ll	ll	lm	lm	ll	ll	ll	ll	ll	ll	ll	ll	ll	ll	lm	ll	ll	lm	ll	lm	lm	lm	lm	lm	lm	lm	ll	ll	ll	ll	ll	ll	lm	lm	lm	lm	lm	lm	ll	lm
SNP34451	<lmxll>	{0-}	lm	lm	ll	ll	ll	ll	lm	lm	ll	lm	lm	ll	lm	ll	ll	lm	ll	lm	ll	ll	ll	lm	ll	ll	ll	ll	ll	ll	lm	lm	ll	lm	ll	ll	ll	lm	lm	lm	ll	ll	lm	ll	lm	ll	ll	lm	lm
SNP34455	<lmxll>	{0-}	lm	lm	ll	ll	ll	lm	lm	lm	ll	lm	lm	ll	lm	ll	ll	ll	ll	lm	ll	ll	ll	lm	lm	ll	ll	ll	ll	ll	lm	lm	ll	ll	ll	lm	lm	lm	lm	ll	ll	lm	lm	lm	lm	lm	lm	lm	lm
SNP34457	<lmxll>	{0-}	ll	lm	lm	lm	lm	ll	ll	lm	ll	lm	lm	lm	ll	lm	ll	lm	ll	lm	ll	ll	lm	lm	lm	ll	lm	ll	lm	lm	lm	lm	lm	lm	ll	lm	ll	lm	ll	lm	lm	ll	ll	ll	ll	ll	ll	ll	lm
SNP34483	<lmxll>	{0-}	lm	lm	lm	ll	lm	ll	ll	ll	ll	ll	ll	lm	ll	ll	ll	ll	ll	ll	lm	ll	lm	lm	lm	lm	lm	lm	lm	ll	ll	lm	lm	lm	lm	lm	lm	lm	lm	lm	ll	ll	ll	lm	lm	ll	lm	ll	ll
SNP3450	<lmxll>	{1-}	lm	lm	ll	ll	ll	ll	lm	lm	lm	ll	lm	ll	ll	lm	ll	lm	lm	ll	lm	ll	lm	ll	ll	ll	lm	lm	ll	ll	lm	lm	ll	lm	lm	ll	ll	lm	ll	lm	lm	ll	ll	ll	lm	ll	lm	ll	ll
SNP34650	<lmxll>	{1-}	lm	lm	lm	ll	lm	ll	lm	lm	lm	ll	ll	lm	ll	lm	lm	ll	ll	ll	ll	lm	lm	ll	ll	ll	lm	ll	ll	ll	lm	lm	lm	lm	lm	lm	ll	ll	ll	lm	lm	ll	lm	ll	ll	ll	ll	lm	ll
SNP34666	<lmxll>	{0-}	ll	lm	ll	ll	ll	lm	lm	lm	ll	lm	lm	ll	ll	ll	ll	lm	ll	ll	ll	ll	--	lm	lm	ll	ll	ll	ll	ll	lm	lm	ll	ll	ll	ll	ll	lm	lm	lm	ll	ll	lm	ll	ll	ll	ll	lm	lm
SNP34923	<lmxll>	{0-}	lm	lm	lm	ll	ll	lm	ll	ll	ll	ll	ll	ll	ll	lm	ll	lm	ll	lm	lm	ll	lm	lm	lm	lm	ll	ll	lm	lm	lm	lm	ll	lm	ll	lm	ll	lm	ll	lm	ll	ll	lm	lm	ll	ll	ll	ll	ll
SNP34963	<lmxll>	{1-}	lm	lm	ll	ll	ll	ll	lm	lm	lm	ll	lm	ll	ll	lm	ll	lm	lm	ll	lm	ll	lm	ll	ll	ll	lm	lm	ll	ll	lm	lm	ll	lm	lm	lm	ll	lm	ll	lm	lm	ll	ll	ll	lm	lm	lm	ll	ll
SNP350	<lmxll>	{0-}	lm	ll	lm	lm	lm	lm	ll	ll	ll	lm	ll	lm	lm	ll	lm	ll	lm	lm	lm	ll	ll	lm	ll	ll	ll	ll	lm	lm	ll	lm	lm	lm	ll	ll	lm	ll	lm	lm	ll	lm	lm	ll	lm	lm	lm	lm	lm
SNP35031	<lmxll>	{1-}	lm	ll	lm	lm	lm	lm	ll	lm	ll	ll	ll	ll	lm	ll	ll	lm	ll	ll	lm	ll	lm	ll	lm	lm	lm	ll	lm	lm	lm	lm	ll	lm	lm	ll	lm	lm	lm	ll	ll	lm	lm	lm	lm	lm	lm	lm	lm
SNP35099	<lmxll>	{1-}	lm	lm	lm	lm	lm	lm	lm	ll	lm	lm	ll	ll	ll	lm	lm	ll	ll	ll	lm	lm	ll	lm	lm	ll	lm	ll	ll	lm	lm	lm	lm	ll	ll	ll	ll	lm	lm	ll	lm	ll	lm	lm	lm	ll	lm	lm	ll
SNP35103	<lmxll>	{1-}	lm	lm	lm	ll	ll	lm	lm	ll	ll	ll	ll	ll	ll	lm	lm	lm	lm	ll	lm	lm	--	lm	ll	lm	lm	lm	ll	lm	lm	lm	ll	ll	lm	ll	ll	ll	lm	lm	ll	lm	lm	lm	ll	lm	lm	ll	lm
SNP3512	<lmxll>	{0-}	lm	lm	ll	ll	ll	ll	lm	lm	ll	lm	lm	lm	lm	ll	ll	lm	lm	lm	lm	ll	ll	lm	lm	lm	ll	ll	ll	ll	lm	lm	ll	ll	ll	ll	ll	lm	lm	ll	lm	ll	lm	lm	lm	ll	lm	lm	lm
SNP35214	<lmxll>	{0-}	ll	ll	ll	lm	lm	ll	ll	lm	lm	lm	lm	lm	lm	ll	lm	ll	ll	ll	ll	lm	ll	ll	lm	lm	ll	ll	lm	ll	ll	lm	ll	ll	ll	ll	lm	lm	ll	lm	ll	ll	ll	ll	ll	lm	ll	ll	ll
SNP35292	<lmxll>	{1-}	lm	lm	ll	ll	ll	lm	lm	lm	lm	ll	lm	lm	ll	lm	ll	lm	lm	ll	lm	ll	lm	ll	lm	lm	lm	ll	lm	lm	lm	lm	lm	lm	ll	ll	ll	lm	ll	lm	ll	ll	ll	ll	ll	ll	ll	lm	ll
SNP35369	<lmxll>	{0-}	lm	lm	ll	ll	ll	ll	ll	ll	ll	ll	ll	ll	ll	ll	ll	ll	ll	ll	lm	ll	lm	lm	lm	ll	lm	lm	lm	ll	ll	ll	ll	lm	lm	lm	lm	lm	lm	lm	ll	ll	ll	lm	ll	ll	ll	ll	ll
SNP35403	<lmxll>	{1-}	lm	lm	lm	ll	ll	lm	lm	ll	ll	ll	ll	ll	ll	lm	lm	lm	ll	ll	lm	lm	ll	lm	lm	lm	lm	lm	ll	lm	lm	lm	ll	ll	lm	ll	ll	ll	lm	lm	ll	lm	lm	lm	ll	lm	lm	lm	lm
SNP35471	<lmxll>	{0-}	ll	ll	lm	lm	lm	lm	ll	ll	ll	lm	ll	lm	lm	lm	lm	ll	ll	lm	lm	lm	ll	lm	ll	ll	ll	ll	lm	lm	ll	lm	lm	lm	ll	lm	lm	ll	lm	ll	ll	lm	lm	ll	ll	lm	ll	lm	lm
SNP35569	<lmxll>	{0-}	lm	ll	lm	lm	lm	ll	ll	ll	ll	lm	lm	ll	ll	ll	ll	lm	ll	ll	ll	ll	ll	lm	ll	ll	lm	ll	lm	lm	lm	lm	lm	lm	lm	ll	ll	ll	ll	ll	ll	lm	lm	lm	lm	lm	ll	lm	lm
SNP3559	<lmxll>	{0-}	lm	ll	ll	ll	ll	lm	ll	ll	ll	lm	ll	ll	ll	ll	ll	ll	ll	ll	lm	ll	lm	lm	ll	lm	lm	ll	ll	lm	ll	ll	ll	ll	ll	ll	ll	lm	lm	lm	lm	ll	ll	lm	ll	lm	ll	ll	ll
SNP35590	<lmxll>	{1-}	lm	ll	ll	lm	lm	ll	lm	lm	lm	lm	ll	lm	lm	ll	lm	lm	ll	lm	lm	ll	lm	ll	lm	lm	lm	lm	ll	lm	ll	lm	lm	ll	lm	lm	ll	lm	lm	ll	ll	lm	ll	lm	ll	lm	ll	ll	lm
SNP35634	<lmxll>	{1-}	lm	ll	lm	lm	lm	lm	ll	lm	ll	ll	ll	ll	lm	ll	ll	lm	ll	ll	lm	ll	ll	ll	lm	lm	lm	lm	lm	lm	lm	lm	ll	lm	lm	ll	lm	lm	lm	ll	ll	lm	lm	lm	lm	lm	lm	lm	lm
SNP35689	<lmxll>	{0-}	ll	lm	lm	lm	lm	lm	ll	lm	ll	lm	lm	ll	ll	lm	ll	lm	ll	lm	ll	ll	lm	lm	ll	ll	ll	ll	lm	lm	lm	lm	ll	ll	ll	lm	ll	lm	ll	ll	ll	ll	lm	ll	ll	lm	ll	ll	ll
SNP35704	<lmxll>	{0-}	lm	lm	ll	ll	ll	ll	ll	ll	ll	ll	ll	ll	ll	ll	ll	ll	ll	ll	lm	ll	ll	lm	lm	ll	lm	ll	lm	ll	ll	ll	ll	lm	lm	lm	lm	lm	lm	lm	ll	ll	ll	lm	lm	ll	ll	ll	ll
SNP35711	<lmxll>	{0-}	lm	lm	ll	ll	lm	ll	lm	ll	ll	lm	lm	ll	lm	ll	ll	lm	ll	ll	ll	ll	ll	lm	ll	ll	lm	lm	lm	ll	lm	lm	lm	ll	lm	lm	ll	ll	ll	lm	ll	lm	ll	ll	lm	lm	ll	lm	lm
SNP35740	<lmxll>	{0-}	lm	lm	ll	ll	lm	lm	lm	ll	ll	lm	lm	ll	lm	ll	ll	ll	ll	ll	ll	ll	ll	lm	lm	ll	ll	ll	ll	ll	lm	lm	ll	ll	ll	lm	lm	lm	lm	ll	ll	lm	lm	lm	lm	lm	lm	lm	lm
SNP35780	<lmxll>	{0-}	lm	lm	lm	ll	ll	ll	ll	lm	ll	lm	lm	lm	ll	lm	ll	lm	ll	lm	ll	ll	lm	lm	lm	ll	lm	ll	lm	lm	lm	lm	lm	lm	ll	lm	lm	lm	ll	ll	lm	ll	ll	ll	lm	lm	lm	lm	lm
SNP35969	<lmxll>	{1-}	lm	lm	ll	ll	ll	ll	lm	lm	lm	ll	lm	ll	ll	lm	ll	lm	lm	ll	lm	ll	lm	ll	ll	ll	lm	ll	ll	ll	lm	lm	ll	lm	lm	lm	ll	lm	ll	lm	lm	ll	ll	ll	lm	ll	lm	ll	ll
SNP35981	<lmxll>	{0-}	lm	lm	ll	ll	ll	ll	lm	lm	ll	lm	lm	lm	lm	ll	ll	lm	lm	lm	lm	ll	ll	lm	lm	lm	ll	ll	ll	ll	lm	lm	ll	ll	ll	ll	ll	lm	lm	ll	lm	ll	lm	lm	lm	ll	lm	lm	lm
SNP36010	<lmxll>	{0-}	ll	ll	lm	lm	lm	ll	ll	lm	ll	lm	lm	ll	ll	ll	lm	ll	ll	lm	lm	ll	ll	ll	ll	ll	ll	ll	lm	ll	ll	lm	lm	ll	ll	ll	lm	ll	ll	ll	lm	ll	lm	ll	ll	ll	ll	ll	lm
SNP36068	<lmxll>	{0-}	ll	ll	lm	lm	lm	lm	ll	ll	ll	lm	ll	lm	lm	lm	lm	ll	lm	lm	lm	lm	ll	lm	ll	ll	ll	ll	lm	lm	lm	lm	lm	lm	ll	lm	lm	ll	lm	ll	ll	lm	lm	ll	ll	lm	ll	lm	lm
SNP36082	<lmxll>	{0-}	lm	lm	ll	lm	lm	lm	lm	ll	ll	ll	ll	ll	lm	lm	ll	ll	ll	ll	lm	ll	ll	lm	lm	lm	ll	ll	ll	ll	ll	lm	ll	ll	ll	lm	lm	lm	lm	ll	ll	lm	lm	lm	lm	lm	lm	ll	lm
SNP36095	<lmxll>	{0-}	lm	ll	ll	ll	ll	lm	ll	ll	ll	ll	ll	ll	ll	ll	ll	ll	ll	ll	lm	ll	lm	lm	ll	lm	lm	ll	ll	lm	ll	ll	ll	ll	ll	ll	ll	lm	lm	lm	lm	ll	ll	lm	ll	ll	ll	ll	ll
SNP36140	<lmxll>	{0-}	lm	lm	ll	lm	lm	lm	ll	lm	lm	lm	lm	lm	ll	lm	ll	ll	lm	lm	ll	ll	lm	ll	lm	ll	lm	ll	lm	ll	lm	lm	lm	ll	ll	ll	lm	lm	lm	ll	lm	lm	ll	lm	ll	lm	lm	ll	lm
SNP36171	<lmxll>	{0-}	lm	lm	ll	ll	ll	ll	lm	lm	ll	lm	lm	ll	lm	ll	ll	lm	ll	lm	lm	ll	ll	lm	ll	ll	ll	ll	ll	ll	lm	ll	ll	lm	ll	ll	ll	lm	lm	lm	ll	ll	lm	ll	lm	ll	ll	lm	lm
SNP36193	<lmxll>	{1-}	lm	ll	ll	lm	lm	ll	lm	lm	ll	ll	ll	lm	lm	ll	lm	ll	ll	lm	ll	ll	--	ll	lm	lm	ll	ll	ll	lm	ll	lm	lm	ll	ll	lm	ll	lm	ll	ll	ll	lm	ll	lm	ll	lm	ll	ll	ll
SNP36270	<lmxll>	{1-}	lm	lm	lm	lm	lm	ll	lm	ll	lm	lm	ll	lm	lm	lm	lm	ll	ll	ll	lm	lm	lm	lm	lm	ll	lm	ll	ll	lm	lm	lm	lm	lm	ll	ll	ll	lm	ll	ll	lm	ll	lm	lm	lm	lm	lm	lm	ll
SNP3632	<lmxll>	{1-}	lm	lm	lm	ll	ll	lm	lm	ll	ll	ll	ll	ll	ll	lm	ll	lm	ll	lm	lm	ll	ll	lm	ll	lm	lm	ll	ll	ll	lm	lm	lm	ll	lm	ll	ll	ll	lm	lm	lm	lm	lm	lm	lm	lm	lm	lm	lm
SNP36375	<lmxll>	{1-}	lm	lm	lm	ll	ll	ll	lm	lm	ll	ll	ll	lm	ll	lm	lm	ll	ll	ll	ll	lm	lm	ll	ll	ll	lm	ll	ll	ll	lm	lm	lm	lm	lm	lm	ll	ll	ll	lm	lm	ll	lm	ll	ll	ll	ll	lm	ll
SNP36411	<lmxll>	{0-}	ll	ll	lm	lm	lm	lm	ll	ll	ll	lm	ll	lm	lm	lm	lm	ll	lm	lm	lm	lm	ll	lm	ll	ll	ll	ll	lm	lm	ll	lm	lm	lm	ll	lm	lm	ll	lm	ll	ll	lm	lm	ll	ll	lm	ll	lm	lm
SNP36429	<lmxll>	{0-}	lm	lm	lm	ll	ll	ll	ll	lm	ll	lm	lm	lm	ll	ll	ll	lm	ll	lm	ll	ll	--	lm	ll	ll	lm	ll	lm	ll	lm	lm	lm	ll	ll	lm	lm	lm	ll	ll	lm	ll	ll	ll	ll	ll	lm	lm	ll
SNP36457	<lmxll>	{0-}	lm	lm	lm	ll	ll	ll	ll	ll	ll	ll	ll	lm	ll	ll	ll	ll	ll	ll	lm	ll	lm	lm	lm	lm	lm	lm	lm	ll	ll	lm	ll	lm	lm	lm	lm	lm	lm	lm	ll	ll	ll	lm	lm	ll	lm	ll	ll
SNP36481	<lmxll>	{1-}	lm	lm	lm	ll	ll	lm	lm	ll	ll	ll	lm	ll	ll	lm	ll	lm	ll	lm	lm	--	lm	ll	ll	lm	ll	lm	ll	ll	lm	lm	lm	ll	lm	ll	ll	ll	lm	lm	lm	lm	lm	ll	lm	ll	lm	lm	lm
SNP36538	<lmxll>	{1-}	lm	lm	ll	ll	ll	ll	lm	lm	lm	ll	lm	ll	ll	lm	ll	lm	lm	ll	lm	ll	lm	ll	ll	ll	lm	lm	lm	lm	lm	lm	ll	lm	lm	lm	ll	lm	ll	lm	lm	ll	ll	ll	ll	lm	lm	ll	ll
SNP36567	<lmxll>	{0-}	lm	lm	lm	ll	ll	ll	ll	ll	ll	ll	ll	ll	ll	ll	ll	ll	ll	ll	lm	ll	lm	lm	lm	ll	lm	lm	lm	ll	ll	ll	ll	lm	lm	lm	lm	lm	lm	lm	ll	ll	ll	lm	lm	ll	ll	ll	ll
SNP36655	<lmxll>	{0-}	ll	ll	lm	lm	lm	ll	ll	lm	lm	lm	ll	lm	lm	lm	lm	ll	lm	ll	lm	lm	ll	ll	ll	lm	ll	ll	lm	lm	lm	ll	ll	ll	lm	lm	lm	ll	ll	lm	ll	ll	ll	ll	ll	ll	ll	lm	lm
SNP36664	<lmxll>	{1-}	lm	lm	lm	ll	ll	lm	lm	ll	ll	ll	lm	ll	lm	lm	ll	ll	ll	ll	lm	ll	lm	ll	ll	lm	lm	lm	ll	ll	lm	lm	lm	ll	lm	ll	ll	ll	lm	ll	lm	lm	lm	ll	lm	lm	lm	lm	lm
SNP36677	<lmxll>	{0-}	ll	lm	ll	lm	lm	lm	ll	lm	lm	lm	lm	lm	ll	lm	ll	ll	lm	lm	lm	ll	lm	ll	lm	ll	lm	ll	lm	ll	ll	lm	lm	ll	ll	lm	lm	lm	lm	ll	lm	lm	ll	ll	ll	lm	lm	ll	lm
SNP36692	<lmxll>	{0-}	lm	ll	ll	ll	ll	lm	ll	ll	ll	lm	lm	ll	ll	lm	ll	ll	ll	lm	lm	ll	lm	lm	ll	lm	ll	ll	ll	lm	lm	lm	lm	lm	ll	ll	ll	ll	ll	lm	lm	ll	ll	ll	lm	ll	ll	ll	ll
SNP36748	<lmxll>	{0-}	lm	lm	ll	lm	lm	ll	ll	lm	lm	lm	lm	lm	ll	lm	ll	ll	lm	lm	ll	ll	ll	ll	lm	ll	lm	ll	lm	ll	ll	lm	lm	ll	ll	ll	lm	lm	lm	ll	lm	lm	ll	lm	ll	lm	lm	ll	lm
SNP36947	<lmxll>	{0-}	ll	lm	ll	lm	lm	lm	lm	ll	ll	lm	lm	ll	lm	ll	ll	lm	ll	ll	ll	ll	ll	lm	ll	ll	lm	ll	lm	lm	lm	lm	lm	ll	lm	lm	ll	ll	ll	lm	ll	lm	lm	ll	ll	lm	ll	lm	lm
SNP36953	<lmxll>	{0-}	lm	lm	ll	ll	ll	lm	lm	lm	ll	lm	lm	ll	lm	ll	ll	ll	ll	ll	ll	ll	ll	lm	lm	ll	ll	ll	ll	ll	lm	lm	ll	ll	ll	lm	lm	lm	lm	ll	ll	lm	--	lm	lm	lm	lm	lm	lm
SNP37105	<lmxll>	{1-}	lm	ll	ll	lm	lm	ll	lm	lm	lm	lm	ll	lm	lm	ll	lm	lm	ll	lm	lm	ll	lm	ll	lm	lm	lm	lm	ll	lm	ll	lm	lm	ll	lm	lm	ll	lm	lm	ll	ll	lm	ll	lm	ll	ll	ll	ll	lm
SNP37136	<lmxll>	{0-}	ll	ll	lm	lm	lm	ll	ll	ll	ll	ll	ll	ll	lm	ll	lm	ll	lm	lm	lm	lm	ll	lm	lm	lm	ll	ll	ll	ll	ll	lm	ll	lm	ll	lm	lm	ll	lm	lm	lm	lm	lm	ll	ll	lm	ll	ll	lm
SNP3716	<lmxll>	{0-}	ll	lm	ll	lm	lm	lm	lm	ll	lm	lm	lm	lm	ll	lm	ll	ll	ll	lm	ll	ll	lm	ll	lm	ll	lm	ll	lm	ll	ll	lm	lm	lm	ll	ll	lm	lm	lm	ll	lm	lm	ll	ll	ll	lm	ll	ll	lm
SNP37181	<lmxll>	{1-}	lm	lm	lm	ll	ll	lm	lm	ll	ll	ll	lm	ll	ll	lm	ll	lm	ll	lm	lm	ll	lm	ll	ll	lm	lm	lm	ll	ll	lm	lm	lm	ll	lm	ll	ll	ll	lm	ll	lm	lm	lm	ll	lm	lm	lm	lm	lm
SNP37188	<lmxll>	{1-}	ll	ll	lm	lm	lm	lm	ll	lm	ll	ll	ll	ll	lm	ll	ll	ll	ll	ll	lm	ll	lm	ll	lm	lm	lm	ll	lm	lm	lm	lm	ll	lm	lm	lm	lm	lm	lm	lm	ll	lm	lm	ll	ll	lm	ll	lm	ll
SNP37248	<lmxll>	{0-}	lm	ll	lm	lm	lm	lm	ll	lm	lm	ll	ll	ll	lm	ll	lm	ll	ll	lm	lm	lm	ll	lm	ll	ll	ll	ll	lm	ll	ll	ll	ll	lm	ll	lm	ll	lm	lm	lm	lm	lm	ll	ll	lm	lm	ll	ll	lm
SNP37289	<lmxll>	{1-}	lm	lm	lm	lm	lm	ll	lm	ll	lm	lm	ll	lm	lm	lm	lm	ll	ll	ll	lm	lm	ll	lm	lm	ll	ll	ll	ll	lm	lm	lm	lm	lm	ll	ll	ll	lm	ll	ll	lm	ll	lm	lm	lm	ll	lm	lm	ll
SNP37312	<lmxll>	{1-}	lm	lm	lm	lm	lm	ll	lm	ll	lm	lm	ll	lm	lm	lm	lm	ll	ll	ll	lm	lm	lm	lm	lm	ll	lm	ll	ll	lm	lm	lm	lm	lm	ll	ll	ll	lm	ll	ll	lm	ll	lm	lm	lm	lm	lm	lm	ll
SNP3733	<lmxll>	{0-}	lm	ll	ll	lm	lm	lm	lm	lm	lm	ll	ll	lm	lm	lm	lm	lm	lm	ll	ll	ll	ll	lm	lm	ll	lm	lm	ll	lm	ll	lm	ll	lm	ll	lm	ll	lm	ll	ll	ll	ll	ll	lm	lm	ll	lm	ll	lm
SNP37336	<lmxll>	{1-}	ll	lm	lm	ll	ll	ll	lm	lm	ll	ll	lm	lm	ll	lm	lm	ll	ll	ll	ll	ll	lm	ll	ll	ll	lm	lm	ll	lm	lm	lm	lm	ll	lm	lm	ll	ll	ll	ll	ll	ll	lm	--	ll	lm	ll	ll	ll
SNP3734	<lmxll>	{0-}	lm	ll	ll	ll	ll	lm	ll	ll	ll	lm	ll	ll	ll	ll	lm	ll	ll	ll	lm	ll	lm	lm	lm	lm	ll	ll	ll	lm	ll	lm	lm	ll	ll	ll	ll	ll	lm	lm	lm	ll	ll	ll	ll	lm	ll	ll	ll
SNP37374	<lmxll>	{0-}	lm	ll	ll	lm	lm	lm	lm	lm	lm	ll	ll	lm	lm	lm	lm	lm	lm	ll	ll	ll	ll	lm	lm	ll	lm	lm	ll	lm	lm	lm	ll	lm	ll	lm	ll	lm	ll	ll	ll	ll	ll	lm	lm	ll	lm	ll	lm
SNP3740	<lmxll>	{1-}	lm	lm	lm	ll	ll	lm	lm	ll	ll	ll	ll	ll	ll	lm	lm	lm	ll	lm	lm	lm	lm	lm	lm	lm	lm	lm	ll	lm	lm	lm	ll	ll	lm	ll	ll	ll	lm	lm	ll	lm	lm	lm	lm	lm	lm	lm	lm
SNP37541	<lmxll>	{0-}	lm	ll	ll	ll	ll	ll	ll	lm	ll	ll	lm	ll	lm	lm	lm	ll	ll	lm	ll	lm	--	ll	ll	ll	ll	lm	lm	lm	ll	lm	ll	lm	lm	lm	lm	ll	ll	ll	ll	ll	lm	lm	lm	ll	lm	ll	lm
SNP37566	<lmxll>	{0-}	ll	ll	lm	ll	ll	ll	ll	ll	lm	ll	ll	ll	lm	ll	--	ll	ll	ll	lm	lm	ll	lm	lm	ll	ll	ll	ll	ll	ll	ll	ll	lm	ll	lm	ll	lm	ll	lm	ll	ll	ll	ll	ll	lm	ll	ll	ll
SNP3757	<lmxll>	{0-}	lm	lm	lm	ll	ll	lm	ll	ll	ll	ll	lm	ll	lm	lm	ll	lm	ll	ll	lm	ll	lm	lm	lm	ll	ll	ll	lm	lm	lm	lm	ll	lm	ll	lm	lm	lm	ll	ll	lm	ll	lm	lm	ll	ll	lm	lm	ll
SNP37584	<lmxll>	{0-}	lm	lm	ll	ll	ll	lm	ll	ll	ll	ll	ll	ll	ll	ll	ll	ll	ll	ll	lm	ll	lm	lm	ll	lm	lm	ll	ll	lm	ll	ll	ll	lm	lm	ll	ll	lm	lm	lm	ll	ll	ll	lm	ll	lm	ll	ll	ll
SNP376	<lmxll>	{0-}	lm	ll	lm	lm	lm	ll	ll	ll	ll	lm	lm	ll	ll	ll	ll	ll	ll	ll	ll	lm	ll	ll	ll	ll	lm	ll	lm	lm	lm	lm	lm	ll	lm	ll	ll	ll	ll	ll	ll	lm	lm	lm	lm	lm	lm	ll	lm
SNP37615	<lmxll>	{0-}	lm	lm	lm	ll	ll	lm	ll	ll	ll	ll	lm	ll	lm	lm	ll	ll	ll	ll	ll	ll	lm	lm	lm	ll	ll	ll	lm	lm	lm	lm	ll	lm	ll	lm	lm	lm	ll	ll	lm	ll	lm	lm	ll	lm	ll	lm	ll
SNP37695	<lmxll>	{0-}	lm	lm	ll	ll	ll	lm	ll	ll	ll	ll	ll	ll	ll	ll	ll	ll	ll	ll	ll	ll	lm	lm	ll	lm	lm	ll	lm	lm	lm	ll	ll	lm	ll	ll	ll	lm	lm	lm	ll	ll	ll	lm	ll	lm	ll	ll	ll
SNP37712	<lmxll>	{1-}	lm	ll	ll	lm	lm	ll	lm	lm	lm	lm	ll	lm	lm	ll	lm	lm	ll	lm	lm	ll	lm	ll	lm	lm	lm	lm	ll	lm	ll	lm	lm	ll	lm	lm	ll	lm	lm	ll	ll	lm	ll	lm	ll	lm	ll	ll	lm
SNP3775	<lmxll>	{0-}	lm	lm	ll	lm	lm	lm	lm	ll	ll	ll	ll	ll	lm	lm	ll	ll	ll	ll	lm	ll	ll	lm	lm	ll	ll	ll	ll	ll	ll	lm	ll	ll	ll	lm	lm	lm	lm	ll	ll	lm	lm	lm	lm	lm	lm	ll	lm
SNP37806	<lmxll>	{1-}	lm	ll	ll	lm	lm	ll	lm	lm	lm	lm	ll	lm	ll	ll	lm	lm	ll	lm	lm	lm	lm	ll	lm	ll	lm	ll	ll	lm	ll	lm	lm	ll	lm	ll	ll	lm	lm	ll	ll	lm	ll	lm	ll	lm	ll	ll	lm
SNP37923	<lmxll>	{0-}	ll	ll	ll	lm	lm	lm	lm	ll	ll	lm	lm	ll	ll	ll	ll	lm	ll	ll	ll	ll	ll	lm	ll	ll	lm	ll	lm	lm	lm	lm	lm	ll	lm	lm	ll	ll	ll	lm	ll	lm	ll	ll	ll	lm	ll	lm	lm
SNP37980	<lmxll>	{0-}	lm	lm	lm	lm	lm	ll	ll	lm	ll	lm	lm	ll	ll	lm	ll	ll	ll	lm	lm	ll	lm	lm	lm	ll	lm	ll	lm	lm	lm	lm	lm	ll	ll	lm	ll	lm	ll	ll	ll	ll	lm	ll	lm	lm	lm	ll	lm
SNP38023	<lmxll>	{0-}	lm	lm	ll	ll	ll	ll	ll	ll	ll	ll	ll	ll	ll	ll	ll	ll	ll	ll	lm	ll	lm	lm	ll	lm	lm	ll	lm	lm	ll	ll	ll	lm	lm	ll	ll	lm	lm	lm	ll	ll	ll	lm	ll	ll	ll	ll	ll
SNP38121	<lmxll>	{0-}	lm	lm	ll	lm	lm	lm	lm	ll	ll	ll	ll	ll	lm	lm	ll	ll	ll	ll	lm	ll	ll	lm	lm	lm	ll	ll	ll	ll	ll	lm	ll	ll	ll	lm	lm	lm	lm	ll	ll	lm	lm	lm	lm	lm	lm	ll	lm
SNP38132	<lmxll>	{0-}	ll	lm	ll	lm	lm	lm	ll	ll	lm	lm	lm	ll	ll	lm	lm	lm	ll	ll	lm	ll	ll	lm	ll	ll	ll	ll	lm	lm	ll	lm	ll	lm	ll	lm	lm	lm	lm	lm	ll	lm	ll	ll	ll	lm	ll	ll	lm
SNP3814	<lmxll>	{0-}	ll	ll	ll	lm	lm	lm	lm	lm	lm	ll	ll	lm	lm	lm	lm	lm	lm	ll	ll	ll	ll	lm	lm	ll	lm	ll	ll	lm	ll	lm	ll	lm	ll	lm	ll	lm	ll	ll	ll	ll	ll	ll	ll	ll	ll	ll	lm
SNP38213	<lmxll>	{0-}	lm	lm	ll	lm	lm	ll	lm	ll	ll	lm	lm	ll	lm	ll	ll	lm	ll	ll	ll	ll	ll	lm	ll	ll	lm	lm	lm	lm	lm	lm	lm	ll	lm	lm	ll	ll	ll	lm	ll	lm	ll	ll	lm	lm	ll	lm	lm
SNP38252	<lmxll>	{1-}	ll	lm	lm	lm	lm	ll	lm	ll	lm	lm	ll	lm	lm	lm	lm	ll	ll	ll	lm	lm	lm	lm	lm	ll	ll	ll	ll	lm	lm	lm	lm	lm	ll	ll	ll	lm	ll	ll	lm	ll	lm	ll	ll	lm	ll	lm	ll
SNP38269	<lmxll>	{0-}	lm	lm	lm	lm	lm	lm	lm	ll	ll	lm	ll	lm	lm	lm	ll	lm	ll	lm	lm	ll	ll	ll	ll	ll	ll	ll	lm	lm	ll	lm	lm	lm	ll	lm	lm	ll	ll	lm	ll	lm	lm	lm	ll	lm	ll	ll	lm
SNP38366	<lmxll>	{0-}	lm	ll	ll	ll	ll	ll	ll	lm	ll	lm	lm	ll	lm	lm	lm	ll	lm	lm	lm	lm	lm	ll	lm	ll	ll	lm	lm	lm	lm	ll	ll	lm	lm	lm	lm	ll	ll	lm	ll	ll	ll	lm	lm	ll	lm	lm	lm
SNP38395	<lmxll>	{1-}	lm	lm	ll	ll	ll	lm	lm	lm	lm	lm	lm	lm	ll	lm	ll	lm	lm	ll	lm	ll	lm	ll	lm	lm	lm	ll	lm	lm	lm	lm	lm	lm	lm	lm	ll	lm	lm	lm	ll	ll	ll	ll	ll	lm	ll	lm	ll
SNP38601	<lmxll>	{0-}	lm	lm	lm	ll	ll	ll	ll	lm	ll	lm	lm	lm	ll	lm	ll	lm	ll	lm	ll	ll	lm	lm	lm	ll	lm	ll	lm	lm	lm	lm	lm	lm	ll	lm	lm	lm	ll	ll	lm	ll	ll	ll	ll	lm	lm	lm	lm
SNP38623	<lmxll>	{0-}	lm	ll	ll	lm	lm	ll	lm	ll	ll	ll	lm	lm	lm	ll	lm	lm	lm	lm	lm	ll	ll	ll	ll	lm	lm	lm	ll	ll	ll	lm	ll	ll	lm	lm	lm	lm	ll	ll	ll	lm	ll	ll	lm	lm	ll	ll	lm
SNP38649	<lmxll>	{0-}	lm	lm	ll	ll	ll	ll	ll	ll	ll	ll	ll	ll	ll	ll	ll	ll	ll	ll	lm	ll	lm	lm	ll	lm	lm	ll	lm	lm	ll	ll	ll	lm	lm	ll	ll	lm	lm	lm	ll	ll	ll	lm	ll	lm	ll	ll	ll
SNP38793	<lmxll>	{1-}	lm	lm	ll	ll	ll	ll	lm	lm	lm	ll	lm	ll	ll	lm	ll	lm	lm	ll	lm	ll	lm	ll	ll	lm	lm	lm	lm	ll	lm	lm	ll	lm	lm	ll	ll	lm	ll	lm	lm	ll	ll	ll	lm	lm	lm	ll	ll
SNP38796	<lmxll>	{0-}	lm	lm	ll	ll	ll	ll	ll	ll	ll	ll	ll	ll	ll	ll	ll	ll	ll	ll	lm	ll	lm	lm	ll	lm	lm	ll	lm	lm	lm	ll	ll	lm	lm	ll	ll	lm	lm	lm	ll	ll	ll	lm	ll	ll	ll	ll	ll
SNP38876	<lmxll>	{0-}	lm	ll	lm	lm	lm	lm	ll	lm	lm	ll	ll	ll	lm	ll	lm	ll	ll	lm	lm	lm	ll	lm	ll	ll	ll	ll	lm	ll	ll	ll	lm	lm	ll	lm	ll	lm	lm	lm	lm	lm	ll	ll	lm	lm	ll	lm	lm
SNP38959	<lmxll>	{0-}	lm	lm	ll	ll	ll	ll	ll	ll	ll	ll	ll	ll	ll	ll	ll	ll	ll	ll	lm	ll	ll	lm	ll	lm	lm	ll	lm	lm	ll	ll	ll	lm	lm	ll	ll	lm	lm	lm	ll	ll	ll	lm	ll	lm	ll	ll	ll
SNP39035	<lmxll>	{0-}	lm	lm	ll	ll	ll	ll	lm	lm	ll	lm	lm	lm	lm	ll	ll	lm	lm	lm	ll	ll	--	lm	lm	lm	ll	ll	ll	ll	lm	lm	ll	ll	ll	ll	ll	lm	lm	ll	lm	ll	lm	lm	lm	ll	lm	lm	lm
SNP39042	<lmxll>	{1-}	lm	lm	lm	ll	ll	lm	lm	ll	ll	ll	ll	ll	ll	lm	lm	lm	ll	lm	lm	ll	lm	lm	lm	lm	lm	lm	ll	lm	lm	lm	ll	ll	lm	ll	ll	ll	lm	lm	lm	lm	lm	lm	lm	lm	lm	lm	lm
SNP39046	<lmxll>	{0-}	lm	lm	ll	ll	ll	ll	ll	ll	ll	ll	ll	ll	ll	ll	ll	ll	ll	ll	lm	ll	lm	lm	ll	lm	lm	ll	lm	lm	ll	ll	ll	lm	lm	ll	ll	lm	lm	lm	ll	ll	ll	lm	ll	ll	ll	ll	ll
SNP39067	<lmxll>	{0-}	ll	ll	ll	ll	ll	ll	ll	lm	ll	lm	lm	ll	lm	lm	lm	ll	lm	lm	lm	ll	lm	ll	ll	ll	ll	ll	lm	lm	lm	ll	ll	ll	lm	ll	lm	ll	ll	lm	ll	ll	ll	ll	ll	ll	ll	ll	lm
SNP39076	<lmxll>	{0-}	lm	ll	lm	lm	lm	ll	lm	lm	lm	lm	ll	lm	lm	lm	ll	ll	ll	ll	lm	lm	ll	ll	lm	lm	ll	lm	ll	ll	lm	ll	ll	ll	lm	lm	lm	ll	ll	lm	ll	ll	ll	ll	lm	ll	ll	lm	ll
SNP39095	<lmxll>	{0-}	lm	lm	ll	ll	ll	ll	lm	lm	ll	lm	lm	lm	lm	ll	ll	lm	lm	lm	ll	ll	ll	lm	lm	lm	ll	ll	ll	ll	lm	lm	ll	ll	ll	ll	ll	lm	lm	ll	lm	ll	lm	lm	lm	ll	lm	lm	lm
SNP39104	<lmxll>	{1-}	lm	lm	ll	ll	ll	lm	lm	lm	lm	lm	lm	lm	ll	lm	ll	lm	lm	ll	ll	ll	lm	ll	lm	lm	lm	ll	lm	lm	lm	lm	lm	lm	ll	lm	ll	lm	ll	lm	ll	ll	ll	ll	ll	ll	ll	lm	ll
SNP39143	<lmxll>	{1-}	lm	ll	lm	ll	ll	ll	lm	lm	ll	ll	ll	lm	lm	ll	lm	ll	ll	lm	ll	ll	ll	ll	--	ll	lm	ll	ll	ll	lm	lm	lm	ll	lm	lm	ll	ll	ll	lm	lm	ll	lm	lm	ll	lm	lm	--	ll
SNP39154	<lmxll>	{1-}	lm	lm	lm	lm	lm	ll	lm	ll	lm	lm	ll	lm	lm	lm	lm	ll	ll	ll	lm	lm	ll	lm	lm	ll	lm	ll	ll	lm	lm	lm	lm	lm	ll	ll	ll	lm	ll	ll	lm	ll	lm	lm	lm	lm	lm	lm	ll
SNP3928	<lmxll>	{1-}	ll	lm	lm	lm	ll	ll	lm	ll	ll	lm	ll	ll	--	ll	ll	lm	--	ll	--	ll	ll	--	ll	ll	lm	ll	--	ll	lm	ll	lm	ll	ll	--	ll	lm	ll	ll	ll	ll	ll	lm	--	ll	lm	ll	ll
SNP39373	<lmxll>	{1-}	lm	lm	lm	lm	lm	ll	lm	ll	lm	lm	ll	lm	lm	lm	lm	ll	ll	ll	lm	lm	lm	lm	lm	ll	lm	ll	ll	ll	lm	lm	lm	lm	ll	ll	ll	lm	ll	ll	lm	lm	lm	lm	lm	ll	lm	lm	ll
SNP39469	<lmxll>	{1-}	lm	lm	lm	ll	ll	ll	lm	lm	ll	ll	ll	lm	ll	lm	lm	ll	ll	ll	ll	lm	lm	ll	ll	ll	lm	ll	ll	ll	lm	lm	lm	lm	lm	lm	ll	ll	ll	lm	ll	ll	lm	ll	ll	lm	ll	lm	ll
SNP39513	<lmxll>	{1-}	lm	lm	ll	ll	ll	lm	lm	lm	lm	ll	lm	lm	ll	lm	ll	lm	lm	ll	lm	ll	ll	ll	lm	lm	lm	ll	lm	lm	lm	lm	lm	lm	ll	lm	ll	lm	ll	lm	ll	ll	ll	ll	ll	lm	ll	lm	ll
SNP39649	<lmxll>	{1-}	lm	lm	lm	ll	ll	ll	lm	lm	ll	ll	lm	lm	ll	lm	lm	ll	ll	ll	ll	ll	lm	ll	ll	ll	lm	ll	ll	ll	lm	lm	lm	lm	lm	lm	ll	ll	ll	lm	ll	ll	lm	ll	ll	lm	ll	lm	ll
SNP39720	<lmxll>	{0-}	lm	lm	ll	ll	ll	ll	lm	lm	ll	lm	lm	lm	lm	ll	ll	lm	lm	lm	lm	ll	ll	lm	lm	lm	ll	ll	ll	ll	lm	lm	ll	ll	ll	ll	ll	lm	lm	ll	lm	ll	lm	lm	lm	ll	lm	lm	lm
SNP39763	<lmxll>	{0-}	lm	ll	lm	lm	lm	lm	ll	ll	ll	lm	ll	lm	lm	lm	lm	ll	ll	lm	lm	lm	ll	lm	ll	ll	ll	ll	lm	lm	ll	lm	lm	lm	ll	lm	lm	ll	lm	ll	ll	lm	lm	ll	lm	lm	ll	lm	lm
SNP39830	<lmxll>	{0-}	lm	lm	ll	ll	ll	ll	lm	lm	ll	lm	lm	lm	lm	ll	ll	lm	lm	lm	ll	ll	ll	lm	lm	lm	ll	ll	ll	ll	lm	lm	ll	ll	ll	ll	ll	lm	lm	ll	lm	ll	lm	lm	lm	ll	lm	lm	lm
SNP39901	<lmxll>	{0-}	ll	ll	ll	lm	lm	lm	lm	ll	ll	lm	lm	lm	lm	ll	ll	lm	ll	ll	ll	ll	ll	lm	lm	lm	lm	ll	ll	ll	lm	ll	ll	lm	ll	lm	ll	lm	ll	ll	ll	lm	ll	ll	ll	lm	ll	ll	lm
SNP39933	<lmxll>	{1-}	lm	lm	lm	lm	lm	lm	lm	ll	lm	lm	ll	ll	lm	lm	lm	ll	ll	ll	lm	lm	lm	lm	lm	lm	lm	ll	ll	lm	lm	lm	lm	lm	ll	lm	lm	lm	lm	ll	lm	ll	lm	ll	lm	lm	lm	lm	ll
SNP39964	<lmxll>	{0-}	lm	lm	ll	lm	lm	lm	lm	ll	lm	lm	lm	lm	ll	lm	ll	ll	ll	lm	lm	ll	lm	ll	lm	ll	lm	ll	lm	ll	ll	lm	lm	lm	ll	ll	lm	lm	lm	ll	lm	lm	ll	lm	ll	lm	lm	ll	lm
SNP40340	<lmxll>	{0-}	ll	lm	ll	lm	lm	lm	ll	ll	lm	lm	lm	ll	ll	lm	ll	lm	ll	ll	lm	ll	ll	lm	ll	ll	ll	ll	lm	lm	ll	lm	ll	lm	ll	lm	lm	lm	lm	lm	ll	lm	ll	ll	ll	lm	ll	ll	lm
SNP40683	<lmxll>	{0-}	lm	ll	ll	ll	ll	ll	ll	lm	ll	lm	lm	ll	lm	lm	lm	ll	lm	lm	lm	lm	lm	ll	ll	ll	ll	lm	lm	lm	lm	ll	ll	ll	lm	ll	lm	ll	ll	lm	ll	ll	ll	lm	lm	ll	lm	lm	lm
SNP40772	<lmxll>	{0-}	lm	lm	lm	lm	lm	lm	lm	ll	ll	lm	ll	lm	lm	lm	ll	lm	ll	lm	lm	ll	ll	ll	ll	lm	ll	ll	lm	lm	ll	lm	lm	lm	ll	ll	lm	ll	ll	lm	ll	lm	lm	lm	ll	lm	ll	ll	lm
SNP40787	<lmxll>	{1-}	lm	lm	lm	ll	ll	ll	lm	lm	ll	ll	ll	lm	ll	lm	lm	ll	ll	ll	ll	lm	lm	ll	ll	ll	lm	ll	ll	ll	lm	lm	lm	lm	lm	lm	ll	ll	ll	lm	lm	ll	lm	ll	ll	ll	ll	lm	ll
SNP40803	<lmxll>	{0-}	lm	lm	lm	lm	lm	lm	ll	lm	ll	lm	lm	ll	lm	lm	ll	lm	ll	lm	ll	ll	lm	lm	lm	ll	lm	ll	lm	lm	lm	lm	ll	ll	ll	lm	ll	lm	ll	ll	ll	ll	lm	ll	lm	lm	lm	ll	lm
SNP40865	<lmxll>	{1-}	ll	lm	lm	lm	lm	ll	lm	ll	lm	lm	ll	lm	lm	lm	lm	ll	ll	ll	lm	lm	ll	lm	lm	ll	ll	ll	ll	lm	lm	lm	lm	lm	ll	ll	ll	lm	ll	ll	lm	ll	lm	ll	ll	lm	ll	lm	ll
SNP41000	<lmxll>	{0-}	lm	ll	ll	ll	ll	ll	ll	lm	ll	lm	lm	ll	lm	lm	lm	ll	lm	lm	lm	lm	lm	ll	ll	ll	ll	lm	lm	lm	lm	ll	ll	ll	lm	ll	lm	ll	ll	lm	ll	ll	ll	lm	lm	ll	lm	lm	lm
SNP41044	<lmxll>	{1-}	ll	lm	lm	lm	lm	ll	lm	ll	lm	lm	ll	lm	lm	lm	lm	ll	ll	ll	lm	lm	ll	lm	lm	ll	ll	ll	ll	lm	lm	lm	lm	lm	ll	ll	ll	lm	ll	ll	lm	ll	lm	ll	ll	lm	ll	lm	ll
SNP41068	<lmxll>	{1-}	lm	lm	ll	ll	ll	ll	lm	lm	lm	ll	lm	ll	ll	lm	ll	lm	lm	ll	lm	ll	ll	ll	ll	ll	lm	lm	lm	ll	lm	lm	ll	lm	lm	lm	ll	lm	ll	lm	lm	ll	ll	ll	ll	lm	lm	ll	ll
SNP41071	<lmxll>	{1-}	lm	ll	lm	lm	lm	lm	ll	lm	ll	ll	ll	ll	lm	ll	ll	ll	ll	ll	lm	ll	ll	ll	lm	lm	lm	lm	lm	lm	lm	lm	ll	lm	lm	lm	lm	lm	lm	ll	ll	lm	lm	lm	lm	lm	lm	lm	ll
SNP41073	<lmxll>	{0-}	lm	ll	lm	lm	lm	lm	ll	ll	ll	lm	ll	lm	lm	ll	ll	ll	lm	lm	lm	lm	ll	lm	ll	ll	ll	ll	lm	lm	ll	lm	lm	lm	ll	ll	lm	ll	lm	ll	ll	lm	lm	ll	lm	lm	ll	lm	lm
SNP41124	<lmxll>	{1-}	lm	lm	ll	ll	ll	ll	lm	lm	lm	ll	lm	ll	ll	lm	ll	ll	lm	ll	lm	ll	lm	ll	ll	ll	lm	lm	lm	ll	lm	lm	ll	lm	lm	lm	ll	lm	ll	lm	lm	ll	ll	ll	ll	lm	lm	ll	ll
SNP4118	<lmxll>	{0-}	lm	lm	ll	ll	ll	ll	lm	lm	ll	lm	lm	lm	lm	ll	ll	lm	lm	lm	lm	ll	ll	lm	lm	lm	ll	ll	ll	ll	lm	lm	ll	ll	ll	ll	ll	lm	lm	ll	lm	ll	lm	lm	lm	ll	lm	lm	lm
SNP41217	<lmxll>	{0-}	ll	lm	lm	lm	lm	ll	ll	lm	ll	lm	lm	ll	ll	lm	ll	lm	ll	lm	ll	ll	lm	lm	lm	ll	lm	ll	lm	lm	lm	lm	lm	ll	ll	lm	ll	lm	ll	lm	ll	ll	lm	ll	ll	lm	ll	ll	lm
SNP41284	<lmxll>	{0-}	lm	lm	ll	ll	ll	ll	lm	lm	ll	lm	lm	lm	lm	ll	ll	lm	lm	lm	lm	ll	ll	lm	lm	lm	ll	ll	ll	ll	lm	lm	ll	ll	ll	ll	ll	lm	lm	ll	lm	ll	lm	lm	lm	ll	lm	lm	lm
SNP41386	<lmxll>	{0-}	lm	ll	ll	ll	ll	lm	ll	ll	ll	ll	ll	ll	ll	ll	ll	ll	ll	ll	lm	ll	lm	lm	ll	lm	lm	lm	ll	lm	ll	ll	ll	lm	ll	ll	ll	lm	lm	lm	ll	ll	ll	lm	ll	ll	ll	ll	ll
SNP41422	<lmxll>	{0-}	lm	lm	ll	ll	ll	ll	ll	ll	ll	ll	ll	ll	ll	ll	ll	ll	ll	ll	lm	ll	lm	lm	lm	ll	lm	lm	lm	ll	ll	ll	ll	lm	lm	lm	lm	lm	lm	lm	lm	lm	ll	lm	ll	ll	ll	ll	ll
SNP4146	<lmxll>	{0-}	lm	lm	ll	lm	lm	ll	lm	ll	ll	ll	lm	lm	lm	ll	ll	lm	lm	lm	lm	ll	ll	ll	ll	lm	ll	lm	ll	ll	ll	lm	ll	ll	lm	lm	lm	lm	ll	ll	ll	lm	ll	ll	lm	lm	ll	ll	lm
SNP41474	<lmxll>	{0-}	lm	lm	lm	lm	lm	lm	lm	ll	ll	lm	ll	lm	lm	lm	lm	lm	ll	lm	lm	ll	ll	lm	ll	ll	ll	ll	lm	lm	ll	lm	lm	lm	ll	ll	lm	ll	ll	lm	ll	lm	lm	lm	ll	lm	ll	ll	lm
SNP41488	<lmxll>	{0-}	ll	ll	ll	lm	lm	ll	ll	lm	lm	lm	lm	lm	lm	ll	lm	ll	ll	ll	ll	lm	ll	ll	lm	lm	ll	ll	lm	ll	ll	lm	ll	ll	ll	ll	lm	lm	ll	lm	ll	ll	ll	ll	ll	ll	ll	ll	ll
SNP41529	<lmxll>	{0-}	ll	ll	ll	lm	lm	lm	ll	ll	lm	lm	lm	ll	ll	ll	ll	lm	ll	ll	lm	ll	ll	lm	ll	ll	ll	ll	lm	lm	ll	lm	ll	lm	ll	lm	lm	lm	lm	lm	ll	lm	ll	ll	ll	lm	ll	ll	lm
SNP41541	<lmxll>	{1-}	lm	lm	lm	ll	ll	lm	lm	ll	ll	ll	ll	ll	ll	lm	lm	lm	ll	lm	lm	lm	lm	lm	lm	lm	lm	lm	ll	lm	lm	lm	ll	ll	lm	ll	ll	ll	lm	lm	ll	lm	lm	lm	lm	lm	lm	lm	lm
SNP41551	<lmxll>	{1-}	lm	lm	lm	lm	lm	ll	lm	ll	ll	lm	ll	lm	ll	lm	lm	ll	ll	ll	lm	lm	lm	lm	lm	lm	ll	ll	ll	lm	lm	lm	lm	lm	ll	ll	ll	lm	ll	ll	lm	ll	lm	ll	ll	lm	lm	lm	ll
SNP41610	<lmxll>	{0-}	ll	ll	lm	lm	lm	lm	ll	ll	ll	lm	ll	lm	lm	ll	lm	ll	lm	lm	lm	lm	ll	lm	ll	ll	ll	ll	lm	lm	ll	lm	lm	lm	ll	lm	lm	ll	lm	lm	ll	lm	lm	ll	ll	lm	ll	lm	lm
SNP41653	<lmxll>	{0-}	lm	lm	ll	ll	ll	ll	ll	ll	ll	ll	ll	ll	ll	ll	ll	ll	ll	ll	lm	ll	lm	lm	lm	ll	lm	lm	lm	ll	lm	ll	ll	lm	lm	lm	lm	lm	lm	lm	ll	lm	ll	lm	ll	ll	ll	ll	ll
SNP41749	<lmxll>	{1-}	lm	lm	lm	lm	lm	ll	lm	ll	lm	lm	ll	lm	lm	lm	ll	ll	ll	ll	lm	lm	lm	lm	lm	ll	ll	ll	ll	lm	lm	lm	lm	ll	ll	ll	ll	lm	ll	ll	lm	ll	lm	lm	lm	lm	lm	lm	ll
SNP41770	<lmxll>	{0-}	lm	lm	ll	ll	ll	lm	lm	ll	ll	lm	ll	ll	lm	lm	ll	ll	ll	ll	lm	ll	ll	lm	lm	ll	ll	ll	ll	ll	lm	lm	ll	ll	ll	lm	lm	lm	lm	ll	ll	lm	lm	lm	lm	lm	lm	lm	lm
SNP41782	<lmxll>	{1-}	lm	lm	lm	lm	lm	ll	lm	ll	lm	lm	ll	lm	lm	lm	lm	ll	ll	ll	lm	lm	lm	lm	lm	ll	lm	ll	ll	lm	lm	lm	lm	lm	ll	ll	ll	lm	ll	ll	lm	ll	lm	lm	lm	lm	lm	lm	ll
SNP41827	<lmxll>	{0-}	lm	ll	lm	lm	lm	ll	lm	lm	lm	lm	ll	lm	lm	lm	ll	lm	lm	ll	lm	lm	lm	ll	lm	lm	ll	lm	lm	lm	lm	ll	ll	ll	lm	lm	lm	ll	ll	lm	ll	ll	ll	ll	lm	lm	lm	lm	lm
SNP4188	<lmxll>	{0-}	lm	lm	ll	ll	ll	ll	ll	ll	ll	ll	ll	ll	ll	ll	ll	ll	ll	ll	lm	ll	lm	lm	lm	lm	lm	ll	lm	ll	ll	ll	ll	lm	lm	lm	lm	lm	lm	lm	ll	ll	ll	lm	ll	ll	ll	ll	ll
SNP41891	<lmxll>	{0-}	lm	lm	lm	lm	lm	lm	ll	lm	ll	lm	lm	ll	lm	lm	ll	lm	ll	lm	ll	ll	lm	lm	lm	ll	ll	ll	lm	lm	lm	lm	ll	lm	ll	lm	ll	lm	ll	ll	ll	ll	lm	ll	lm	ll	lm	ll	lm
SNP41897	<lmxll>	{0-}	ll	ll	lm	lm	lm	ll	ll	ll	ll	lm	ll	ll	lm	ll	lm	ll	lm	lm	lm	lm	ll	lm	lm	lm	ll	ll	ll	ll	ll	lm	ll	lm	ll	lm	lm	ll	lm	lm	ll	lm	lm	ll	ll	lm	ll	lm	lm
SNP41991	<lmxll>	{0-}	lm	lm	ll	lm	lm	lm	lm	ll	ll	lm	lm	ll	lm	ll	ll	lm	ll	ll	ll	ll	ll	lm	ll	ll	lm	lm	lm	lm	lm	lm	lm	ll	lm	lm	ll	ll	ll	lm	ll	lm	ll	ll	lm	lm	ll	lm	lm
SNP42009	<lmxll>	{0-}	lm	lm	lm	lm	ll	ll	lm	ll	ll	lm	lm	ll	ll	ll	ll	lm	ll	ll	ll	ll	ll	lm	ll	ll	lm	ll	lm	ll	lm	lm	lm	lm	lm	ll	ll	ll	ll	ll	ll	lm	ll	lm	lm	lm	ll	lm	lm
SNP42053	<lmxll>	{0-}	ll	lm	lm	lm	lm	ll	ll	lm	ll	lm	lm	ll	ll	lm	ll	lm	ll	lm	ll	ll	lm	lm	lm	ll	lm	ll	lm	lm	lm	lm	ll	ll	ll	lm	ll	lm	ll	ll	ll	ll	lm	ll	ll	lm	ll	ll	lm
SNP42067	<lmxll>	{0-}	lm	ll	ll	lm	lm	ll	lm	ll	ll	ll	lm	lm	lm	ll	lm	lm	lm	lm	lm	ll	ll	ll	ll	lm	ll	lm	ll	ll	ll	lm	ll	ll	lm	lm	lm	lm	ll	ll	ll	lm	ll	ll	lm	lm	ll	ll	lm
SNP42200	<lmxll>	{0-}	lm	lm	ll	ll	ll	ll	lm	ll	lm	lm	lm	lm	ll	lm	lm	lm	ll	lm	ll	lm	ll	lm	lm	lm	ll	ll	ll	ll	ll	lm	lm	ll	ll	lm	lm	ll	ll	lm	lm	ll	ll	lm	lm	ll	lm	ll	lm
SNP42318	<lmxll>	{1-}	lm	lm	ll	ll	ll	ll	lm	lm	lm	ll	lm	ll	ll	lm	ll	lm	lm	ll	lm	ll	ll	ll	ll	ll	lm	lm	lm	ll	lm	lm	ll	lm	lm	lm	ll	lm	ll	lm	lm	ll	ll	ll	lm	lm	lm	ll	ll
SNP42328	<lmxll>	{1-}	lm	lm	ll	ll	ll	ll	lm	lm	lm	ll	lm	ll	ll	lm	ll	lm	lm	ll	lm	ll	lm	ll	ll	ll	lm	lm	lm	ll	lm	lm	ll	lm	lm	ll	ll	lm	ll	lm	lm	ll	ll	ll	lm	ll	lm	ll	ll
SNP42413	<lmxll>	{0-}	lm	lm	lm	ll	ll	lm	ll	ll	ll	ll	lm	ll	lm	ll	ll	lm	lm	lm	ll	ll	ll	lm	lm	lm	ll	ll	lm	ll	lm	lm	ll	lm	ll	lm	lm	lm	ll	ll	lm	ll	lm	ll	ll	ll	ll	ll	ll
SNP42532	<lmxll>	{1-}	lm	lm	ll	ll	ll	lm	lm	lm	lm	ll	lm	lm	ll	lm	ll	lm	lm	ll	ll	ll	lm	ll	lm	lm	lm	ll	lm	lm	lm	lm	lm	lm	lm	lm	ll	lm	ll	lm	lm	ll	ll	ll	ll	lm	lm	lm	ll
SNP42539	<lmxll>	{1-}	lm	lm	lm	lm	lm	lm	lm	ll	ll	lm	ll	lm	ll	ll	ll	lm	lm	ll	lm	ll	ll	lm	ll	ll	lm	ll	ll	lm	lm	lm	lm	lm	ll	ll	ll	lm	ll	lm	lm	lm	ll	lm	lm	lm	lm	ll	ll
SNP42620	<lmxll>	{1-}	lm	lm	ll	ll	ll	lm	lm	lm	lm	ll	lm	lm	ll	lm	ll	lm	lm	ll	ll	ll	lm	ll	ll	lm	lm	ll	lm	lm	lm	lm	lm	lm	ll	lm	lm	lm	lm	lm	ll	ll	--	ll	ll	lm	ll	lm	ll
SNP42625	<lmxll>	{0-}	lm	lm	lm	lm	lm	ll	ll	lm	ll	lm	lm	lm	ll	lm	ll	lm	ll	lm	lm	ll	lm	lm	lm	ll	lm	ll	lm	lm	lm	lm	lm	ll	ll	lm	ll	lm	ll	lm	ll	ll	ll	ll	lm	ll	lm	ll	lm
SNP42651	<lmxll>	{0-}	lm	ll	ll	ll	ll	ll	ll	lm	ll	lm	lm	ll	lm	lm	lm	ll	lm	lm	lm	lm	lm	ll	ll	--	ll	lm	lm	lm	lm	ll	ll	ll	lm	lm	lm	ll	ll	ll	ll	ll	ll	lm	lm	ll	lm	lm	lm
SNP4272	<lmxll>	{0-}	lm	lm	lm	lm	lm	ll	ll	lm	ll	lm	lm	lm	ll	lm	ll	lm	ll	lm	ll	ll	lm	lm	lm	ll	lm	ll	lm	lm	lm	lm	lm	lm	ll	lm	lm	lm	ll	lm	lm	ll	ll	ll	lm	ll	ll	ll	lm
SNP42758	<lmxll>	{1-}	lm	lm	lm	ll	ll	lm	lm	ll	ll	ll	ll	ll	ll	lm	ll	lm	ll	lm	lm	ll	lm	lm	ll	lm	lm	lm	ll	ll	lm	lm	lm	ll	lm	ll	ll	ll	lm	lm	lm	lm	lm	lm	lm	lm	lm	lm	lm
SNP42771	<lmxll>	{1-}	lm	lm	lm	ll	ll	lm	lm	ll	ll	ll	ll	ll	ll	lm	lm	lm	ll	lm	lm	lm	ll	lm	lm	lm	lm	lm	ll	lm	lm	lm	ll	ll	lm	ll	ll	ll	lm	lm	ll	lm	lm	lm	lm	lm	lm	lm	lm
SNP42846	<lmxll>	{0-}	lm	lm	lm	ll	ll	lm	ll	ll	ll	ll	lm	ll	lm	lm	ll	ll	ll	ll	lm	ll	ll	lm	lm	ll	ll	ll	lm	lm	lm	lm	ll	lm	ll	lm	lm	lm	ll	ll	lm	ll	lm	lm	ll	ll	ll	lm	ll
SNP42883	<lmxll>	{0-}	ll	lm	ll	ll	ll	ll	lm	lm	ll	lm	lm	lm	ll	ll	ll	lm	lm	lm	ll	ll	ll	lm	lm	lm	ll	ll	ll	ll	lm	lm	ll	ll	ll	ll	ll	lm	lm	ll	lm	ll	lm	ll	ll	ll	ll	ll	lm
SNP42943	<lmxll>	{1-}	lm	lm	ll	ll	ll	lm	lm	lm	lm	ll	lm	lm	ll	lm	ll	lm	lm	ll	ll	ll	lm	ll	lm	lm	lm	lm	lm	lm	lm	lm	lm	lm	lm	ll	ll	lm	ll	lm	lm	ll	ll	ll	ll	ll	lm	ll	ll
SNP42947	<lmxll>	{0-}	ll	ll	lm	lm	lm	ll	ll	ll	ll	lm	ll	ll	lm	ll	lm	ll	lm	lm	lm	lm	ll	lm	lm	lm	ll	ll	ll	ll	ll	lm	ll	lm	lm	ll	lm	ll	lm	lm	lm	lm	lm	ll	ll	lm	ll	ll	lm
SNP43016	<lmxll>	{1-}	lm	lm	lm	ll	ll	lm	lm	ll	ll	ll	lm	ll	ll	lm	ll	lm	ll	ll	lm	ll	lm	ll	ll	lm	lm	ll	ll	ll	lm	lm	lm	ll	lm	ll	ll	ll	lm	ll	lm	lm	lm	ll	lm	lm	lm	lm	lm
SNP43072	<lmxll>	{0-}	lm	lm	ll	lm	lm	lm	lm	ll	ll	lm	lm	ll	lm	ll	ll	lm	ll	ll	ll	ll	ll	lm	ll	ll	lm	lm	lm	lm	lm	lm	lm	ll	lm	lm	ll	ll	ll	lm	ll	lm	ll	ll	lm	lm	ll	lm	lm
SNP43079	<lmxll>	{1-}	lm	lm	ll	ll	ll	ll	lm	lm	lm	ll	lm	ll	ll	lm	ll	lm	ll	ll	ll	ll	lm	ll	ll	ll	lm	lm	lm	lm	lm	lm	ll	lm	lm	lm	ll	lm	ll	ll	ll	ll	ll	ll	ll	ll	lm	ll	ll
SNP43183	<lmxll>	{0-}	lm	ll	lm	lm	lm	ll	lm	lm	lm	lm	ll	lm	lm	lm	ll	lm	lm	ll	lm	lm	lm	ll	lm	lm	ll	lm	lm	lm	lm	ll	ll	ll	lm	lm	ll	ll	ll	lm	lm	ll	ll	ll	lm	lm	lm	lm	ll
SNP4324	<lmxll>	{0-}	ll	lm	ll	lm	lm	ll	lm	ll	ll	lm	lm	ll	lm	ll	ll	lm	ll	ll	ll	ll	ll	lm	ll	ll	lm	ll	lm	lm	lm	lm	lm	ll	lm	lm	ll	ll	ll	lm	ll	ll	ll	ll	ll	lm	ll	lm	lm
SNP43259	<lmxll>	{0-}	lm	ll	ll	lm	lm	lm	lm	ll	ll	lm	lm	lm	lm	ll	ll	lm	ll	ll	lm	ll	ll	lm	lm	lm	lm	lm	ll	lm	ll	ll	ll	lm	ll	lm	ll	lm	ll	ll	ll	lm	ll	lm	ll	lm	lm	lm	lm
SNP43264	<lmxll>	{1-}	lm	lm	lm	ll	ll	ll	lm	lm	ll	ll	ll	lm	ll	lm	lm	ll	ll	ll	ll	lm	lm	ll	ll	ll	lm	ll	ll	ll	lm	lm	lm	lm	lm	lm	ll	ll	ll	lm	lm	ll	lm	ll	ll	lm	lm	lm	lm
SNP43289	<lmxll>	{1-}	lm	lm	ll	ll	ll	ll	lm	lm	lm	ll	lm	ll	ll	lm	ll	lm	lm	ll	ll	ll	ll	ll	ll	ll	lm	lm	lm	ll	lm	lm	ll	lm	lm	ll	ll	lm	ll	lm	lm	ll	ll	ll	ll	lm	lm	ll	ll
SNP43307	<lmxll>	{1-}	ll	ll	lm	lm	lm	lm	ll	lm	ll	ll	ll	ll	lm	ll	ll	ll	ll	ll	lm	ll	lm	ll	lm	lm	lm	ll	lm	lm	lm	lm	ll	lm	lm	ll	lm	lm	lm	lm	ll	lm	lm	ll	ll	lm	ll	lm	ll
SNP43457	<lmxll>	{1-}	ll	ll	lm	lm	lm	lm	ll	lm	lm	ll	ll	ll	lm	ll	ll	ll	ll	ll	lm	ll	lm	ll	lm	lm	lm	ll	lm	lm	lm	lm	ll	lm	lm	ll	ll	lm	lm	lm	ll	lm	lm	ll	ll	lm	ll	lm	ll
SNP4348	<lmxll>	{0-}	ll	lm	lm	lm	lm	ll	ll	lm	ll	lm	lm	ll	ll	lm	ll	ll	ll	lm	ll	ll	lm	lm	ll	lm	lm	ll	lm	lm	lm	lm	lm	lm	ll	lm	ll	lm	ll	lm	lm	ll	lm	ll	ll	lm	ll	ll	lm
SNP43521	<lmxll>	{0-}	lm	lm	ll	ll	ll	ll	ll	ll	ll	ll	ll	ll	ll	ll	ll	ll	ll	ll	lm	ll	lm	lm	lm	ll	lm	lm	lm	ll	ll	ll	ll	lm	lm	lm	lm	lm	lm	lm	ll	ll	ll	lm	lm	ll	ll	ll	ll
SNP43541	<lmxll>	{0-}	lm	ll	lm	lm	lm	ll	lm	lm	lm	lm	ll	lm	lm	lm	ll	lm	lm	ll	lm	lm	lm	ll	lm	lm	ll	lm	lm	lm	lm	ll	ll	ll	lm	ll	lm	ll	ll	lm	ll	ll	ll	ll	ll	lm	ll	lm	ll
SNP43666	<lmxll>	{1-}	lm	lm	ll	ll	ll	ll	lm	lm	lm	ll	lm	ll	ll	lm	ll	lm	lm	ll	lm	ll	lm	ll	ll	ll	lm	lm	lm	lm	lm	lm	ll	lm	lm	ll	ll	lm	ll	lm	lm	ll	ll	ll	ll	ll	lm	ll	ll
SNP43682	<lmxll>	{0-}	ll	lm	lm	lm	lm	lm	ll	lm	lm	lm	lm	lm	ll	lm	ll	ll	lm	lm	ll	ll	lm	ll	lm	ll	lm	ll	lm	ll	ll	lm	lm	ll	ll	ll	lm	lm	lm	ll	lm	lm	ll	lm	ll	lm	ll	ll	lm
SNP43731	<lmxll>	{1-}	lm	lm	ll	ll	ll	ll	lm	lm	lm	ll	lm	ll	ll	lm	ll	lm	lm	ll	ll	ll	lm	ll	ll	ll	lm	lm	lm	lm	lm	lm	ll	lm	lm	lm	ll	lm	ll	lm	lm	ll	ll	ll	ll	ll	lm	ll	ll
SNP43817	<lmxll>	{0-}	lm	lm	ll	ll	lm	ll	lm	lm	ll	lm	lm	ll	lm	ll	ll	lm	ll	lm	ll	ll	ll	lm	ll	ll	ll	ll	ll	ll	lm	lm	ll	lm	ll	ll	ll	lm	lm	lm	ll	ll	lm	ll	lm	ll	ll	lm	lm
SNP4392	<lmxll>	{0-}	ll	ll	lm	lm	lm	lm	ll	ll	ll	lm	ll	lm	lm	ll	lm	ll	lm	lm	lm	lm	ll	lm	ll	ll	ll	ll	ll	lm	ll	lm	lm	lm	ll	lm	lm	ll	lm	lm	ll	lm	lm	ll	ll	lm	ll	lm	lm
SNP44040	<lmxll>	{0-}	lm	lm	ll	ll	ll	ll	lm	lm	ll	lm	lm	lm	lm	ll	ll	lm	lm	lm	lm	ll	ll	lm	lm	lm	ll	ll	ll	ll	lm	lm	ll	ll	ll	ll	ll	lm	lm	ll	lm	ll	lm	lm	ll	ll	lm	lm	lm
SNP44100	<lmxll>	{1-}	lm	lm	ll	ll	ll	ll	lm	lm	lm	ll	lm	ll	ll	lm	ll	lm	lm	ll	ll	ll	lm	ll	ll	ll	lm	lm	ll	ll	lm	lm	ll	lm	lm	ll	ll	lm	ll	lm	lm	ll	ll	ll	lm	lm	lm	ll	ll
SNP44177	<lmxll>	{0-}	lm	ll	ll	ll	ll	ll	ll	lm	ll	lm	lm	ll	lm	lm	lm	ll	lm	lm	lm	lm	lm	ll	ll	ll	ll	lm	lm	lm	ll	ll	ll	lm	lm	ll	lm	ll	ll	lm	ll	ll	ll	lm	lm	ll	lm	lm	lm
SNP4420	<lmxll>	{0-}	ll	ll	lm	lm	lm	lm	ll	ll	ll	lm	ll	lm	ll	ll	lm	ll	lm	lm	lm	ll	ll	lm	ll	ll	ll	ll	lm	lm	ll	lm	lm	lm	ll	lm	lm	ll	lm	ll	ll	lm	ll	ll	ll	lm	ll	lm	lm
SNP44303	<lmxll>	{1-}	ll	lm	lm	lm	lm	lm	lm	ll	lm	lm	ll	ll	ll	lm	lm	ll	ll	ll	lm	lm	--	lm	lm	lm	lm	ll	ll	lm	lm	lm	lm	ll	ll	ll	ll	lm	lm	ll	lm	ll	lm	ll	ll	lm	ll	lm	ll
SNP44318	<lmxll>	{1-}	lm	lm	lm	lm	lm	lm	lm	ll	ll	ll	lm	ll	lm	lm	ll	ll	ll	ll	lm	ll	lm	ll	ll	lm	lm	lm	ll	ll	lm	lm	lm	ll	lm	ll	ll	ll	lm	ll	lm	lm	lm	lm	lm	lm	ll	lm	lm
SNP44338	<lmxll>	{0-}	lm	lm	lm	lm	lm	lm	ll	lm	ll	lm	lm	ll	lm	lm	ll	lm	ll	lm	lm	ll	lm	lm	ll	ll	ll	ll	lm	lm	lm	lm	ll	ll	ll	lm	ll	lm	ll	ll	ll	ll	lm	lm	lm	lm	ll	ll	ll
SNP44343	<lmxll>	{0-}	lm	ll	lm	lm	lm	ll	ll	lm	ll	lm	lm	ll	ll	ll	lm	ll	lm	lm	lm	lm	ll	ll	ll	ll	ll	ll	lm	ll	ll	lm	lm	ll	ll	ll	lm	ll	ll	ll	lm	ll	lm	lm	lm	lm	ll	ll	lm
SNP44464	<lmxll>	{0-}	lm	ll	lm	lm	lm	ll	lm	lm	lm	lm	ll	lm	lm	lm	lm	lm	lm	ll	lm	lm	lm	ll	lm	lm	ll	lm	lm	lm	lm	ll	ll	ll	lm	lm	lm	ll	ll	lm	ll	ll	ll	ll	lm	lm	ll	lm	lm
SNP4452	<lmxll>	{0-}	lm	ll	lm	lm	lm	lm	ll	lm	lm	ll	ll	ll	lm	ll	--	ll	ll	lm	lm	lm	--	lm	ll	ll	ll	ll	ll	ll	ll	ll	ll	lm	ll	lm	ll	lm	lm	lm	lm	lm	ll	ll	lm	lm	ll	lm	lm
SNP44527	<lmxll>	{1-}	lm	lm	lm	ll	ll	lm	lm	ll	ll	ll	ll	ll	ll	lm	ll	lm	ll	ll	lm	ll	lm	lm	lm	lm	lm	lm	ll	lm	lm	lm	ll	ll	lm	ll	ll	ll	lm	lm	ll	lm	ll	lm	ll	lm	lm	lm	lm
SNP44565	<lmxll>	{1-}	lm	lm	lm	ll	ll	ll	lm	lm	ll	ll	ll	lm	ll	lm	lm	ll	ll	lm	ll	lm	lm	ll	ll	ll	lm	ll	ll	lm	lm	lm	lm	lm	lm	lm	ll	ll	ll	lm	lm	ll	lm	lm	ll	ll	lm	lm	ll
SNP4458	<lmxll>	{0-}	ll	ll	lm	lm	lm	ll	--	ll	ll	lm	ll	ll	ll	ll	ll	ll	ll	lm	lm	ll	--	ll	ll	ll	ll	ll	lm	lm	ll	lm	lm	--	lm	ll	ll	ll	ll	ll	ll	lm	lm	ll	ll	lm	ll	ll	ll
SNP44580	<lmxll>	{1-}	lm	lm	ll	ll	ll	ll	lm	lm	lm	ll	lm	ll	ll	lm	ll	lm	lm	ll	lm	ll	lm	ll	ll	ll	lm	lm	lm	ll	lm	lm	ll	lm	lm	ll	ll	lm	ll	lm	lm	ll	ll	ll	lm	lm	lm	ll	ll
SNP44711	<lmxll>	{0-}	ll	ll	ll	lm	lm	ll	ll	lm	lm	lm	lm	lm	lm	ll	lm	ll	ll	ll	ll	lm	ll	ll	lm	lm	ll	ll	lm	lm	ll	lm	ll	ll	ll	ll	lm	lm	ll	lm	ll	ll	ll	ll	ll	ll	ll	ll	ll
SNP44904	<lmxll>	{1-}	lm	lm	lm	lm	lm	lm	ll	ll	--	ll	ll	ll	lm	ll	ll	lm	--	ll	ll	--	ll	ll	lm	lm	lm	lm	ll	lm	ll	ll	ll	lm	ll	ll	lm	ll	lm	ll	ll	lm	ll	ll	lm	ll	lm	lm	lm
SNP44913	<lmxll>	{1-}	lm	lm	lm	ll	ll	lm	lm	ll	ll	ll	lm	ll	ll	lm	ll	lm	ll	lm	lm	ll	lm	ll	ll	lm	lm	lm	ll	ll	lm	lm	lm	ll	lm	ll	ll	ll	lm	ll	lm	lm	lm	ll	lm	lm	lm	lm	lm
SNP44942	<lmxll>	{0-}	lm	ll	ll	ll	ll	ll	ll	lm	ll	lm	ll	ll	lm	lm	lm	ll	lm	ll	lm	lm	lm	ll	ll	lm	ll	lm	ll	lm	lm	ll	ll	ll	lm	ll	lm	ll	ll	lm	ll	ll	ll	lm	lm	ll	lm	lm	lm
SNP45094	<lmxll>	{0-}	lm	lm	lm	lm	lm	lm	ll	lm	ll	lm	lm	ll	lm	lm	ll	lm	ll	lm	ll	ll	lm	lm	lm	ll	lm	ll	lm	lm	lm	lm	ll	lm	ll	lm	ll	lm	ll	ll	ll	ll	lm	ll	lm	lm	lm	ll	lm
SNP45147	<lmxll>	{0-}	lm	lm	ll	ll	ll	ll	lm	lm	ll	lm	lm	lm	lm	ll	ll	lm	lm	lm	lm	ll	ll	lm	lm	lm	ll	ll	ll	ll	lm	lm	ll	ll	ll	ll	ll	lm	lm	ll	lm	ll	lm	lm	lm	ll	lm	lm	lm
SNP45148	<lmxll>	{1-}	lm	lm	ll	ll	ll	ll	lm	lm	lm	ll	lm	ll	ll	lm	ll	lm	lm	ll	lm	ll	lm	ll	ll	ll	lm	lm	lm	lm	lm	lm	ll	lm	lm	ll	ll	lm	ll	lm	lm	ll	ll	ll	ll	lm	lm	ll	ll
SNP45336	<lmxll>	{1-}	lm	lm	ll	ll	ll	ll	lm	lm	lm	ll	lm	ll	ll	lm	ll	lm	lm	ll	ll	ll	lm	ll	ll	ll	lm	lm	ll	ll	lm	lm	ll	lm	lm	lm	ll	lm	ll	lm	lm	lm	ll	lm	lm	lm	lm	ll	ll
SNP45380	<lmxll>	{0-}	lm	lm	ll	ll	ll	ll	lm	ll	lm	lm	lm	lm	ll	lm	lm	lm	ll	lm	ll	lm	ll	lm	lm	lm	ll	ll	ll	ll	ll	lm	lm	lm	ll	ll	lm	ll	ll	lm	lm	ll	ll	lm	lm	ll	lm	ll	lm
SNP45395	<lmxll>	{0-}	lm	lm	ll	lm	lm	lm	lm	ll	ll	ll	ll	ll	lm	lm	ll	ll	ll	ll	ll	ll	ll	lm	lm	ll	ll	ll	ll	ll	lm	lm	ll	ll	ll	lm	lm	lm	lm	ll	ll	lm	lm	lm	lm	lm	lm	ll	lm
SNP45406	<lmxll>	{1-}	lm	lm	ll	ll	ll	lm	lm	lm	lm	ll	lm	lm	ll	lm	ll	lm	lm	ll	lm	ll	ll	ll	ll	ll	lm	lm	lm	lm	lm	lm	ll	lm	lm	ll	ll	lm	ll	lm	lm	ll	ll	ll	ll	ll	lm	ll	ll
SNP4552	<lmxll>	{0-}	lm	ll	ll	ll	ll	ll	ll	lm	ll	lm	lm	ll	lm	lm	lm	ll	lm	lm	lm	lm	ll	ll	ll	ll	ll	lm	lm	lm	lm	ll	ll	ll	lm	lm	lm	ll	ll	lm	ll	ll	ll	lm	lm	ll	lm	lm	lm
SNP45689	<lmxll>	{0-}	lm	ll	ll	lm	lm	ll	lm	ll	ll	ll	ll	lm	lm	ll	lm	lm	ll	lm	lm	ll	ll	ll	ll	lm	ll	lm	ll	ll	ll	lm	ll	ll	lm	lm	lm	lm	ll	ll	ll	lm	ll	ll	lm	lm	ll	ll	lm
SNP45703	<lmxll>	{1-}	lm	lm	ll	ll	ll	ll	lm	lm	lm	ll	lm	ll	ll	lm	ll	lm	lm	ll	lm	ll	lm	ll	lm	ll	lm	lm	ll	ll	lm	lm	ll	lm	lm	lm	ll	lm	ll	lm	lm	ll	ll	ll	lm	ll	lm	ll	ll
SNP45719	<lmxll>	{1-}	lm	lm	lm	lm	lm	lm	lm	ll	lm	lm	ll	ll	lm	lm	lm	ll	ll	ll	lm	lm	lm	lm	lm	ll	lm	ll	ll	lm	lm	lm	lm	lm	ll	ll	ll	lm	ll	ll	lm	ll	lm	lm	lm	lm	lm	lm	ll
SNP45777	<lmxll>	{0-}	lm	ll	lm	lm	ll	lm	ll	lm	lm	ll	ll	ll	ll	ll	lm	ll	ll	lm	lm	ll	ll	lm	ll	ll	ll	ll	ll	ll	ll	ll	ll	lm	ll	lm	ll	lm	lm	lm	lm	lm	ll	ll	lm	lm	ll	lm	lm
SNP45821	<lmxll>	{0-}	lm	lm	lm	ll	ll	ll	ll	ll	ll	ll	lm	ll	lm	lm	ll	lm	lm	lm	ll	ll	lm	lm	lm	lm	ll	ll	lm	lm	lm	lm	ll	lm	ll	ll	lm	lm	ll	ll	ll	ll	lm	lm	ll	ll	ll	ll	ll
SNP45862	<lmxll>	{1-}	lm	ll	lm	ll	ll	ll	lm	ll	ll	ll	ll	ll	lm	ll	lm	lm	lm	ll	lm	lm	ll	lm	lm	ll	ll	lm	ll	lm	lm	lm	ll	ll	lm	ll	ll	ll	ll	ll	ll	ll	lm	lm	ll	ll	lm	lm	ll
SNP45879	<lmxll>	{0-}	lm	ll	ll	ll	ll	ll	ll	lm	ll	lm	lm	ll	lm	lm	lm	ll	lm	lm	lm	lm	ll	ll	ll	ll	ll	lm	lm	lm	lm	ll	ll	ll	lm	ll	lm	ll	ll	lm	ll	ll	ll	lm	lm	lm	lm	lm	lm
SNP45912	<lmxll>	{1-}	lm	lm	lm	lm	lm	ll	lm	ll	lm	lm	ll	lm	ll	ll	lm	ll	ll	ll	lm	lm	lm	lm	lm	ll	lm	ll	ll	lm	lm	lm	lm	lm	ll	ll	ll	lm	ll	ll	lm	ll	lm	lm	lm	lm	lm	lm	ll
SNP45940	<lmxll>	{0-}	ll	lm	ll	ll	ll	ll	lm	lm	ll	lm	lm	lm	lm	ll	ll	lm	lm	lm	ll	ll	ll	lm	lm	lm	ll	ll	ll	ll	lm	lm	ll	ll	ll	ll	ll	lm	lm	ll	lm	ll	lm	ll	ll	ll	ll	lm	lm
SNP45956	<lmxll>	{1-}	lm	lm	ll	ll	ll	ll	lm	lm	lm	ll	lm	ll	ll	lm	ll	ll	lm	ll	ll	ll	lm	ll	ll	ll	lm	lm	lm	lm	lm	lm	ll	lm	lm	lm	ll	lm	ll	lm	lm	ll	ll	ll	ll	ll	lm	ll	ll
SNP45971	<lmxll>	{0-}	lm	lm	ll	lm	lm	lm	ll	ll	lm	ll	lm	ll	ll	lm	lm	lm	ll	ll	lm	ll	ll	lm	ll	ll	ll	lm	lm	lm	ll	lm	ll	lm	ll	lm	lm	lm	ll	lm	ll	lm	ll	lm	lm	lm	lm	ll	lm
SNP46086	<lmxll>	{0-}	ll	ll	lm	lm	lm	lm	ll	lm	lm	ll	ll	ll	lm	ll	lm	ll	ll	lm	lm	lm	ll	lm	ll	ll	ll	ll	ll	ll	ll	ll	ll	lm	ll	lm	ll	lm	lm	lm	lm	lm	ll	ll	ll	lm	ll	lm	lm
SNP4629	<lmxll>	{0-}	lm	lm	ll	ll	ll	ll	ll	ll	ll	ll	ll	ll	ll	ll	ll	ll	ll	ll	lm	ll	lm	lm	lm	lm	lm	lm	lm	ll	ll	ll	ll	lm	lm	lm	lm	lm	lm	lm	ll	ll	ll	lm	ll	ll	ll	ll	ll
SNP46409	<lmxll>	{0-}	ll	ll	ll	lm	lm	ll	ll	lm	lm	lm	lm	lm	lm	ll	lm	ll	ll	ll	lm	lm	ll	ll	lm	lm	ll	ll	lm	ll	ll	lm	ll	ll	ll	ll	lm	lm	ll	lm	ll	ll	ll	ll	ll	ll	ll	ll	ll
SNP46542	<lmxll>	{1-}	ll	lm	lm	lm	lm	ll	lm	ll	lm	lm	ll	lm	lm	lm	lm	ll	ll	ll	lm	lm	lm	lm	lm	ll	ll	ll	ll	lm	lm	lm	lm	lm	ll	ll	ll	lm	ll	ll	lm	ll	lm	ll	ll	ll	ll	lm	ll
SNP46579	<lmxll>	{0-}	lm	lm	ll	ll	ll	ll	lm	lm	ll	lm	lm	lm	lm	ll	ll	lm	lm	lm	lm	ll	ll	lm	lm	ll	ll	ll	ll	ll	lm	lm	ll	ll	ll	ll	ll	lm	lm	ll	ll	ll	lm	ll	lm	ll	ll	--	lm
SNP46629	<lmxll>	{0-}	ll	lm	ll	ll	ll	ll	ll	lm	lm	ll	lm	ll	lm	lm	lm	ll	lm	lm	lm	lm	lm	ll	ll	lm	ll	ll	lm	ll	ll	lm	ll	lm	lm	lm	ll	ll	lm	ll	ll	ll	lm	ll	ll	ll	ll	lm	lm
SNP46688	<lmxll>	{0-}	lm	ll	ll	lm	lm	ll	lm	ll	ll	ll	lm	lm	lm	ll	lm	lm	lm	lm	lm	ll	ll	ll	ll	lm	ll	lm	ll	ll	ll	lm	ll	ll	lm	lm	lm	lm	ll	ll	ll	lm	ll	ll	lm	lm	ll	ll	lm
SNP46690	<lmxll>	{0-}	lm	lm	lm	lm	lm	lm	ll	lm	ll	lm	lm	ll	ll	lm	ll	ll	ll	lm	ll	ll	--	lm	lm	ll	lm	ll	lm	lm	lm	lm	ll	ll	ll	ll	ll	lm	ll	ll	ll	ll	ll	ll	lm	lm	lm	ll	lm
SNP46702	<lmxll>	{1-}	lm	lm	lm	ll	ll	ll	lm	lm	ll	ll	ll	lm	ll	lm	lm	ll	ll	ll	ll	lm	lm	ll	ll	ll	lm	ll	ll	ll	lm	lm	lm	lm	lm	lm	ll	ll	ll	lm	lm	ll	lm	ll	ll	lm	ll	lm	ll
SNP46703	<lmxll>	{1-}	ll	lm	lm	lm	lm	ll	lm	ll	ll	lm	ll	lm	lm	lm	lm	ll	ll	ll	lm	lm	lm	lm	lm	lm	ll	ll	ll	lm	lm	lm	lm	lm	ll	ll	ll	lm	ll	ll	lm	ll	lm	ll	ll	lm	ll	lm	ll
SNP46771	<lmxll>	{0-}	ll	ll	lm	lm	lm	ll	ll	ll	ll	lm	ll	ll	lm	ll	lm	ll	lm	lm	lm	lm	ll	lm	ll	lm	ll	ll	ll	ll	ll	lm	ll	lm	ll	lm	lm	ll	lm	lm	ll	lm	lm	ll	ll	lm	ll	ll	lm
SNP46801	<lmxll>	{1-}	lm	lm	lm	ll	ll	lm	lm	ll	ll	ll	ll	ll	ll	lm	ll	ll	ll	lm	lm	ll	ll	lm	lm	ll	lm	ll	ll	lm	lm	lm	ll	ll	lm	ll	ll	ll	lm	lm	ll	lm	lm	lm	ll	lm	lm	lm	lm
SNP46851	<lmxll>	{0-}	lm	ll	lm	lm	lm	lm	ll	ll	ll	lm	ll	lm	lm	lm	lm	ll	lm	lm	lm	lm	ll	lm	ll	ll	ll	ll	lm	lm	ll	lm	lm	lm	ll	ll	lm	ll	lm	ll	ll	lm	lm	ll	lm	lm	ll	lm	lm
SNP46956	<lmxll>	{1-}	lm	lm	lm	ll	ll	ll	lm	lm	ll	ll	ll	lm	ll	lm	lm	ll	lm	lm	ll	lm	lm	ll	ll	ll	lm	ll	ll	ll	lm	lm	lm	lm	lm	lm	ll	ll	ll	lm	lm	ll	lm	lm	ll	lm	lm	lm	ll
SNP46966	<lmxll>	{0-}	ll	ll	lm	lm	lm	ll	ll	ll	ll	lm	lm	ll	ll	ll	ll	ll	--	lm	ll	--	ll	ll	ll	ll	ll	ll	ll	lm	ll	lm	lm	ll	ll	ll	ll	ll	ll	ll	ll	lm	lm	lm	ll	ll	lm	ll	lm
SNP47012	<lmxll>	{1-}	lm	lm	lm	ll	ll	ll	lm	lm	ll	ll	ll	lm	lm	lm	lm	ll	ll	lm	ll	lm	lm	ll	ll	ll	lm	ll	ll	ll	lm	lm	lm	lm	lm	lm	ll	ll	ll	lm	lm	ll	lm	lm	ll	lm	lm	ll	ll
SNP47014	<lmxll>	{0-}	lm	lm	lm	lm	lm	lm	lm	ll	ll	lm	ll	lm	lm	lm	ll	lm	ll	lm	lm	ll	ll	lm	ll	ll	ll	ll	lm	lm	ll	lm	lm	lm	ll	ll	lm	ll	ll	lm	ll	lm	lm	lm	ll	lm	ll	ll	lm
SNP47018	<lmxll>	{1-}	lm	ll	ll	lm	lm	ll	lm	lm	lm	lm	ll	lm	lm	ll	lm	lm	ll	lm	lm	lm	lm	ll	lm	lm	lm	lm	ll	lm	ll	lm	lm	ll	lm	lm	ll	lm	lm	ll	ll	lm	ll	lm	ll	lm	ll	ll	lm
SNP47023	<lmxll>	{0-}	ll	ll	lm	lm	lm	lm	ll	ll	ll	lm	ll	lm	lm	ll	lm	ll	lm	lm	lm	lm	ll	lm	ll	ll	ll	ll	ll	ll	ll	lm	lm	lm	ll	lm	lm	ll	lm	lm	lm	lm	lm	ll	ll	lm	ll	lm	lm
SNP47032	<lmxll>	{0-}	lm	lm	ll	ll	ll	lm	ll	ll	ll	ll	ll	ll	ll	ll	ll	ll	ll	ll	lm	ll	lm	lm	ll	lm	lm	ll	lm	lm	ll	ll	ll	lm	ll	ll	ll	lm	lm	lm	ll	ll	ll	lm	ll	lm	ll	ll	ll
SNP47138	<lmxll>	{0-}	lm	lm	lm	lm	lm	lm	ll	lm	ll	lm	lm	ll	lm	lm	ll	lm	ll	lm	ll	ll	lm	lm	lm	ll	lm	ll	lm	lm	lm	lm	ll	ll	ll	lm	ll	lm	ll	ll	ll	ll	lm	ll	lm	lm	lm	ll	lm
SNP4721	<lmxll>	{0-}	ll	lm	lm	ll	ll	lm	ll	ll	ll	ll	lm	ll	lm	ll	ll	lm	lm	lm	lm	ll	lm	lm	lm	lm	ll	ll	lm	lm	lm	lm	ll	lm	ll	lm	lm	lm	ll	ll	ll	ll	lm	ll	--	lm	ll	ll	ll
SNP47215	<lmxll>	{0-}	lm	lm	lm	lm	lm	lm	ll	lm	ll	lm	lm	ll	lm	lm	ll	lm	ll	lm	lm	ll	lm	lm	lm	ll	ll	ll	lm	lm	lm	lm	ll	ll	ll	lm	ll	lm	ll	ll	ll	ll	lm	ll	lm	ll	lm	ll	lm
SNP47255	<lmxll>	{1-}	lm	lm	lm	ll	ll	ll	lm	lm	ll	ll	ll	lm	ll	lm	lm	ll	ll	lm	ll	lm	lm	ll	ll	ll	lm	ll	ll	ll	lm	lm	lm	lm	lm	lm	ll	lm	ll	lm	lm	ll	lm	lm	ll	lm	lm	lm	ll
SNP47257	<lmxll>	{1-}	lm	lm	lm	lm	lm	lm	lm	ll	ll	ll	lm	ll	lm	lm	ll	ll	ll	ll	lm	ll	ll	ll	ll	lm	lm	lm	ll	ll	lm	lm	lm	ll	lm	ll	ll	ll	lm	ll	lm	lm	ll	ll	lm	ll	ll	lm	lm
SNP47309	<lmxll>	{0-}	lm	lm	ll	lm	lm	lm	lm	ll	ll	ll	ll	ll	lm	lm	ll	ll	ll	ll	lm	ll	ll	ll	lm	lm	ll	ll	ll	ll	ll	lm	ll	ll	ll	lm	lm	lm	lm	ll	ll	lm	lm	lm	lm	lm	lm	ll	lm
SNP47355	<lmxll>	{0-}	lm	lm	ll	ll	ll	ll	lm	lm	ll	lm	lm	lm	lm	ll	ll	lm	lm	lm	ll	ll	ll	lm	lm	lm	ll	ll	ll	ll	lm	lm	lm	ll	ll	ll	ll	lm	lm	ll	lm	ll	lm	lm	lm	ll	lm	lm	lm
SNP47356	<lmxll>	{1-}	lm	lm	lm	lm	lm	ll	lm	ll	lm	lm	ll	lm	lm	lm	ll	ll	ll	ll	lm	lm	lm	lm	lm	ll	ll	ll	ll	lm	lm	lm	lm	lm	ll	ll	ll	lm	ll	ll	lm	ll	lm	lm	lm	lm	lm	lm	ll
SNP47382	<lmxll>	{0-}	lm	lm	lm	ll	ll	lm	ll	ll	ll	ll	lm	ll	lm	ll	ll	lm	ll	lm	ll	ll	lm	lm	lm	ll	ll	lm	lm	lm	lm	lm	ll	lm	ll	lm	lm	lm	ll	ll	lm	ll	lm	lm	ll	lm	ll	lm	ll
SNP47505	<lmxll>	{1-}	lm	ll	ll	lm	lm	ll	lm	lm	lm	lm	lm	lm	lm	ll	lm	lm	ll	lm	lm	lm	lm	ll	lm	lm	lm	lm	ll	lm	ll	lm	lm	ll	lm	lm	ll	lm	lm	ll	ll	lm	ll	lm	ll	lm	ll	ll	lm
SNP47661	<lmxll>	{0-}	lm	lm	lm	ll	ll	lm	ll	ll	ll	ll	lm	ll	lm	lm	ll	lm	ll	ll	lm	ll	lm	lm	lm	ll	ll	ll	lm	lm	lm	lm	ll	lm	ll	lm	lm	lm	ll	ll	lm	ll	lm	lm	ll	lm	ll	lm	ll
SNP47729	<lmxll>	{0-}	lm	lm	ll	ll	ll	ll	ll	ll	ll	ll	ll	ll	ll	ll	ll	ll	ll	ll	lm	ll	lm	lm	ll	lm	lm	ll	lm	lm	ll	ll	ll	lm	lm	ll	ll	lm	lm	lm	ll	ll	ll	lm	ll	ll	ll	ll	ll
SNP4791	<lmxll>	{0-}	lm	ll	lm	lm	lm	lm	ll	ll	ll	lm	ll	lm	lm	ll	lm	ll	lm	lm	lm	lm	ll	lm	ll	ll	ll	ll	lm	lm	ll	lm	lm	lm	ll	ll	lm	ll	lm	ll	ll	lm	lm	ll	lm	lm	ll	lm	lm
SNP47931	<lmxll>	{0-}	lm	lm	lm	ll	ll	ll	ll	ll	ll	ll	ll	lm	ll	ll	ll	ll	ll	ll	lm	ll	lm	lm	lm	lm	lm	lm	lm	ll	ll	lm	ll	lm	lm	lm	lm	lm	lm	lm	ll	ll	ll	lm	lm	ll	lm	ll	ll
SNP47959	<lmxll>	{0-}	lm	lm	lm	ll	ll	lm	ll	lm	ll	lm	lm	ll	lm	lm	ll	lm	ll	lm	lm	ll	lm	lm	ll	ll	ll	ll	lm	lm	lm	lm	ll	ll	ll	lm	ll	lm	ll	ll	ll	ll	lm	lm	lm	lm	ll	ll	ll
SNP47972	<lmxll>	{0-}	ll	lm	lm	ll	ll	lm	ll	ll	ll	ll	lm	ll	lm	lm	ll	lm	lm	lm	lm	ll	lm	lm	lm	lm	ll	ll	lm	lm	lm	lm	ll	lm	ll	lm	lm	lm	ll	lm	ll	ll	lm	ll	ll	lm	ll	ll	ll
SNP47984	<lmxll>	{1-}	lm	lm	lm	lm	lm	lm	lm	ll	lm	lm	ll	ll	lm	lm	lm	ll	ll	ll	lm	lm	lm	lm	lm	ll	lm	ll	ll	lm	lm	lm	lm	lm	ll	ll	ll	lm	ll	ll	lm	ll	lm	lm	lm	lm	lm	lm	ll
SNP48036	<lmxll>	{1-}	lm	lm	lm	lm	lm	lm	lm	ll	ll	lm	ll	lm	ll	ll	ll	lm	lm	ll	ll	ll	--	lm	ll	ll	lm	ll	ll	lm	lm	lm	lm	lm	ll	ll	lm	lm	ll	ll	lm	lm	ll	lm	lm	ll	lm	ll	ll
SNP48096	<lmxll>	{0-}	ll	lm	lm	lm	lm	ll	ll	lm	ll	lm	lm	lm	ll	lm	ll	lm	ll	lm	lm	ll	lm	lm	lm	ll	lm	ll	lm	lm	lm	lm	lm	ll	ll	lm	ll	lm	ll	lm	ll	ll	ll	ll	ll	ll	ll	ll	lm
SNP481	<lmxll>	{0-}	lm	ll	ll	ll	ll	lm	ll	ll	lm	ll	ll	ll	ll	ll	ll	ll	ll	ll	lm	ll	lm	lm	ll	lm	lm	ll	ll	lm	ll	ll	ll	ll	ll	ll	ll	lm	lm	lm	lm	ll	ll	lm	ll	ll	ll	ll	ll
SNP48150	<lmxll>	{0-}	ll	lm	ll	lm	lm	lm	lm	ll	ll	lm	lm	ll	ll	ll	ll	lm	ll	ll	ll	ll	ll	lm	ll	ll	lm	ll	lm	lm	lm	lm	lm	ll	lm	ll	ll	ll	ll	lm	ll	lm	ll	ll	ll	lm	ll	lm	lm
SNP48216	<lmxll>	{0-}	lm	lm	ll	ll	ll	lm	ll	ll	ll	ll	ll	ll	ll	ll	ll	ll	ll	ll	lm	ll	lm	lm	ll	lm	lm	ll	lm	lm	ll	ll	ll	lm	ll	ll	ll	lm	lm	lm	ll	ll	ll	lm	ll	ll	ll	ll	ll
SNP48226	<lmxll>	{0-}	lm	ll	lm	lm	lm	ll	ll	lm	lm	lm	ll	lm	lm	lm	lm	ll	lm	ll	lm	lm	lm	ll	ll	lm	ll	lm	lm	lm	lm	ll	lm	ll	lm	lm	lm	ll	ll	lm	ll	ll	ll	lm	lm	ll	lm	lm	lm
SNP48260	<lmxll>	{0-}	lm	lm	lm	lm	lm	lm	lm	ll	ll	lm	ll	lm	lm	lm	ll	lm	ll	lm	lm	ll	ll	ll	ll	ll	ll	ll	lm	lm	ll	lm	lm	lm	ll	ll	lm	ll	ll	lm	ll	lm	lm	lm	ll	lm	ll	ll	lm
SNP4840	<lmxll>	{1-}	lm	ll	ll	lm	lm	ll	lm	lm	lm	lm	ll	lm	lm	ll	lm	lm	ll	lm	lm	lm	lm	ll	lm	lm	lm	lm	ll	ll	ll	lm	lm	ll	lm	lm	ll	lm	lm	ll	ll	lm	ll	lm	ll	lm	ll	ll	lm
SNP48444	<lmxll>	{1-}	lm	lm	ll	ll	ll	ll	lm	lm	lm	ll	lm	ll	ll	lm	ll	lm	lm	ll	lm	ll	ll	ll	ll	ll	lm	lm	lm	ll	lm	lm	ll	lm	lm	ll	ll	lm	ll	lm	lm	ll	ll	ll	ll	ll	lm	ll	ll
SNP48480	<lmxll>	{1-}	lm	lm	lm	lm	lm	lm	lm	ll	ll	ll	lm	ll	lm	lm	ll	ll	ll	ll	lm	lm	lm	ll	ll	lm	lm	lm	ll	ll	lm	lm	lm	ll	lm	ll	ll	ll	lm	ll	lm	lm	lm	ll	lm	lm	lm	lm	lm
SNP48499	<lmxll>	{0-}	lm	lm	ll	ll	ll	lm	ll	ll	ll	ll	ll	ll	ll	ll	ll	ll	ll	ll	lm	ll	lm	lm	ll	lm	lm	ll	lm	lm	ll	ll	ll	lm	ll	ll	ll	lm	lm	lm	ll	ll	ll	lm	ll	ll	ll	ll	ll
SNP48518	<lmxll>	{0-}	lm	lm	lm	ll	ll	ll	lm	ll	ll	ll	ll	ll	ll	ll	ll	ll	ll	ll	lm	ll	ll	lm	lm	ll	lm	lm	lm	ll	ll	ll	ll	lm	lm	lm	lm	lm	lm	lm	ll	ll	ll	lm	lm	ll	ll	ll	ll
SNP4852	<lmxll>	{1-}	lm	lm	lm	ll	ll	ll	lm	lm	ll	ll	ll	lm	ll	lm	lm	ll	ll	lm	ll	lm	lm	ll	ll	ll	lm	ll	ll	ll	lm	lm	lm	lm	lm	lm	ll	ll	ll	lm	lm	ll	lm	lm	ll	lm	lm	lm	ll
SNP48593	<lmxll>	{0-}	lm	ll	lm	lm	lm	lm	ll	lm	lm	lm	ll	ll	lm	ll	lm	ll	ll	lm	lm	lm	ll	lm	ll	ll	ll	ll	lm	ll	ll	ll	ll	lm	ll	ll	ll	lm	lm	lm	lm	lm	ll	ll	lm	lm	ll	ll	lm
SNP48621	<lmxll>	{1-}	lm	ll	lm	ll	ll	ll	lm	lm	ll	ll	ll	lm	lm	lm	lm	ll	ll	lm	ll	lm	lm	ll	ll	ll	lm	ll	ll	ll	lm	lm	lm	lm	lm	lm	ll	ll	ll	lm	lm	ll	lm	lm	ll	lm	lm	lm	ll
SNP48738	<lmxll>	{1-}	lm	lm	lm	ll	ll	ll	lm	lm	ll	ll	ll	lm	ll	lm	ll	ll	ll	ll	ll	lm	lm	ll	ll	ll	lm	ll	ll	ll	lm	lm	lm	lm	lm	lm	ll	ll	ll	lm	lm	ll	lm	ll	ll	lm	ll	lm	ll
SNP48780	<lmxll>	{0-}	ll	ll	lm	lm	lm	lm	ll	lm	lm	ll	ll	ll	lm	ll	lm	ll	ll	lm	lm	lm	ll	lm	lm	ll	ll	ll	lm	ll	ll	ll	ll	lm	ll	lm	ll	lm	lm	lm	lm	lm	ll	ll	ll	lm	ll	ll	lm
SNP4880	<lmxll>	{1-}	lm	lm	lm	lm	lm	lm	lm	ll	lm	lm	ll	ll	lm	lm	lm	ll	ll	ll	lm	lm	lm	lm	lm	ll	lm	ll	ll	lm	lm	lm	lm	lm	ll	ll	ll	lm	lm	ll	lm	ll	lm	lm	lm	lm	lm	lm	ll
SNP48802	<lmxll>	{0-}	lm	lm	ll	lm	lm	lm	lm	ll	ll	ll	ll	ll	lm	lm	ll	ll	ll	ll	ll	ll	ll	lm	lm	ll	ll	ll	ll	ll	lm	lm	ll	ll	ll	lm	lm	lm	lm	ll	ll	lm	lm	lm	lm	lm	lm	ll	lm
SNP4883	<lmxll>	{0-}	ll	ll	ll	lm	lm	lm	lm	ll	ll	lm	lm	lm	lm	ll	ll	lm	ll	ll	ll	ll	ll	lm	lm	lm	lm	ll	lm	ll	ll	lm	lm	lm	ll	lm	ll	ll	ll	lm	ll	lm	ll	ll	ll	lm	ll	ll	lm
SNP48843	<lmxll>	{0-}	ll	lm	ll	ll	ll	ll	lm	lm	ll	lm	lm	lm	lm	ll	ll	lm	lm	lm	lm	ll	ll	lm	lm	lm	ll	lm	ll	ll	lm	lm	ll	lm	ll	ll	ll	lm	lm	lm	lm	ll	lm	ll	ll	ll	ll	lm	lm
SNP4891	<lmxll>	{0-}	ll	ll	lm	lm	lm	lm	ll	lm	lm	ll	ll	ll	lm	ll	lm	ll	ll	lm	lm	lm	ll	lm	ll	ll	ll	ll	lm	ll	ll	ll	ll	lm	ll	lm	ll	lm	lm	lm	lm	lm	ll	ll	ll	lm	ll	lm	lm
SNP48944	<lmxll>	{0-}	lm	ll	ll	lm	lm	ll	lm	ll	ll	ll	lm	lm	lm	ll	lm	lm	lm	lm	lm	ll	ll	ll	ll	lm	ll	lm	ll	ll	ll	lm	ll	ll	lm	lm	lm	lm	ll	ll	ll	lm	ll	ll	lm	lm	ll	ll	lm
SNP48958	<lmxll>	{0-}	lm	lm	ll	ll	ll	ll	lm	ll	lm	lm	lm	lm	ll	lm	ll	lm	ll	lm	ll	lm	ll	lm	lm	ll	ll	ll	ll	ll	ll	lm	lm	ll	ll	ll	lm	ll	ll	lm	lm	ll	ll	lm	lm	ll	lm	ll	lm
SNP48990	<lmxll>	{0-}	lm	ll	ll	lm	lm	lm	lm	lm	ll	ll	ll	lm	lm	lm	ll	lm	ll	ll	lm	ll	ll	lm	lm	ll	lm	lm	ll	lm	ll	lm	ll	lm	ll	lm	ll	lm	ll	ll	ll	lm	ll	lm	lm	lm	lm	ll	lm
SNP49159	<lmxll>	{0-}	lm	ll	ll	lm	lm	lm	ll	lm	lm	lm	ll	ll	lm	ll	lm	ll	ll	lm	lm	lm	ll	lm	ll	ll	ll	ll	lm	ll	ll	ll	ll	lm	ll	ll	lm	lm	lm	lm	lm	lm	ll	ll	lm	lm	ll	ll	lm
SNP49165	<lmxll>	{0-}	lm	lm	lm	lm	lm	lm	lm	ll	ll	lm	ll	lm	lm	lm	ll	lm	ll	lm	lm	ll	ll	ll	ll	lm	ll	ll	lm	lm	ll	lm	lm	lm	ll	ll	lm	ll	ll	lm	ll	lm	ll	lm	ll	lm	ll	ll	ll
SNP49288	<lmxll>	{1-}	lm	lm	lm	lm	lm	lm	lm	ll	ll	lm	ll	lm	ll	ll	ll	lm	lm	ll	ll	ll	ll	lm	ll	ll	lm	ll	ll	lm	lm	lm	lm	lm	ll	ll	ll	lm	ll	ll	lm	lm	ll	lm	lm	lm	lm	ll	ll
SNP49338	<lmxll>	{0-}	ll	lm	ll	lm	lm	lm	ll	lm	lm	lm	lm	ll	ll	lm	ll	lm	ll	ll	lm	ll	ll	lm	ll	ll	ll	ll	lm	lm	ll	lm	ll	lm	ll	lm	lm	lm	lm	lm	ll	lm	ll	ll	ll	lm	ll	ll	lm
SNP49390	<lmxll>	{1-}	lm	lm	lm	ll	ll	ll	lm	lm	ll	ll	lm	lm	ll	lm	lm	ll	ll	ll	ll	ll	lm	ll	ll	ll	lm	lm	ll	lm	lm	lm	lm	lm	lm	lm	ll	ll	ll	lm	ll	ll	ll	ll	ll	ll	ll	ll	ll
SNP49396	<lmxll>	{0-}	lm	lm	ll	lm	lm	lm	lm	ll	ll	lm	lm	ll	lm	ll	ll	lm	ll	ll	ll	ll	ll	lm	ll	ll	lm	lm	lm	lm	lm	lm	lm	ll	lm	lm	ll	ll	ll	lm	ll	lm	ll	ll	lm	lm	ll	lm	lm
SNP4947	<lmxll>	{0-}	lm	ll	ll	ll	ll	lm	lm	ll	ll	ll	ll	ll	ll	ll	lm	ll	ll	ll	lm	ll	ll	lm	lm	lm	ll	lm	ll	ll	ll	lm	ll	ll	ll	lm	ll	lm	ll	ll	ll	lm	ll	lm	lm	lm	lm	ll	lm
SNP49470	<lmxll>	{0-}	lm	lm	ll	ll	ll	lm	lm	ll	ll	lm	ll	ll	lm	ll	ll	ll	ll	ll	lm	ll	ll	lm	lm	ll	ll	lm	ll	ll	lm	lm	ll	ll	ll	lm	lm	lm	lm	ll	ll	lm	lm	lm	lm	lm	lm	lm	lm
SNP49631	<lmxll>	{0-}	lm	ll	lm	lm	lm	ll	ll	lm	ll	lm	ll	lm	lm	lm	lm	ll	lm	ll	lm	lm	lm	ll	ll	lm	ll	lm	lm	lm	lm	ll	ll	ll	lm	lm	lm	ll	ll	lm	ll	ll	ll	lm	ll	lm	lm	lm	lm
SNP49663	<lmxll>	{1-}	lm	lm	lm	ll	ll	lm	lm	ll	ll	ll	lm	ll	lm	lm	ll	ll	ll	ll	lm	--	lm	ll	ll	lm	lm	lm	ll	ll	lm	lm	lm	ll	lm	ll	ll	ll	lm	ll	lm	lm	ll	ll	lm	lm	lm	lm	lm
SNP49789	<lmxll>	{0-}	lm	lm	ll	lm	lm	ll	lm	ll	ll	lm	lm	ll	lm	ll	lm	lm	ll	ll	ll	ll	ll	lm	ll	lm	lm	lm	lm	lm	lm	lm	lm	ll	lm	lm	ll	ll	ll	lm	ll	lm	ll	ll	lm	lm	ll	lm	lm
SNP49840	<lmxll>	{0-}	ll	ll	ll	ll	ll	ll	ll	lm	ll	lm	lm	ll	lm	ll	ll	ll	ll	lm	lm	--	--	ll	ll	ll	ll	ll	lm	--	lm	ll	ll	ll	lm	ll	lm	ll	ll	lm	ll	ll	ll	ll	ll	ll	ll	lm	lm
SNP49855	<lmxll>	{0-}	lm	lm	lm	lm	lm	ll	ll	lm	ll	lm	lm	ll	ll	lm	ll	ll	ll	lm	ll	ll	ll	lm	lm	ll	lm	ll	lm	lm	lm	lm	lm	ll	ll	ll	ll	lm	ll	ll	ll	ll	lm	ll	lm	lm	lm	ll	lm
SNP49872	<lmxll>	{0-}	ll	ll	ll	lm	lm	lm	lm	ll	ll	lm	lm	lm	lm	ll	ll	lm	ll	ll	ll	ll	ll	lm	lm	ll	lm	ll	lm	ll	ll	lm	lm	ll	ll	lm	ll	ll	ll	ll	ll	lm	ll	ll	ll	lm	ll	lm	lm
SNP49929	<lmxll>	{0-}	lm	ll	ll	ll	ll	ll	ll	lm	ll	lm	lm	ll	lm	lm	lm	ll	lm	lm	lm	lm	lm	ll	ll	ll	ll	lm	lm	lm	lm	ll	ll	ll	lm	ll	lm	ll	ll	lm	ll	ll	ll	lm	lm	ll	lm	lm	lm
SNP49970	<lmxll>	{0-}	lm	lm	lm	lm	lm	lm	ll	lm	ll	lm	lm	ll	lm	lm	ll	lm	ll	lm	lm	ll	lm	lm	lm	ll	ll	ll	lm	lm	lm	lm	ll	ll	ll	lm	ll	lm	ll	ll	ll	ll	lm	ll	ll	ll	lm	ll	lm
SNP49973	<lmxll>	{0-}	lm	ll	ll	lm	lm	lm	lm	ll	ll	lm	lm	lm	lm	ll	ll	lm	ll	ll	ll	ll	ll	lm	lm	lm	lm	lm	ll	lm	ll	ll	ll	lm	ll	lm	ll	lm	ll	ll	ll	lm	ll	lm	lm	lm	lm	ll	lm
SNP50	<lmxll>	{0-}	ll	lm	lm	lm	lm	lm	ll	lm	ll	lm	lm	ll	lm	lm	ll	lm	ll	lm	lm	ll	lm	lm	lm	ll	lm	ll	lm	lm	lm	lm	ll	ll	ll	lm	ll	lm	ll	ll	ll	ll	lm	ll	ll	lm	ll	ll	lm
SNP50000	<lmxll>	{0-}	ll	ll	ll	lm	lm	lm	lm	ll	ll	lm	lm	lm	lm	ll	ll	lm	ll	ll	ll	ll	ll	lm	lm	ll	lm	ll	lm	ll	ll	lm	lm	ll	ll	lm	ll	ll	ll	ll	ll	lm	ll	ll	ll	lm	ll	ll	lm
SNP50138	<lmxll>	{0-}	lm	ll	ll	ll	ll	ll	ll	lm	ll	lm	lm	ll	lm	lm	lm	ll	lm	lm	lm	lm	lm	ll	ll	ll	ll	lm	lm	lm	lm	ll	ll	ll	lm	lm	lm	ll	ll	lm	ll	ll	ll	lm	lm	ll	lm	lm	lm
SNP5027	<lmxll>	{1-}	lm	lm	lm	lm	lm	lm	lm	ll	ll	ll	lm	ll	lm	lm	ll	ll	ll	ll	lm	ll	ll	ll	ll	lm	lm	lm	ll	ll	lm	lm	lm	ll	lm	ll	ll	ll	lm	ll	lm	lm	lm	lm	lm	lm	ll	lm	lm
SNP50282	<lmxll>	{1-}	lm	lm	ll	ll	ll	lm	lm	lm	lm	ll	lm	lm	ll	lm	ll	lm	lm	ll	lm	ll	lm	ll	lm	lm	lm	ll	lm	lm	lm	lm	lm	lm	ll	ll	ll	lm	ll	lm	ll	ll	ll	ll	ll	ll	ll	lm	ll
SNP50314	<lmxll>	{0-}	ll	lm	lm	lm	lm	ll	ll	lm	ll	lm	lm	lm	ll	lm	ll	lm	ll	lm	lm	ll	lm	lm	lm	ll	lm	ll	lm	lm	lm	lm	lm	ll	ll	lm	ll	lm	ll	lm	ll	ll	ll	ll	ll	ll	ll	ll	lm
SNP50340	<lmxll>	{0-}	ll	lm	lm	lm	lm	lm	lm	ll	ll	lm	ll	lm	lm	lm	ll	lm	ll	lm	lm	ll	ll	ll	lm	lm	ll	ll	lm	lm	ll	lm	lm	lm	ll	ll	lm	ll	lm	lm	ll	lm	lm	ll	ll	lm	ll	ll	lm
SNP50341	<lmxll>	{1-}	lm	lm	lm	ll	ll	ll	lm	lm	ll	ll	ll	lm	ll	lm	lm	ll	ll	ll	ll	lm	lm	ll	ll	ll	lm	ll	ll	ll	lm	lm	lm	lm	lm	lm	ll	ll	ll	lm	ll	ll	lm	ll	ll	ll	ll	lm	ll
SNP50368	<lmxll>	{0-}	lm	lm	lm	ll	ll	lm	ll	ll	ll	ll	lm	ll	lm	ll	ll	lm	ll	ll	lm	ll	lm	lm	lm	ll	ll	ll	lm	lm	lm	lm	ll	lm	ll	lm	lm	lm	ll	ll	lm	ll	lm	lm	ll	lm	ll	lm	ll
SNP50394	<lmxll>	{1-}	lm	lm	ll	ll	ll	ll	lm	lm	lm	ll	lm	ll	ll	lm	ll	lm	lm	ll	ll	ll	lm	ll	ll	ll	lm	lm	lm	ll	lm	lm	ll	lm	lm	ll	ll	lm	ll	lm	lm	ll	ll	ll	lm	ll	lm	ll	ll
SNP50428	<lmxll>	{0-}	lm	ll	ll	lm	lm	lm	lm	ll	ll	lm	lm	lm	lm	ll	ll	lm	ll	ll	ll	ll	ll	lm	lm	ll	lm	ll	lm	ll	ll	lm	lm	ll	ll	lm	ll	ll	ll	ll	ll	lm	ll	ll	lm	lm	ll	ll	lm
SNP5044	<lmxll>	{1-}	ll	ll	ll	lm	lm	ll	lm	ll	lm	lm	ll	lm	lm	ll	--	lm	ll	lm	lm	ll	ll	ll	ll	lm	lm	lm	ll	ll	ll	lm	lm	ll	lm	ll	ll	lm	--	ll	ll	--	ll	lm	ll	ll	ll	--	lm
SNP50457	<lmxll>	{1-}	lm	ll	lm	ll	ll	ll	lm	lm	ll	ll	ll	lm	lm	lm	lm	ll	ll	lm	ll	lm	lm	ll	ll	ll	lm	ll	ll	ll	lm	lm	lm	lm	lm	lm	ll	ll	ll	lm	lm	ll	ll	lm	ll	lm	lm	lm	ll
SNP50502	<lmxll>	{1-}	lm	lm	lm	lm	lm	lm	lm	ll	lm	lm	ll	ll	lm	lm	lm	ll	ll	ll	lm	lm	lm	lm	lm	ll	lm	ll	ll	lm	lm	lm	lm	lm	ll	ll	ll	lm	ll	ll	lm	ll	lm	lm	lm	lm	lm	lm	ll
SNP50684	<lmxll>	{1-}	ll	lm	lm	lm	lm	lm	lm	ll	lm	lm	ll	ll	ll	lm	ll	ll	ll	ll	lm	lm	ll	lm	lm	lm	lm	ll	ll	lm	lm	lm	lm	ll	ll	lm	ll	lm	lm	ll	lm	ll	ll	ll	ll	lm	ll	lm	ll
SNP50810	<lmxll>	{0-}	lm	ll	lm	lm	lm	ll	lm	lm	lm	lm	ll	lm	lm	lm	ll	lm	lm	ll	lm	lm	lm	ll	lm	lm	ll	ll	lm	lm	lm	ll	ll	ll	lm	lm	ll	ll	ll	ll	ll	ll	ll	ll	lm	lm	lm	lm	ll
SNP50815	<lmxll>	{0-}	lm	lm	ll	lm	lm	lm	lm	ll	ll	ll	ll	ll	lm	lm	ll	ll	ll	ll	ll	ll	ll	lm	lm	lm	ll	ll	ll	ll	ll	lm	ll	ll	ll	ll	lm	lm	lm	ll	ll	lm	lm	lm	ll	lm	lm	ll	lm
SNP50856	<lmxll>	{0-}	ll	ll	ll	lm	lm	lm	lm	ll	ll	lm	lm	lm	lm	ll	ll	lm	ll	ll	lm	ll	ll	lm	lm	lm	lm	ll	ll	lm	ll	ll	ll	lm	ll	lm	ll	lm	ll	ll	ll	lm	ll	ll	ll	lm	ll	ll	lm
SNP50915	<lmxll>	{0-}	ll	lm	ll	lm	lm	lm	lm	ll	ll	lm	lm	ll	lm	ll	ll	lm	ll	ll	ll	ll	ll	lm	ll	ll	lm	ll	lm	lm	lm	lm	lm	ll	lm	lm	ll	ll	ll	lm	ll	lm	ll	ll	ll	lm	ll	lm	lm
SNP50971	<lmxll>	{0-}	ll	ll	ll	lm	lm	lm	ll	lm	lm	lm	ll	ll	lm	ll	lm	ll	ll	lm	lm	lm	ll	lm	ll	ll	ll	ll	lm	ll	ll	ll	ll	lm	ll	ll	lm	lm	lm	lm	lm	lm	ll	lm	ll	lm	ll	ll	lm
SNP50979	<lmxll>	{0-}	lm	lm	ll	lm	lm	lm	lm	ll	ll	ll	ll	ll	lm	lm	ll	ll	ll	ll	lm	ll	ll	lm	lm	ll	ll	ll	ll	ll	ll	lm	ll	ll	ll	lm	lm	lm	lm	ll	ll	lm	lm	lm	lm	lm	lm	ll	lm
SNP50994	<lmxll>	{0-}	lm	lm	lm	lm	lm	lm	ll	lm	ll	lm	lm	ll	lm	lm	ll	lm	ll	lm	lm	ll	lm	lm	lm	ll	ll	ll	lm	lm	lm	lm	ll	ll	ll	lm	ll	lm	ll	ll	ll	ll	lm	lm	lm	lm	lm	ll	ll
SNP51052	<lmxll>	{1-}	lm	ll	lm	ll	ll	ll	lm	ll	ll	ll	ll	ll	lm	ll	lm	lm	lm	ll	lm	lm	ll	lm	lm	ll	ll	lm	ll	lm	lm	lm	ll	ll	lm	ll	ll	ll	ll	ll	ll	ll	lm	lm	ll	ll	lm	lm	lm
SNP51079	<lmxll>	{0-}	ll	lm	lm	ll	ll	lm	ll	ll	ll	ll	lm	ll	lm	lm	ll	lm	lm	lm	ll	ll	lm	lm	lm	lm	ll	ll	lm	lm	lm	lm	ll	lm	ll	lm	lm	lm	ll	lm	ll	ll	lm	ll	ll	ll	ll	ll	ll
SNP51081	<lmxll>	{0-}	lm	lm	ll	ll	ll	ll	lm	ll	lm	lm	lm	lm	ll	lm	lm	ll	ll	lm	ll	ll	ll	lm	lm	lm	ll	ll	ll	ll	ll	lm	lm	ll	ll	ll	lm	ll	ll	lm	lm	ll	ll	lm	lm	ll	lm	ll	lm
SNP51116	<lmxll>	{1-}	lm	lm	lm	ll	ll	lm	lm	ll	ll	ll	lm	ll	ll	lm	ll	lm	ll	ll	lm	ll	lm	ll	ll	lm	lm	lm	ll	ll	lm	lm	lm	ll	lm	ll	ll	ll	lm	ll	lm	lm	lm	ll	lm	lm	lm	lm	lm
SNP51128	<lmxll>	{1-}	lm	lm	ll	ll	ll	lm	lm	lm	lm	ll	lm	lm	ll	lm	ll	lm	lm	ll	ll	ll	lm	ll	lm	lm	lm	lm	lm	lm	lm	lm	lm	lm	lm	lm	ll	lm	ll	lm	lm	ll	ll	ll	ll	ll	lm	ll	ll
SNP51180	<lmxll>	{0-}	lm	lm	ll	lm	lm	lm	ll	lm	lm	lm	lm	lm	ll	lm	ll	ll	lm	lm	ll	ll	lm	ll	lm	ll	lm	ll	lm	ll	ll	lm	lm	ll	ll	lm	lm	lm	lm	ll	lm	lm	ll	lm	ll	lm	lm	ll	lm
SNP51288	<lmxll>	{0-}	lm	ll	lm	lm	lm	lm	ll	ll	ll	lm	ll	lm	lm	ll	lm	ll	lm	lm	lm	lm	ll	lm	ll	ll	ll	ll	lm	lm	ll	lm	lm	lm	ll	ll	lm	ll	lm	lm	ll	lm	lm	ll	lm	lm	lm	lm	lm
SNP51304	<lmxll>	{0-}	lm	ll	ll	ll	ll	ll	ll	lm	ll	lm	ll	ll	lm	lm	lm	ll	lm	lm	lm	ll	lm	ll	ll	ll	ll	lm	lm	lm	ll	ll	ll	lm	lm	ll	lm	ll	ll	lm	ll	ll	ll	lm	lm	ll	lm	lm	lm
SNP51320	<lmxll>	{0-}	lm	lm	ll	lm	lm	lm	lm	ll	ll	lm	lm	ll	lm	ll	ll	lm	ll	ll	ll	ll	lm	lm	ll	ll	lm	lm	lm	lm	lm	lm	lm	ll	lm	lm	ll	ll	ll	lm	ll	lm	ll	ll	lm	lm	ll	lm	lm
SNP51407	<lmxll>	{0-}	ll	lm	ll	lm	lm	lm	lm	ll	ll	lm	lm	ll	lm	ll	ll	lm	ll	ll	ll	ll	ll	lm	ll	ll	lm	ll	lm	lm	lm	lm	lm	ll	lm	lm	ll	ll	ll	lm	ll	lm	ll	ll	ll	lm	ll	lm	lm
SNP5141	<lmxll>	{0-}	lm	ll	lm	lm	lm	ll	ll	lm	lm	lm	ll	lm	lm	lm	lm	ll	lm	ll	lm	lm	lm	ll	ll	lm	ll	lm	lm	lm	lm	ll	ll	ll	lm	ll	lm	ll	ll	lm	ll	ll	ll	ll	lm	lm	lm	lm	lm
SNP51420	<lmxll>	{0-}	ll	ll	lm	lm	lm	ll	lm	lm	lm	lm	ll	lm	lm	lm	ll	lm	ll	ll	lm	lm	lm	ll	lm	lm	ll	ll	lm	lm	lm	ll	ll	ll	lm	lm	ll	ll	ll	lm	ll	ll	ll	ll	ll	lm	ll	lm	ll
SNP5150	<lmxll>	{1-}	lm	lm	lm	ll	ll	ll	lm	lm	ll	ll	ll	lm	ll	lm	lm	ll	ll	ll	ll	lm	ll	ll	ll	ll	lm	ll	ll	ll	lm	lm	lm	lm	lm	lm	ll	ll	ll	lm	ll	ll	lm	ll	ll	lm	ll	lm	ll
SNP51510	<lmxll>	{0-}	lm	lm	ll	ll	ll	ll	ll	ll	ll	ll	ll	ll	ll	ll	ll	ll	ll	ll	lm	ll	ll	lm	ll	lm	lm	ll	lm	lm	ll	ll	ll	lm	lm	ll	ll	lm	lm	lm	ll	ll	ll	lm	ll	ll	ll	ll	ll
SNP51519	<lmxll>	{0-}	lm	lm	lm	lm	lm	lm	ll	lm	ll	lm	lm	ll	lm	lm	ll	lm	ll	lm	ll	ll	lm	lm	lm	lm	lm	ll	lm	lm	lm	lm	ll	ll	ll	lm	ll	lm	ll	lm	lm	ll	lm	ll	lm	lm	lm	ll	lm
SNP51529	<lmxll>	{0-}	lm	ll	ll	ll	ll	ll	ll	lm	ll	lm	lm	ll	lm	lm	lm	ll	lm	lm	lm	lm	lm	ll	ll	lm	ll	lm	lm	lm	lm	ll	ll	ll	lm	ll	lm	ll	ll	lm	ll	ll	ll	lm	lm	ll	lm	lm	lm
SNP51558	<lmxll>	{0-}	lm	lm	ll	ll	ll	lm	ll	ll	ll	ll	ll	ll	ll	ll	ll	ll	ll	ll	lm	ll	lm	lm	ll	lm	lm	ll	lm	lm	ll	ll	ll	lm	lm	ll	ll	lm	lm	lm	ll	ll	ll	lm	ll	lm	ll	ll	ll
SNP51600	<lmxll>	{0-}	ll	ll	lm	lm	lm	ll	ll	ll	ll	lm	lm	ll	ll	ll	ll	ll	ll	lm	ll	lm	ll	ll	ll	ll	ll	ll	lm	lm	lm	lm	lm	ll	lm	ll	ll	ll	ll	ll	ll	lm	lm	ll	ll	lm	ll	ll	lm
SNP51605	<lmxll>	{0-}	lm	lm	lm	lm	lm	lm	ll	lm	ll	lm	lm	ll	lm	lm	ll	lm	ll	lm	ll	ll	lm	lm	lm	lm	lm	ll	lm	lm	lm	lm	ll	ll	ll	lm	ll	lm	ll	ll	ll	ll	lm	ll	lm	lm	lm	ll	lm
SNP51619	<lmxll>	{0-}	lm	ll	ll	ll	ll	ll	ll	lm	ll	ll	lm	lm	lm	ll	lm	lm	ll	lm	ll	ll	ll	ll	lm	lm	ll	lm	lm	ll	ll	lm	ll	ll	lm	lm	lm	ll	ll	ll	ll	lm	ll	ll	lm	lm	ll	ll	lm
SNP5164	<lmxll>	{0-}	ll	lm	lm	ll	ll	lm	ll	ll	ll	ll	lm	ll	lm	lm	ll	lm	lm	lm	ll	ll	lm	lm	lm	lm	ll	ll	lm	ll	lm	lm	ll	lm	ll	lm	lm	lm	ll	lm	ll	ll	lm	ll	ll	ll	ll	ll	ll
SNP51661	<lmxll>	{1-}	lm	ll	lm	ll	ll	ll	lm	ll	ll	ll	ll	ll	lm	lm	lm	lm	lm	ll	lm	lm	ll	lm	lm	ll	ll	lm	ll	lm	lm	lm	ll	ll	lm	ll	ll	ll	lm	lm	ll	ll	lm	lm	ll	ll	lm	lm	lm
SNP51675	<lmxll>	{0-}	ll	lm	ll	lm	lm	lm	ll	ll	lm	lm	lm	ll	ll	lm	ll	lm	ll	ll	lm	ll	ll	lm	ll	lm	ll	ll	lm	lm	lm	lm	ll	lm	ll	lm	lm	lm	lm	lm	ll	lm	ll	ll	ll	lm	ll	ll	lm
SNP51684	<lmxll>	{0-}	lm	lm	lm	lm	lm	lm	ll	lm	ll	lm	lm	ll	lm	lm	ll	lm	ll	lm	ll	ll	ll	lm	lm	ll	lm	ll	lm	lm	lm	lm	ll	ll	ll	lm	ll	lm	ll	lm	ll	ll	lm	ll	lm	ll	lm	ll	lm
SNP51720	<lmxll>	{0-}	lm	ll	ll	lm	lm	ll	lm	ll	ll	ll	lm	lm	lm	ll	lm	lm	lm	lm	lm	ll	ll	ll	ll	lm	ll	lm	lm	ll	ll	lm	ll	ll	lm	lm	lm	lm	ll	ll	ll	lm	ll	ll	lm	lm	ll	ll	lm
SNP51740	<lmxll>	{1-}	lm	lm	lm	ll	ll	lm	ll	ll	ll	ll	ll	ll	ll	ll	--	--	ll	lm	lm	ll	ll	lm	lm	lm	lm	lm	ll	ll	lm	lm	ll	ll	lm	ll	ll	ll	lm	lm	ll	lm	lm	lm	lm	lm	lm	lm	lm
SNP51904	<lmxll>	{1-}	lm	lm	lm	ll	ll	ll	lm	lm	ll	ll	ll	lm	ll	lm	lm	ll	ll	lm	ll	lm	lm	ll	ll	ll	lm	ll	ll	ll	lm	lm	lm	lm	lm	lm	ll	ll	ll	lm	lm	ll	lm	lm	ll	lm	lm	lm	ll
SNP5205	<lmxll>	{1-}	lm	ll	lm	ll	ll	ll	lm	ll	ll	ll	ll	ll	lm	lm	lm	lm	lm	ll	lm	lm	ll	lm	lm	ll	ll	lm	ll	lm	lm	lm	ll	ll	lm	ll	ll	ll	lm	lm	ll	ll	lm	lm	ll	ll	lm	lm	lm
SNP52062	<lmxll>	{0-}	lm	lm	ll	ll	lm	ll	ll	ll	ll	ll	ll	ll	ll	ll	ll	ll	ll	ll	lm	ll	lm	lm	lm	ll	lm	lm	lm	ll	ll	ll	ll	lm	lm	lm	lm	lm	lm	lm	ll	ll	ll	lm	ll	ll	ll	ll	ll
SNP52068	<lmxll>	{1-}	lm	lm	lm	ll	ll	ll	lm	lm	ll	ll	ll	lm	ll	lm	ll	ll	ll	ll	ll	lm	ll	ll	ll	ll	lm	ll	ll	ll	lm	lm	lm	ll	lm	lm	ll	ll	ll	lm	lm	ll	ll	lm	ll	lm	lm	lm	ll
SNP52166	<lmxll>	{0-}	lm	ll	ll	lm	lm	lm	lm	ll	ll	lm	lm	lm	lm	ll	ll	lm	ll	ll	ll	ll	ll	lm	lm	lm	lm	lm	ll	lm	ll	ll	ll	lm	ll	lm	ll	lm	ll	ll	ll	lm	ll	lm	ll	lm	lm	ll	ll
SNP52182	<lmxll>	{1-}	lm	ll	ll	lm	lm	ll	lm	lm	ll	ll	ll	lm	lm	ll	lm	lm	ll	lm	ll	lm	ll	ll	lm	lm	ll	lm	ll	lm	ll	lm	lm	ll	ll	lm	ll	lm	ll	ll	ll	lm	ll	lm	ll	lm	ll	ll	ll
SNP52269	<lmxll>	{0-}	lm	ll	ll	ll	ll	ll	ll	lm	ll	lm	ll	ll	lm	lm	lm	ll	ll	lm	lm	lm	ll	ll	ll	ll	ll	lm	lm	lm	lm	ll	ll	ll	lm	ll	lm	ll	ll	lm	ll	ll	ll	lm	lm	lm	lm	lm	lm
SNP52396	<lmxll>	{0-}	ll	ll	ll	lm	lm	lm	ll	lm	lm	ll	ll	ll	ll	ll	lm	ll	ll	lm	lm	lm	ll	lm	ll	ll	ll	ll	ll	ll	ll	ll	ll	ll	ll	lm	ll	lm	lm	lm	lm	lm	ll	ll	ll	lm	ll	ll	lm
SNP52404	<lmxll>	{0-}	lm	lm	ll	lm	lm	lm	ll	ll	lm	ll	lm	ll	ll	lm	lm	lm	ll	ll	lm	ll	ll	lm	ll	ll	ll	lm	lm	lm	ll	lm	ll	lm	ll	ll	lm	lm	ll	lm	ll	lm	ll	lm	ll	lm	lm	ll	lm
SNP52411	<lmxll>	{0-}	lm	lm	ll	ll	ll	ll	lm	lm	ll	lm	lm	lm	lm	ll	ll	ll	lm	lm	lm	ll	ll	lm	lm	lm	ll	ll	ll	ll	lm	lm	ll	ll	ll	ll	ll	lm	lm	ll	ll	ll	lm	lm	lm	ll	lm	lm	lm
SNP52469	<lmxll>	{0-}	ll	lm	lm	lm	lm	lm	lm	ll	ll	lm	ll	lm	lm	lm	ll	lm	ll	lm	lm	ll	ll	ll	ll	ll	ll	ll	lm	lm	ll	lm	lm	lm	ll	ll	lm	lm	ll	lm	ll	lm	lm	ll	ll	lm	ll	ll	lm
SNP52568	<lmxll>	{0-}	lm	lm	ll	ll	ll	lm	ll	ll	ll	ll	ll	ll	ll	ll	ll	ll	ll	ll	ll	ll	lm	lm	ll	lm	lm	ll	lm	lm	ll	ll	ll	lm	ll	ll	ll	lm	lm	lm	ll	ll	ll	lm	ll	lm	ll	ll	ll
SNP52651	<lmxll>	{0-}	lm	lm	lm	lm	lm	lm	lm	ll	ll	lm	ll	lm	lm	lm	ll	lm	ll	lm	lm	ll	ll	ll	ll	ll	ll	ll	lm	lm	ll	lm	lm	lm	ll	ll	lm	ll	ll	lm	ll	lm	lm	lm	ll	lm	ll	ll	lm
SNP52678	<lmxll>	{0-}	lm	lm	ll	ll	ll	ll	lm	lm	ll	lm	lm	lm	lm	ll	ll	lm	lm	lm	ll	ll	ll	lm	lm	lm	ll	ll	ll	ll	lm	lm	ll	ll	ll	ll	ll	lm	lm	ll	lm	ll	lm	lm	lm	ll	lm	lm	lm
SNP52708	<lmxll>	{0-}	ll	ll	lm	lm	lm	ll	ll	lm	lm	lm	ll	lm	lm	lm	lm	ll	lm	ll	lm	lm	lm	lm	ll	lm	ll	ll	lm	lm	lm	ll	ll	ll	lm	ll	lm	ll	ll	lm	ll	ll	ll	ll	ll	lm	ll	lm	lm
SNP52797	<lmxll>	{0-}	lm	lm	lm	lm	lm	ll	lm	ll	ll	lm	ll	ll	ll	ll	ll	lm	ll	ll	ll	ll	--	lm	ll	ll	lm	lm	lm	lm	lm	lm	lm	ll	lm	ll	ll	ll	ll	lm	ll	lm	ll	ll	lm	lm	ll	--	lm
SNP52831	<lmxll>	{0-}	lm	lm	ll	ll	ll	lm	ll	ll	ll	ll	ll	ll	ll	ll	ll	ll	ll	ll	lm	ll	lm	lm	lm	lm	lm	ll	lm	lm	ll	ll	ll	lm	lm	ll	ll	lm	lm	lm	ll	ll	ll	lm	ll	ll	lm	ll	ll
SNP52889	<lmxll>	{0-}	lm	ll	ll	lm	lm	lm	lm	lm	lm	ll	ll	lm	lm	lm	lm	lm	ll	ll	lm	ll	ll	lm	lm	ll	lm	lm	ll	lm	ll	lm	ll	lm	ll	lm	ll	lm	ll	ll	ll	ll	ll	lm	lm	ll	lm	ll	lm
SNP52946	<lmxll>	{1-}	lm	ll	lm	lm	lm	lm	lm	ll	ll	lm	ll	lm	ll	ll	ll	lm	lm	ll	ll	ll	ll	lm	ll	ll	lm	ll	ll	ll	lm	lm	lm	lm	ll	lm	lm	lm	ll	ll	lm	lm	ll	lm	lm	lm	lm	ll	ll
SNP53119	<lmxll>	{0-}	lm	lm	ll	ll	ll	ll	lm	lm	ll	lm	lm	lm	lm	ll	ll	lm	ll	lm	lm	ll	--	lm	ll	ll	ll	ll	ll	ll	lm	lm	ll	lm	ll	ll	ll	lm	lm	lm	ll	ll	lm	ll	lm	ll	ll	lm	lm
SNP53130	<lmxll>	{1-}	lm	lm	ll	ll	ll	ll	lm	lm	lm	ll	lm	ll	ll	lm	ll	lm	lm	ll	lm	ll	lm	ll	ll	ll	lm	lm	lm	lm	lm	lm	ll	lm	lm	ll	ll	lm	ll	lm	lm	ll	ll	ll	ll	ll	lm	ll	ll
SNP53137	<lmxll>	{0-}	ll	ll	ll	ll	ll	ll	ll	lm	ll	lm	ll	ll	lm	lm	lm	ll	lm	ll	lm	lm	lm	ll	ll	lm	ll	ll	lm	lm	lm	ll	ll	ll	lm	lm	lm	ll	ll	lm	ll	ll	ll	ll	ll	ll	ll	lm	lm
SNP53227	<lmxll>	{0-}	lm	lm	ll	lm	lm	lm	lm	ll	ll	ll	ll	ll	lm	lm	ll	ll	ll	ll	lm	ll	ll	lm	lm	ll	ll	ll	ll	ll	lm	lm	ll	ll	ll	lm	lm	lm	lm	ll	ll	lm	lm	lm	lm	lm	lm	lm	lm
SNP53236	<lmxll>	{0-}	lm	ll	ll	lm	lm	lm	lm	ll	ll	lm	lm	lm	lm	ll	ll	ll	ll	ll	ll	ll	ll	lm	lm	lm	lm	lm	ll	lm	ll	ll	ll	lm	ll	lm	ll	lm	ll	ll	ll	lm	ll	lm	ll	lm	lm	ll	lm
SNP53326	<lmxll>	{0-}	ll	ll	--	lm	lm	lm	lm	ll	ll	lm	lm	lm	lm	ll	ll	ll	ll	ll	ll	ll	ll	lm	lm	lm	lm	ll	ll	lm	ll	lm	lm	ll	ll	lm	ll	ll	ll	ll	ll	lm	ll	ll	ll	lm	ll	ll	lm
SNP5334	<lmxll>	{1-}	lm	lm	lm	lm	lm	lm	lm	ll	ll	ll	lm	ll	lm	lm	ll	ll	ll	ll	lm	ll	lm	ll	ll	lm	lm	lm	ll	ll	lm	lm	lm	ll	lm	ll	ll	ll	lm	ll	lm	lm	lm	lm	lm	lm	ll	lm	lm
SNP53364	<lmxll>	{0-}	ll	lm	ll	ll	ll	ll	ll	ll	ll	lm	lm	lm	ll	ll	ll	ll	lm	ll	ll	ll	ll	lm	lm	lm	ll	ll	ll	ll	lm	lm	ll	ll	ll	ll	ll	lm	lm	ll	lm	ll	ll	ll	ll	ll	ll	lm	ll
SNP53397	<lmxll>	{0-}	lm	lm	ll	ll	ll	ll	lm	ll	lm	lm	lm	lm	ll	--	lm	lm	ll	lm	ll	lm	ll	lm	lm	lm	ll	ll	ll	ll	ll	lm	lm	lm	ll	--	ll	ll	ll	lm	lm	ll	ll	lm	ll	ll	lm	ll	lm
SNP53464	<lmxll>	{0-}	ll	lm	ll	lm	lm	lm	ll	lm	lm	lm	lm	lm	ll	lm	ll	ll	lm	lm	ll	ll	lm	ll	lm	ll	lm	ll	lm	ll	ll	lm	lm	ll	ll	ll	lm	lm	lm	ll	lm	lm	ll	ll	ll	lm	ll	ll	lm
SNP53565	<lmxll>	{1-}	lm	lm	lm	ll	ll	ll	lm	ll	ll	lm	lm	lm	ll	lm	ll	lm	ll	ll	ll	ll	lm	ll	ll	ll	lm	lm	ll	lm	lm	lm	lm	lm	lm	lm	ll	ll	ll	lm	ll	ll	lm	ll	lm	lm	ll	lm	ll
SNP53571	<lmxll>	{0-}	lm	lm	lm	lm	lm	lm	ll	lm	ll	lm	lm	ll	lm	lm	ll	lm	ll	lm	ll	ll	lm	lm	lm	ll	lm	ll	lm	lm	lm	lm	ll	ll	ll	lm	ll	lm	ll	ll	ll	ll	lm	ll	lm	ll	lm	ll	lm
SNP53760	<lmxll>	{0-}	ll	ll	ll	lm	lm	lm	lm	lm	lm	ll	ll	lm	lm	lm	lm	lm	lm	ll	lm	ll	ll	lm	lm	ll	lm	--	ll	lm	ll	lm	ll	lm	ll	lm	ll	lm	ll	ll	ll	ll	ll	ll	ll	ll	ll	ll	lm
SNP5385	<lmxll>	{0-}	lm	lm	ll	ll	ll	ll	ll	ll	ll	ll	ll	ll	ll	ll	ll	ll	ll	ll	lm	ll	lm	lm	ll	lm	lm	ll	lm	lm	ll	ll	ll	lm	lm	ll	ll	lm	lm	lm	ll	ll	ll	lm	ll	lm	ll	ll	ll
SNP53890	<lmxll>	{0-}	lm	lm	lm	lm	lm	lm	ll	lm	lm	lm	lm	ll	lm	lm	ll	lm	ll	lm	lm	ll	lm	lm	lm	ll	ll	ll	lm	lm	lm	lm	ll	ll	ll	lm	ll	lm	ll	ll	ll	ll	lm	ll	ll	ll	lm	ll	lm
SNP53939	<lmxll>	{1-}	lm	ll	ll	lm	lm	ll	lm	lm	lm	lm	ll	lm	ll	ll	lm	lm	ll	lm	lm	lm	lm	ll	lm	ll	lm	lm	ll	ll	ll	lm	lm	ll	lm	lm	ll	ll	lm	ll	ll	lm	ll	lm	ll	lm	ll	ll	lm
SNP5395	<lmxll>	{0-}	lm	lm	lm	lm	lm	lm	ll	lm	ll	lm	lm	ll	lm	lm	ll	lm	ll	lm	lm	ll	lm	lm	lm	ll	lm	ll	lm	lm	lm	lm	ll	ll	ll	lm	ll	lm	ll	ll	ll	ll	lm	ll	lm	ll	lm	ll	lm
SNP53998	<lmxll>	{0-}	lm	ll	ll	ll	ll	lm	lm	ll	ll	ll	ll	ll	ll	ll	ll	ll	ll	ll	lm	ll	ll	lm	lm	ll	ll	lm	ll	ll	lm	lm	ll	ll	ll	lm	ll	lm	ll	ll	ll	lm	ll	lm	lm	lm	lm	ll	lm
SNP54030	<lmxll>	{0-}	lm	ll	ll	lm	lm	ll	lm	ll	ll	ll	lm	lm	lm	ll	lm	lm	lm	lm	lm	ll	ll	ll	ll	lm	ll	lm	ll	ll	ll	lm	ll	ll	lm	lm	lm	lm	ll	ll	ll	lm	ll	ll	lm	lm	ll	ll	lm
SNP5406	<lmxll>	{1-}	lm	lm	lm	ll	ll	ll	lm	ll	ll	ll	ll	ll	ll	lm	lm	lm	ll	lm	lm	lm	ll	lm	lm	lm	lm	lm	ll	lm	lm	lm	ll	ll	lm	ll	ll	ll	lm	lm	ll	lm	lm	lm	lm	lm	lm	lm	lm
SNP54076	<lmxll>	{0-}	lm	lm	ll	lm	lm	lm	ll	lm	lm	lm	lm	lm	ll	lm	ll	ll	lm	lm	ll	ll	lm	ll	lm	ll	lm	ll	lm	ll	ll	lm	lm	ll	ll	ll	lm	lm	lm	ll	lm	lm	ll	lm	ll	ll	lm	ll	lm
SNP54078	<lmxll>	{1-}	lm	lm	lm	ll	ll	ll	lm	lm	ll	ll	ll	ll	ll	lm	lm	lm	ll	ll	lm	ll	lm	lm	lm	lm	lm	lm	ll	lm	lm	lm	ll	ll	lm	ll	ll	ll	lm	ll	--	lm	ll	lm	lm	lm	lm	ll	lm
SNP54118	<lmxll>	{0-}	lm	ll	lm	lm	lm	ll	lm	lm	lm	lm	ll	lm	lm	lm	ll	lm	lm	ll	lm	lm	lm	ll	lm	lm	ll	lm	lm	lm	lm	ll	ll	lm	lm	lm	lm	ll	ll	lm	ll	ll	ll	ll	lm	lm	lm	lm	ll
SNP54136	<lmxll>	{0-}	ll	ll	ll	lm	lm	ll	lm	ll	ll	lm	lm	lm	lm	ll	ll	lm	ll	lm	ll	ll	ll	lm	lm	ll	lm	ll	lm	ll	ll	lm	lm	ll	ll	lm	ll	ll	ll	ll	ll	lm	ll	ll	ll	lm	ll	lm	lm
SNP54137	<lmxll>	{1-}	lm	lm	lm	lm	lm	ll	ll	lm	ll	ll	ll	ll	ll	ll	ll	--	lm	ll	lm	ll	ll	ll	ll	lm	lm	lm	lm	lm	lm	lm	ll	lm	lm	ll	lm	lm	lm	lm	ll	lm	lm	ll	lm	lm	ll	lm	lm
SNP54188	<lmxll>	{0-}	lm	lm	ll	ll	ll	ll	lm	lm	ll	lm	lm	lm	lm	ll	ll	lm	ll	lm	lm	ll	ll	lm	ll	ll	ll	ll	ll	ll	lm	lm	ll	lm	ll	ll	ll	lm	lm	lm	ll	ll	lm	ll	lm	ll	ll	lm	lm
SNP54206	<lmxll>	{0-}	ll	lm	ll	lm	lm	lm	lm	ll	ll	ll	ll	ll	ll	lm	ll	ll	ll	ll	lm	ll	ll	ll	ll	lm	ll	ll	ll	ll	ll	lm	ll	ll	ll	lm	lm	lm	lm	ll	ll	lm	lm	ll	ll	lm	ll	ll	lm
SNP54289	<lmxll>	{0-}	lm	ll	ll	ll	ll	ll	ll	lm	ll	lm	lm	ll	lm	lm	lm	ll	lm	lm	lm	lm	lm	ll	ll	ll	ll	lm	lm	lm	lm	ll	ll	ll	lm	ll	lm	ll	ll	lm	ll	ll	ll	lm	lm	ll	lm	lm	lm
SNP54411	<lmxll>	{0-}	lm	lm	ll	lm	lm	ll	lm	ll	ll	lm	lm	ll	lm	ll	ll	lm	ll	ll	ll	ll	ll	lm	ll	ll	lm	lm	lm	lm	lm	lm	lm	ll	lm	lm	ll	ll	ll	lm	ll	lm	ll	ll	lm	lm	ll	lm	lm
SNP5444	<lmxll>	{1-}	lm	lm	ll	ll	ll	ll	lm	lm	lm	ll	lm	ll	ll	lm	ll	lm	lm	ll	lm	ll	lm	ll	ll	ll	lm	lm	lm	ll	lm	lm	ll	lm	lm	ll	ll	lm	ll	lm	lm	ll	--	ll	ll	lm	lm	ll	ll
SNP54505	<lmxll>	{0-}	ll	ll	lm	lm	lm	ll	ll	ll	ll	ll	ll	ll	lm	ll	lm	ll	lm	lm	lm	lm	ll	lm	lm	lm	ll	ll	ll	ll	ll	ll	ll	lm	ll	ll	lm	ll	lm	lm	lm	lm	lm	ll	ll	lm	ll	ll	lm
SNP54646	<lmxll>	{0-}	lm	ll	lm	lm	lm	ll	ll	lm	ll	lm	lm	ll	ll	ll	--	ll	ll	lm	lm	lm	ll	ll	ll	ll	ll	ll	lm	ll	ll	lm	lm	ll	ll	ll	lm	ll	ll	ll	lm	ll	lm	ll	ll	ll	ll	ll	lm
SNP54651	<lmxll>	{1-}	lm	ll	lm	lm	lm	lm	ll	lm	ll	ll	ll	ll	lm	ll	ll	ll	ll	ll	lm	ll	lm	ll	lm	lm	lm	lm	lm	lm	lm	lm	ll	lm	lm	lm	ll	lm	lm	lm	ll	lm	lm	lm	lm	lm	lm	lm	ll
SNP54683	<lmxll>	{0-}	ll	lm	lm	lm	lm	ll	ll	lm	lm	ll	lm	lm	lm	lm	ll	lm	ll	lm	lm	ll	ll	lm	lm	lm	ll	ll	lm	ll	lm	lm	ll	lm	ll	ll	ll	lm	lm	lm	lm	ll	ll	ll	ll	lm	ll	lm	lm
SNP54697	<lmxll>	{0-}	lm	lm	lm	lm	lm	lm	lm	ll	ll	lm	ll	lm	lm	lm	lm	lm	ll	lm	lm	ll	ll	lm	ll	ll	ll	ll	lm	lm	ll	lm	lm	lm	ll	lm	lm	ll	lm	lm	ll	lm	lm	lm	ll	lm	ll	ll	lm
SNP54791	<lmxll>	{0-}	lm	lm	lm	ll	ll	ll	ll	ll	ll	ll	ll	ll	ll	ll	ll	ll	ll	ll	lm	ll	lm	lm	lm	ll	lm	lm	lm	ll	ll	lm	ll	lm	lm	lm	lm	lm	lm	lm	ll	ll	ll	lm	lm	ll	lm	ll	ll
SNP54898	<lmxll>	{0-}	lm	lm	lm	ll	ll	ll	ll	ll	ll	ll	ll	ll	ll	ll	ll	ll	--	ll	lm	ll	ll	lm	lm	ll	lm	lm	lm	ll	ll	ll	ll	lm	lm	lm	lm	lm	lm	lm	ll	ll	ll	lm	lm	ll	ll	ll	ll
SNP54935	<lmxll>	{0-}	lm	lm	ll	ll	ll	ll	lm	lm	ll	lm	lm	lm	lm	lm	ll	lm	lm	lm	ll	ll	ll	lm	lm	lm	ll	ll	ll	ll	lm	lm	ll	ll	ll	ll	ll	lm	lm	ll	lm	ll	lm	lm	lm	ll	lm	lm	lm
SNP55196	<lmxll>	{1-}	lm	lm	lm	ll	ll	lm	lm	ll	ll	ll	ll	ll	ll	lm	lm	lm	ll	lm	lm	ll	lm	lm	lm	lm	lm	lm	ll	lm	lm	lm	ll	ll	lm	ll	ll	ll	lm	lm	ll	lm	lm	lm	lm	lm	lm	lm	lm
SNP55200	<lmxll>	{1-}	lm	lm	lm	lm	lm	ll	lm	ll	lm	lm	ll	lm	lm	lm	lm	ll	ll	ll	lm	ll	lm	lm	lm	ll	lm	ll	ll	lm	lm	lm	lm	lm	ll	ll	ll	lm	ll	ll	lm	ll	lm	lm	lm	ll	lm	lm	ll
SNP55206	<lmxll>	{0-}	lm	ll	lm	lm	lm	lm	ll	lm	lm	lm	ll	ll	lm	ll	lm	ll	ll	lm	lm	lm	ll	lm	ll	ll	ll	ll	lm	ll	ll	ll	ll	lm	ll	ll	ll	lm	lm	lm	lm	lm	ll	ll	lm	lm	ll	ll	lm
SNP55260	<lmxll>	{1-}	lm	lm	lm	lm	lm	lm	lm	ll	ll	lm	ll	lm	ll	ll	ll	lm	ll	ll	ll	ll	ll	lm	ll	lm	lm	ll	ll	lm	lm	lm	lm	lm	ll	ll	ll	lm	ll	lm	lm	lm	ll	lm	lm	lm	lm	ll	ll
SNP55265	<lmxll>	{0-}	lm	ll	ll	ll	ll	ll	ll	lm	ll	lm	lm	ll	lm	lm	lm	ll	lm	lm	lm	lm	lm	ll	ll	ll	ll	ll	lm	lm	lm	ll	ll	ll	lm	ll	lm	ll	ll	lm	ll	ll	ll	lm	lm	ll	lm	ll	lm
SNP55312	<lmxll>	{0-}	lm	ll	ll	ll	ll	ll	ll	lm	ll	lm	lm	ll	lm	lm	lm	ll	lm	lm	lm	lm	lm	ll	ll	ll	ll	lm	lm	lm	lm	ll	ll	ll	lm	ll	lm	ll	ll	lm	ll	ll	ll	lm	lm	ll	lm	lm	lm
SNP55374	<lmxll>	{0-}	lm	lm	lm	ll	ll	ll	ll	ll	ll	ll	ll	ll	ll	ll	ll	ll	ll	ll	lm	ll	lm	lm	lm	lm	lm	lm	lm	ll	ll	lm	ll	lm	lm	lm	lm	lm	lm	lm	ll	ll	ll	lm	lm	ll	lm	ll	ll
SNP55406	<lmxll>	{1-}	lm	ll	ll	lm	lm	ll	lm	lm	lm	lm	ll	lm	lm	lm	lm	lm	ll	lm	lm	lm	lm	ll	lm	lm	lm	ll	ll	ll	ll	lm	lm	ll	lm	lm	ll	ll	lm	ll	ll	lm	ll	lm	ll	lm	ll	ll	lm
SNP55408	<lmxll>	{0-}	lm	lm	ll	lm	lm	lm	ll	lm	ll	lm	lm	lm	ll	lm	ll	ll	lm	lm	ll	ll	lm	ll	lm	ll	lm	ll	lm	ll	ll	lm	lm	ll	ll	ll	lm	lm	lm	ll	lm	lm	ll	lm	ll	ll	ll	ll	lm
SNP55431	<lmxll>	{0-}	lm	ll	ll	lm	lm	lm	lm	ll	ll	lm	lm	lm	lm	ll	ll	ll	ll	ll	ll	ll	--	lm	lm	lm	lm	lm	ll	lm	ll	ll	ll	lm	ll	lm	ll	ll	ll	ll	ll	lm	ll	ll	lm	ll	lm	ll	lm
SNP5544	<lmxll>	{0-}	lm	ll	ll	lm	lm	lm	ll	lm	lm	lm	ll	ll	lm	ll	lm	ll	ll	lm	lm	lm	ll	lm	ll	ll	ll	ll	lm	ll	ll	ll	ll	lm	ll	ll	lm	lm	lm	lm	lm	lm	ll	ll	lm	lm	ll	lm	lm
SNP55568	<lmxll>	{1-}	ll	lm	lm	lm	lm	ll	lm	ll	ll	lm	lm	lm	ll	lm	lm	ll	ll	ll	lm	lm	lm	lm	ll	ll	ll	ll	lm	ll	lm	ll	ll	lm	ll	ll	ll	lm	ll	ll	lm	ll	lm	ll	ll	lm	ll	lm	ll
SNP55671	<lmxll>	{0-}	lm	ll	ll	lm	lm	ll	lm	ll	ll	ll	lm	lm	lm	ll	lm	lm	lm	lm	lm	ll	ll	ll	ll	lm	ll	lm	ll	ll	ll	lm	ll	lm	lm	lm	lm	lm	ll	ll	ll	lm	ll	ll	lm	lm	ll	ll	lm
SNP55864	<lmxll>	{1-}	lm	ll	ll	lm	lm	ll	lm	lm	lm	lm	ll	lm	lm	ll	lm	lm	ll	lm	lm	lm	lm	ll	lm	lm	lm	lm	ll	ll	ll	lm	lm	ll	lm	lm	ll	ll	lm	ll	ll	lm	ll	lm	ll	lm	ll	ll	lm
SNP55871	<lmxll>	{0-}	lm	ll	ll	lm	lm	lm	lm	ll	ll	lm	lm	lm	lm	ll	ll	lm	ll	ll	lm	ll	ll	lm	lm	lm	lm	lm	ll	lm	lm	ll	ll	lm	ll	lm	ll	lm	ll	ll	ll	lm	ll	lm	ll	lm	lm	ll	lm
SNP55921	<lmxll>	{0-}	ll	lm	ll	ll	ll	lm	lm	lm	ll	lm	lm	ll	lm	ll	ll	ll	ll	ll	lm	ll	ll	lm	lm	ll	ll	ll	ll	ll	lm	lm	ll	ll	ll	lm	ll	lm	lm	ll	ll	lm	lm	ll	ll	ll	ll	lm	lm
SNP55994	<lmxll>	{0-}	lm	lm	ll	ll	ll	ll	lm	lm	ll	lm	lm	lm	lm	ll	ll	lm	lm	lm	lm	ll	ll	lm	lm	lm	ll	ll	ll	ll	lm	lm	ll	ll	ll	ll	ll	lm	lm	ll	lm	ll	lm	lm	lm	ll	lm	lm	lm
SNP56003	<lmxll>	{0-}	ll	ll	ll	ll	ll	ll	ll	lm	ll	lm	lm	ll	lm	lm	lm	ll	lm	lm	lm	lm	lm	ll	ll	ll	ll	ll	lm	lm	lm	ll	ll	ll	lm	ll	lm	ll	ll	lm	ll	ll	ll	ll	ll	ll	ll	lm	lm
SNP56006	<lmxll>	{0-}	lm	lm	ll	ll	ll	ll	ll	ll	ll	ll	ll	ll	ll	ll	ll	ll	ll	ll	lm	--	ll	lm	lm	ll	lm	lm	lm	ll	ll	ll	ll	lm	lm	ll	lm	lm	lm	lm	ll	ll	ll	lm	ll	ll	ll	ll	ll
SNP56042	<lmxll>	{0-}	lm	ll	lm	lm	lm	lm	ll	lm	lm	ll	ll	ll	lm	ll	lm	ll	ll	lm	lm	lm	ll	lm	ll	ll	ll	ll	ll	ll	ll	ll	ll	lm	ll	lm	ll	lm	lm	lm	lm	lm	ll	ll	lm	lm	ll	lm	lm
SNP56115	<lmxll>	{0-}	ll	ll	ll	ll	ll	ll	ll	lm	ll	lm	lm	ll	lm	lm	lm	ll	lm	lm	lm	lm	lm	ll	ll	ll	ll	ll	lm	lm	ll	ll	ll	lm	lm	lm	lm	ll	ll	lm	ll	ll	ll	lm	ll	ll	ll	lm	lm
SNP56116	<lmxll>	{0-}	ll	ll	ll	ll	ll	ll	ll	lm	ll	lm	lm	ll	lm	lm	lm	ll	lm	lm	lm	ll	lm	ll	ll	ll	ll	--	lm	lm	lm	ll	ll	ll	lm	lm	lm	ll	ll	ll	ll	ll	ll	--	ll	ll	lm	lm	lm
SNP56185	<lmxll>	{1-}	lm	ll	lm	ll	ll	ll	lm	ll	ll	ll	ll	ll	lm	ll	lm	lm	lm	ll	lm	lm	ll	lm	lm	ll	ll	lm	ll	lm	lm	lm	ll	ll	lm	ll	ll	ll	ll	ll	ll	ll	lm	lm	ll	ll	lm	lm	lm
SNP56195	<lmxll>	{0-}	ll	lm	ll	lm	lm	ll	lm	ll	ll	lm	lm	ll	lm	ll	ll	lm	ll	ll	ll	ll	ll	lm	ll	lm	lm	ll	lm	lm	lm	lm	lm	ll	lm	lm	ll	ll	ll	lm	ll	lm	ll	ll	ll	lm	ll	lm	lm
SNP56224	<lmxll>	{0-}	lm	lm	ll	ll	ll	ll	lm	lm	ll	lm	lm	lm	lm	ll	ll	lm	lm	lm	ll	ll	ll	lm	lm	lm	ll	ll	ll	ll	lm	lm	ll	ll	ll	ll	ll	lm	lm	ll	lm	ll	lm	lm	lm	ll	lm	lm	lm
SNP56253	<lmxll>	{0-}	lm	ll	ll	ll	ll	lm	ll	ll	ll	lm	lm	ll	ll	ll	lm	ll	ll	ll	lm	ll	lm	lm	ll	lm	ll	ll	ll	lm	ll	lm	lm	lm	ll	ll	ll	ll	ll	lm	lm	ll	ll	ll	lm	ll	ll	ll	ll
SNP56268	<lmxll>	{0-}	lm	lm	ll	lm	lm	lm	lm	ll	lm	lm	lm	lm	ll	lm	ll	ll	ll	lm	lm	ll	lm	ll	lm	ll	lm	ll	lm	ll	ll	lm	lm	lm	ll	ll	lm	lm	lm	ll	lm	lm	ll	lm	lm	lm	lm	ll	lm
SNP56311	<lmxll>	{1-}	lm	lm	ll	ll	ll	lm	lm	lm	lm	lm	lm	lm	ll	lm	ll	lm	lm	ll	lm	ll	ll	ll	lm	lm	lm	lm	lm	lm	lm	lm	lm	lm	lm	lm	ll	lm	ll	lm	ll	ll	ll	ll	ll	lm	lm	ll	ll
SNP56370	<lmxll>	{1-}	lm	lm	lm	lm	lm	lm	lm	ll	lm	lm	ll	ll	lm	lm	lm	ll	ll	ll	lm	lm	lm	lm	lm	lm	lm	ll	ll	lm	lm	lm	lm	lm	ll	lm	ll	lm	lm	lm	lm	ll	lm	ll	lm	lm	lm	lm	ll
SNP56371	<lmxll>	{1-}	lm	lm	ll	ll	ll	ll	lm	lm	lm	ll	lm	ll	ll	lm	ll	lm	lm	ll	lm	ll	lm	ll	ll	ll	lm	lm	lm	lm	lm	lm	ll	lm	lm	ll	ll	lm	ll	lm	lm	ll	ll	ll	ll	ll	lm	ll	ll
SNP56382	<lmxll>	{0-}	lm	lm	ll	lm	lm	lm	lm	ll	lm	lm	lm	lm	ll	lm	--	ll	--	lm	ll	ll	ll	ll	ll	ll	lm	ll	lm	ll	ll	lm	lm	ll	ll	ll	lm	lm	lm	ll	ll	lm	ll	lm	ll	lm	lm	ll	ll
SNP56400	<lmxll>	{0-}	ll	lm	ll	lm	lm	lm	ll	ll	lm	ll	lm	ll	ll	lm	lm	lm	ll	ll	lm	ll	ll	lm	ll	ll	ll	ll	lm	lm	ll	lm	ll	lm	ll	ll	lm	lm	ll	lm	ll	lm	ll	ll	ll	lm	ll	ll	lm
SNP56403	<lmxll>	{0-}	lm	lm	ll	ll	ll	ll	lm	lm	ll	lm	lm	lm	lm	ll	ll	lm	lm	lm	lm	ll	ll	lm	lm	lm	ll	ll	ll	ll	lm	lm	ll	ll	ll	ll	ll	lm	lm	ll	lm	ll	lm	lm	lm	ll	lm	lm	lm
SNP56419	<lmxll>	{0-}	lm	lm	lm	ll	ll	lm	ll	ll	ll	ll	lm	ll	lm	lm	ll	lm	ll	ll	ll	ll	lm	lm	lm	ll	ll	ll	lm	lm	lm	lm	ll	lm	ll	lm	lm	lm	ll	ll	lm	ll	lm	lm	ll	lm	ll	lm	ll
SNP56459	<lmxll>	{1-}	ll	lm	lm	lm	lm	lm	lm	ll	lm	lm	ll	ll	lm	lm	lm	ll	ll	ll	lm	lm	lm	lm	lm	ll	lm	ll	ll	lm	lm	lm	lm	lm	ll	lm	ll	lm	lm	ll	lm	ll	lm	ll	ll	lm	ll	lm	ll
SNP56467	<lmxll>	{1-}	lm	lm	lm	lm	lm	lm	lm	ll	ll	lm	ll	lm	ll	ll	ll	lm	lm	ll	lm	ll	ll	lm	ll	lm	lm	ll	ll	lm	lm	lm	lm	lm	lm	ll	lm	lm	ll	lm	lm	lm	ll	lm	lm	lm	lm	ll	ll
SNP56520	<lmxll>	{0-}	lm	lm	lm	lm	lm	lm	ll	lm	ll	lm	lm	ll	lm	lm	ll	ll	ll	lm	ll	ll	ll	lm	lm	ll	ll	ll	lm	lm	lm	lm	ll	ll	ll	ll	ll	lm	ll	ll	ll	ll	lm	ll	lm	lm	lm	ll	lm
SNP56592	<lmxll>	{1-}	lm	lm	lm	ll	ll	ll	lm	lm	ll	ll	ll	lm	ll	lm	lm	ll	ll	lm	lm	lm	lm	ll	ll	ll	lm	ll	ll	ll	lm	lm	lm	lm	lm	lm	ll	ll	ll	lm	lm	ll	lm	lm	ll	lm	lm	lm	ll
SNP56604	<lmxll>	{0-}	lm	lm	ll	ll	ll	ll	ll	ll	ll	ll	ll	ll	ll	ll	ll	ll	ll	ll	lm	ll	lm	lm	ll	lm	lm	ll	lm	lm	ll	ll	ll	lm	lm	lm	lm	lm	lm	lm	ll	ll	ll	lm	ll	ll	ll	ll	ll
SNP56639	<lmxll>	{0-}	lm	lm	lm	lm	lm	ll	ll	lm	ll	lm	lm	ll	ll	lm	ll	ll	ll	lm	ll	ll	--	lm	lm	ll	lm	ll	lm	lm	lm	lm	lm	ll	ll	lm	ll	lm	ll	ll	ll	ll	ll	ll	lm	lm	lm	ll	lm
SNP56661	<lmxll>	{0-}	lm	ll	ll	ll	ll	ll	ll	lm	ll	lm	lm	ll	lm	lm	lm	ll	lm	lm	ll	lm	lm	ll	ll	ll	ll	lm	lm	lm	lm	ll	ll	ll	lm	lm	lm	ll	lm	lm	ll	ll	ll	lm	lm	ll	lm	lm	lm
SNP56776	<lmxll>	{0-}	lm	ll	lm	lm	lm	lm	lm	ll	ll	lm	ll	lm	lm	ll	lm	ll	lm	lm	lm	lm	ll	lm	ll	ll	ll	ll	lm	lm	ll	lm	lm	lm	ll	lm	lm	ll	lm	lm	ll	lm	lm	ll	lm	lm	lm	lm	lm
SNP56801	<lmxll>	{0-}	lm	lm	lm	lm	lm	lm	ll	lm	ll	lm	lm	ll	lm	lm	ll	lm	ll	lm	ll	ll	lm	lm	lm	ll	ll	ll	lm	lm	lm	lm	ll	ll	ll	lm	ll	lm	ll	ll	ll	ll	lm	ll	lm	lm	lm	ll	lm
SNP56848	<lmxll>	{0-}	lm	lm	ll	lm	ll	ll	ll	ll	ll	ll	ll	ll	ll	ll	ll	ll	ll	ll	lm	ll	ll	lm	lm	lm	lm	lm	lm	ll	ll	ll	ll	lm	lm	lm	lm	lm	lm	lm	ll	ll	ll	lm	ll	ll	ll	ll	ll
SNP57002	<lmxll>	{0-}	lm	lm	lm	lm	lm	ll	lm	ll	ll	lm	lm	ll	ll	ll	ll	lm	ll	ll	ll	ll	ll	lm	ll	lm	lm	ll	ll	lm	lm	lm	lm	lm	lm	--	ll	ll	ll	lm	ll	lm	lm	ll	lm	ll	ll	lm	lm
SNP57055	<lmxll>	{0-}	lm	lm	ll	ll	ll	lm	ll	ll	ll	ll	ll	ll	ll	ll	ll	ll	ll	ll	lm	ll	lm	lm	ll	lm	lm	ll	lm	lm	ll	ll	ll	lm	ll	ll	ll	lm	lm	lm	ll	ll	ll	lm	ll	ll	ll	ll	ll
SNP57126	<lmxll>	{0-}	ll	lm	ll	ll	ll	ll	lm	lm	ll	lm	lm	ll	lm	ll	ll	lm	ll	lm	ll	ll	ll	lm	ll	ll	ll	ll	ll	ll	lm	lm	ll	lm	ll	ll	ll	lm	lm	lm	ll	ll	lm	ll	ll	ll	ll	lm	lm
SNP57148	<lmxll>	{1-}	lm	lm	lm	ll	ll	lm	lm	ll	ll	ll	ll	ll	ll	lm	ll	lm	ll	lm	lm	ll	lm	lm	lm	lm	lm	lm	ll	lm	lm	lm	lm	ll	lm	ll	ll	ll	lm	lm	lm	lm	lm	lm	lm	lm	lm	lm	lm
SNP57294	<lmxll>	{0-}	ll	lm	ll	ll	ll	lm	lm	lm	ll	lm	lm	ll	lm	ll	ll	ll	ll	ll	lm	ll	ll	lm	lm	ll	ll	ll	ll	ll	lm	lm	ll	ll	ll	lm	lm	lm	lm	ll	ll	lm	lm	ll	ll	lm	ll	lm	lm
SNP57345	<lmxll>	{0-}	ll	ll	ll	lm	lm	lm	lm	ll	ll	lm	lm	lm	lm	ll	ll	lm	ll	ll	ll	ll	--	lm	lm	lm	lm	ll	ll	lm	ll	ll	ll	ll	ll	lm	ll	ll	ll	ll	ll	lm	ll	ll	ll	lm	ll	ll	lm
SNP57373	<lmxll>	{0-}	lm	lm	lm	ll	ll	ll	ll	lm	ll	ll	ll	ll	ll	ll	ll	ll	ll	ll	lm	ll	ll	lm	ll	ll	lm	ll	lm	ll	ll	ll	ll	lm	lm	ll	ll	lm	lm	lm	ll	ll	ll	lm	lm	ll	ll	ll	ll
SNP57388	<lmxll>	{0-}	lm	ll	ll	ll	ll	ll	ll	lm	ll	lm	lm	ll	lm	lm	lm	ll	lm	lm	lm	lm	lm	ll	ll	ll	ll	ll	lm	lm	ll	ll	ll	lm	lm	ll	lm	ll	ll	lm	ll	ll	ll	lm	lm	ll	lm	lm	lm
SNP57399	<lmxll>	{0-}	lm	ll	lm	lm	lm	lm	ll	lm	lm	ll	ll	ll	lm	ll	lm	ll	ll	lm	lm	lm	ll	lm	ll	ll	ll	ll	lm	ll	ll	lm	ll	lm	ll	lm	ll	lm	lm	lm	lm	lm	ll	ll	lm	lm	ll	ll	lm
SNP57434	<lmxll>	{0-}	lm	ll	ll	ll	ll	lm	ll	ll	ll	ll	ll	ll	ll	ll	ll	ll	ll	ll	lm	ll	ll	lm	ll	lm	lm	ll	lm	lm	ll	ll	ll	lm	ll	ll	ll	lm	lm	lm	ll	ll	ll	lm	ll	lm	ll	ll	ll
SNP57477	<lmxll>	{1-}	lm	lm	lm	ll	ll	ll	lm	lm	ll	ll	lm	lm	ll	lm	lm	ll	ll	ll	ll	ll	lm	ll	ll	ll	lm	lm	ll	lm	lm	lm	lm	lm	lm	lm	ll	ll	ll	lm	ll	ll	lm	ll	ll	ll	ll	lm	ll
SNP57529	<lmxll>	{0-}	lm	ll	lm	lm	lm	ll	ll	ll	ll	lm	lm	ll	ll	ll	ll	lm	ll	ll	ll	ll	ll	lm	ll	ll	lm	ll	lm	lm	lm	lm	lm	lm	lm	ll	ll	ll	ll	ll	lm	lm	lm	lm	lm	lm	ll	lm	lm
SNP57620	<lmxll>	{0-}	ll	lm	lm	lm	lm	ll	ll	lm	ll	lm	lm	lm	ll	lm	ll	lm	ll	lm	lm	ll	ll	lm	lm	ll	lm	ll	lm	lm	lm	lm	lm	lm	ll	lm	lm	lm	ll	lm	lm	ll	ll	ll	ll	ll	ll	lm	lm
SNP57650	<lmxll>	{0-}	ll	ll	ll	ll	ll	ll	ll	lm	lm	ll	lm	ll	lm	lm	lm	ll	lm	lm	lm	lm	lm	ll	ll	ll	ll	ll	lm	ll	ll	lm	ll	lm	lm	lm	lm	ll	lm	ll	ll	ll	lm	ll	ll	ll	ll	lm	lm
SNP57651	<lmxll>	{0-}	lm	lm	lm	lm	lm	lm	ll	lm	ll	lm	lm	ll	lm	lm	ll	lm	ll	lm	lm	ll	ll	lm	lm	ll	ll	ll	lm	lm	lm	lm	ll	ll	ll	lm	ll	lm	ll	ll	ll	ll	lm	ll	ll	ll	lm	ll	lm
SNP57795	<lmxll>	{0-}	ll	lm	ll	lm	lm	lm	lm	ll	ll	lm	lm	ll	lm	ll	ll	lm	ll	ll	ll	ll	ll	lm	ll	ll	lm	ll	lm	lm	lm	lm	lm	ll	lm	lm	ll	ll	ll	lm	ll	lm	ll	ll	ll	lm	lm	lm	lm
SNP57803	<lmxll>	{1-}	lm	lm	ll	lm	lm	lm	lm	ll	lm	lm	ll	ll	lm	lm	lm	ll	ll	ll	lm	lm	ll	lm	lm	ll	lm	ll	ll	lm	lm	lm	lm	lm	ll	ll	ll	lm	lm	ll	lm	ll	lm	lm	lm	lm	lm	lm	ll
SNP57822	<lmxll>	{0-}	lm	ll	lm	lm	lm	lm	ll	ll	ll	lm	ll	lm	lm	ll	lm	ll	lm	lm	lm	lm	ll	lm	lm	ll	ll	ll	lm	lm	lm	lm	lm	lm	ll	ll	lm	ll	lm	lm	ll	lm	lm	ll	lm	lm	lm	lm	lm
SNP57836	<lmxll>	{0-}	ll	ll	lm	lm	lm	ll	ll	lm	ll	lm	lm	ll	ll	ll	lm	ll	lm	lm	lm	lm	ll	ll	ll	ll	ll	ll	lm	ll	ll	lm	lm	ll	ll	ll	lm	ll	ll	ll	lm	ll	lm	ll	ll	ll	ll	ll	lm
SNP57892	<lmxll>	{0-}	lm	lm	ll	ll	ll	ll	lm	lm	ll	lm	lm	lm	lm	ll	ll	lm	lm	lm	lm	ll	ll	lm	lm	lm	ll	ll	ll	ll	lm	lm	ll	ll	ll	ll	ll	lm	lm	ll	lm	ll	lm	lm	lm	ll	lm	lm	lm
SNP57914	<lmxll>	{0-}	ll	ll	lm	lm	lm	lm	ll	ll	ll	lm	ll	lm	lm	ll	lm	ll	lm	lm	lm	lm	ll	lm	ll	ll	ll	ll	lm	lm	ll	lm	lm	lm	ll	lm	lm	ll	lm	lm	ll	lm	lm	ll	ll	lm	ll	lm	lm
SNP57924	<lmxll>	{0-}	lm	ll	ll	ll	ll	lm	ll	ll	ll	ll	ll	ll	ll	ll	lm	ll	ll	ll	lm	ll	lm	lm	ll	lm	ll	ll	ll	lm	ll	ll	ll	ll	ll	ll	ll	lm	lm	lm	lm	ll	ll	ll	ll	ll	ll	ll	ll
SNP57936	<lmxll>	{0-}	lm	lm	ll	ll	ll	ll	lm	lm	ll	lm	lm	lm	lm	ll	ll	lm	lm	lm	ll	ll	ll	lm	lm	lm	ll	ll	ll	ll	lm	lm	ll	ll	ll	ll	ll	lm	lm	ll	lm	ll	lm	lm	lm	ll	lm	lm	lm
SNP5795	<lmxll>	{1-}	lm	ll	ll	ll	ll	ll	ll	lm	lm	ll	lm	ll	ll	ll	lm	ll	ll	ll	lm	lm	ll	lm	ll	ll	lm	lm	ll	ll	lm	lm	ll	--	lm	ll	ll	lm	ll	lm	lm	ll	ll	lm	ll	ll	ll	lm	ll
SNP58143	<lmxll>	{0-}	lm	ll	ll	ll	ll	lm	ll	ll	ll	ll	ll	ll	ll	ll	ll	ll	ll	ll	lm	ll	lm	lm	ll	lm	lm	ll	ll	lm	ll	ll	ll	lm	ll	ll	ll	lm	lm	lm	ll	ll	ll	lm	ll	ll	ll	ll	ll
SNP58444	<lmxll>	{0-}	ll	ll	ll	lm	lm	lm	lm	ll	ll	lm	lm	lm	lm	ll	ll	lm	ll	ll	ll	ll	ll	lm	lm	ll	lm	ll	lm	ll	ll	lm	lm	ll	ll	lm	ll	ll	ll	ll	ll	lm	ll	ll	ll	lm	ll	ll	lm
SNP5848	<lmxll>	{1-}	lm	lm	lm	lm	lm	ll	lm	ll	ll	lm	ll	lm	lm	lm	lm	ll	ll	ll	lm	lm	lm	lm	lm	ll	ll	ll	ll	lm	lm	lm	lm	lm	ll	ll	ll	lm	ll	ll	lm	ll	lm	lm	lm	lm	lm	lm	ll
SNP58538	<lmxll>	{0-}	lm	lm	ll	ll	ll	lm	ll	ll	ll	ll	ll	ll	ll	ll	ll	ll	ll	ll	lm	ll	lm	lm	ll	lm	lm	ll	lm	lm	ll	ll	ll	lm	ll	ll	ll	lm	lm	lm	ll	ll	ll	lm	ll	lm	ll	ll	ll
SNP58581	<lmxll>	{0-}	lm	lm	ll	ll	ll	ll	lm	lm	ll	lm	lm	ll	lm	ll	ll	lm	ll	lm	lm	ll	ll	lm	ll	ll	ll	ll	ll	ll	lm	ll	ll	lm	ll	ll	ll	lm	lm	lm	ll	ll	lm	ll	lm	ll	ll	lm	lm
SNP58623	<lmxll>	{0-}	lm	lm	ll	ll	ll	ll	lm	ll	ll	ll	ll	ll	ll	ll	ll	ll	ll	ll	lm	ll	lm	lm	ll	lm	lm	ll	lm	lm	ll	ll	ll	lm	lm	ll	ll	lm	lm	lm	ll	ll	ll	lm	ll	ll	ll	ll	ll
SNP58629	<lmxll>	{1-}	lm	ll	lm	ll	ll	ll	lm	ll	ll	ll	ll	ll	lm	ll	lm	lm	lm	ll	lm	lm	ll	lm	lm	ll	ll	lm	ll	lm	lm	lm	ll	ll	lm	ll	ll	ll	ll	ll	ll	ll	lm	lm	ll	ll	lm	lm	ll
SNP58712	<lmxll>	{0-}	ll	ll	lm	lm	lm	lm	ll	ll	ll	lm	ll	lm	lm	ll	lm	ll	lm	lm	lm	lm	ll	lm	ll	ll	ll	ll	lm	lm	ll	lm	lm	lm	ll	ll	lm	ll	lm	lm	ll	lm	lm	ll	ll	lm	ll	lm	lm
SNP58713	<lmxll>	{0-}	lm	lm	ll	lm	lm	lm	ll	ll	lm	lm	lm	lm	ll	lm	ll	ll	ll	lm	lm	ll	ll	ll	lm	ll	lm	ll	lm	ll	ll	lm	lm	ll	ll	ll	lm	lm	lm	ll	ll	lm	ll	lm	ll	lm	lm	ll	lm
SNP58766	<lmxll>	{0-}	lm	lm	ll	ll	ll	ll	ll	ll	ll	ll	ll	ll	ll	ll	ll	ll	ll	ll	lm	ll	lm	lm	lm	ll	lm	lm	lm	ll	ll	ll	ll	lm	lm	lm	lm	lm	lm	lm	ll	ll	ll	lm	ll	ll	ll	ll	ll
SNP58832	<lmxll>	{0-}	lm	lm	ll	ll	ll	ll	lm	lm	ll	lm	lm	lm	lm	ll	ll	lm	lm	lm	lm	ll	ll	lm	lm	lm	ll	ll	ll	ll	lm	lm	ll	ll	ll	ll	ll	lm	lm	ll	lm	ll	lm	lm	lm	ll	lm	lm	lm
SNP58885	<lmxll>	{0-}	lm	ll	ll	ll	ll	ll	ll	lm	lm	ll	lm	ll	lm	lm	lm	ll	lm	lm	lm	lm	lm	ll	ll	ll	ll	lm	lm	lm	ll	lm	ll	lm	lm	ll	lm	ll	lm	ll	ll	ll	lm	lm	lm	ll	lm	lm	lm
SNP59070	<lmxll>	{1-}	lm	lm	lm	ll	ll	lm	lm	ll	ll	ll	ll	ll	ll	lm	ll	lm	ll	lm	lm	ll	ll	lm	ll	lm	lm	lm	ll	ll	lm	lm	lm	ll	lm	ll	ll	ll	lm	lm	lm	lm	lm	lm	lm	lm	lm	lm	lm
SNP59159	<lmxll>	{0-}	lm	lm	lm	lm	lm	ll	ll	lm	ll	lm	lm	lm	ll	lm	ll	lm	ll	lm	ll	ll	lm	lm	lm	ll	lm	ll	lm	lm	lm	lm	lm	lm	ll	lm	ll	lm	ll	lm	ll	ll	ll	ll	lm	ll	ll	ll	lm
SNP59194	<lmxll>	{0-}	lm	lm	ll	ll	ll	ll	ll	ll	ll	ll	ll	ll	ll	ll	ll	ll	ll	ll	lm	ll	lm	lm	ll	lm	lm	ll	lm	lm	ll	ll	ll	lm	lm	ll	ll	lm	lm	lm	ll	ll	ll	lm	ll	lm	ll	ll	ll
SNP59201	<lmxll>	{1-}	lm	ll	ll	lm	lm	ll	lm	lm	lm	lm	ll	lm	lm	ll	lm	lm	ll	lm	lm	lm	lm	ll	lm	lm	lm	lm	ll	ll	ll	lm	lm	ll	lm	lm	ll	ll	lm	ll	ll	lm	ll	lm	ll	lm	ll	ll	lm
SNP59217	<lmxll>	{0-}	lm	lm	lm	ll	ll	ll	ll	ll	ll	ll	ll	ll	ll	ll	ll	ll	ll	ll	lm	ll	ll	lm	lm	ll	lm	lm	lm	ll	ll	lm	ll	lm	lm	lm	lm	lm	lm	lm	ll	ll	ll	lm	lm	ll	lm	ll	ll
SNP59260	<lmxll>	{1-}	lm	lm	lm	ll	ll	ll	lm	lm	ll	ll	lm	lm	ll	lm	lm	ll	ll	ll	ll	ll	ll	ll	ll	ll	lm	lm	ll	lm	lm	lm	lm	lm	lm	lm	ll	ll	ll	lm	ll	ll	lm	ll	ll	ll	ll	lm	ll
SNP59427	<lmxll>	{0-}	lm	lm	lm	ll	ll	ll	ll	ll	ll	ll	ll	lm	ll	ll	ll	ll	ll	ll	lm	ll	ll	lm	lm	lm	lm	lm	lm	ll	ll	lm	ll	lm	lm	lm	lm	lm	lm	lm	ll	ll	ll	lm	lm	ll	lm	ll	ll
SNP59449	<lmxll>	{0-}	ll	ll	ll	lm	lm	lm	lm	ll	ll	lm	lm	lm	lm	ll	ll	lm	ll	ll	ll	ll	ll	lm	lm	lm	lm	ll	ll	lm	ll	ll	ll	ll	ll	lm	ll	ll	ll	ll	ll	lm	ll	ll	ll	lm	ll	ll	lm
SNP59471	<lmxll>	{1-}	lm	lm	lm	ll	ll	lm	lm	ll	ll	ll	ll	ll	ll	lm	ll	lm	ll	lm	lm	ll	lm	lm	lm	lm	lm	lm	ll	lm	lm	lm	lm	ll	lm	ll	ll	ll	lm	lm	lm	lm	lm	lm	lm	lm	lm	lm	lm
SNP59548	<lmxll>	{1-}	lm	lm	lm	lm	lm	ll	lm	ll	ll	lm	ll	lm	ll	lm	lm	ll	ll	ll	lm	lm	lm	ll	ll	ll	ll	ll	lm	ll	lm	ll	ll	lm	ll	ll	ll	lm	ll	ll	lm	ll	ll	lm	lm	ll	lm	lm	ll
SNP59655	<lmxll>	{1-}	lm	lm	lm	ll	ll	lm	lm	ll	ll	ll	lm	ll	ll	lm	ll	lm	ll	lm	lm	ll	ll	ll	ll	lm	lm	lm	ll	ll	lm	lm	lm	ll	lm	ll	ll	ll	lm	ll	lm	lm	lm	ll	lm	lm	lm	lm	lm
SNP59670	<lmxll>	{0-}	lm	lm	ll	ll	ll	ll	lm	lm	ll	lm	lm	ll	lm	ll	ll	ll	ll	lm	ll	ll	ll	lm	ll	ll	ll	ll	ll	ll	lm	lm	ll	lm	ll	ll	ll	lm	lm	lm	ll	ll	lm	ll	lm	ll	ll	lm	lm
SNP59674	<lmxll>	{1-}	ll	ll	lm	lm	lm	lm	ll	lm	ll	ll	ll	ll	lm	ll	ll	ll	ll	ll	lm	ll	lm	ll	lm	lm	lm	ll	lm	lm	lm	lm	ll	lm	lm	ll	lm	lm	lm	lm	ll	lm	lm	ll	ll	lm	ll	lm	ll
SNP59785	<lmxll>	{1-}	lm	lm	lm	ll	ll	ll	lm	lm	ll	ll	ll	lm	ll	lm	lm	ll	ll	ll	ll	lm	lm	ll	ll	ll	lm	ll	ll	ll	lm	lm	lm	lm	lm	lm	ll	ll	ll	lm	lm	ll	lm	lm	ll	lm	lm	lm	ll
SNP59809	<lmxll>	{0-}	ll	lm	ll	ll	ll	lm	lm	lm	ll	lm	lm	ll	lm	ll	ll	ll	ll	ll	ll	ll	ll	lm	lm	ll	ll	ll	ll	ll	lm	lm	ll	ll	ll	lm	lm	lm	lm	ll	ll	lm	lm	ll	ll	lm	ll	lm	lm
SNP59823	<lmxll>	{0-}	lm	ll	ll	lm	lm	ll	lm	ll	ll	ll	lm	ll	lm	ll	ll	lm	ll	lm	lm	ll	ll	ll	ll	lm	ll	lm	ll	ll	ll	lm	ll	ll	lm	lm	lm	lm	ll	ll	--	ll	ll	ll	lm	lm	ll	ll	lm
SNP59951	<lmxll>	{0-}	lm	lm	lm	ll	ll	lm	ll	lm	ll	lm	lm	ll	lm	lm	--	lm	ll	lm	lm	ll	ll	lm	ll	ll	ll	ll	lm	lm	lm	lm	ll	ll	ll	lm	ll	lm	ll	ll	ll	ll	lm	lm	lm	lm	ll	ll	ll
SNP6000	<lmxll>	{0-}	lm	ll	ll	lm	lm	lm	lm	lm	ll	ll	ll	lm	lm	lm	ll	lm	ll	ll	ll	ll	ll	lm	lm	ll	lm	lm	ll	lm	ll	lm	ll	lm	ll	lm	ll	lm	ll	ll	ll	lm	ll	lm	ll	lm	lm	ll	lm
SNP60003	<lmxll>	{1-}	lm	lm	lm	lm	lm	ll	lm	ll	ll	lm	ll	lm	ll	ll	ll	ll	lm	ll	ll	ll	ll	lm	ll	ll	lm	ll	ll	lm	lm	lm	lm	ll	ll	ll	lm	lm	ll	lm	lm	lm	ll	lm	ll	lm	lm	ll	ll
SNP60046	<lmxll>	{0-}	ll	ll	ll	lm	lm	lm	lm	ll	ll	lm	lm	lm	lm	ll	ll	lm	ll	ll	ll	ll	ll	lm	lm	lm	lm	ll	lm	lm	ll	ll	ll	lm	ll	lm	ll	lm	ll	ll	ll	lm	ll	ll	ll	lm	ll	ll	lm
SNP60056	<lmxll>	{1-}	lm	lm	ll	ll	ll	ll	lm	lm	lm	ll	lm	ll	ll	lm	ll	lm	lm	ll	lm	ll	lm	ll	ll	ll	lm	lm	lm	ll	lm	lm	ll	lm	lm	ll	ll	lm	ll	lm	lm	ll	ll	ll	lm	lm	lm	ll	ll
SNP6010	<lmxll>	{0-}	ll	ll	ll	ll	ll	ll	ll	lm	ll	lm	lm	ll	lm	lm	lm	ll	lm	lm	lm	lm	lm	ll	lm	ll	ll	ll	lm	lm	lm	ll	ll	lm	lm	lm	lm	ll	ll	lm	ll	ll	ll	ll	ll	ll	ll	lm	lm
SNP6031	<lmxll>	{1-}	lm	lm	lm	ll	ll	ll	lm	lm	ll	ll	ll	lm	--	lm	lm	ll	ll	lm	ll	lm	ll	ll	--	ll	lm	ll	ll	ll	lm	lm	lm	lm	lm	lm	ll	ll	ll	lm	lm	ll	lm	lm	ll	lm	lm	lm	ll
SNP60360	<lmxll>	{0-}	ll	lm	lm	ll	ll	lm	ll	lm	ll	lm	lm	ll	lm	lm	ll	lm	ll	lm	ll	ll	lm	lm	ll	ll	ll	ll	lm	lm	lm	lm	ll	ll	ll	ll	ll	lm	ll	ll	ll	ll	lm	ll	ll	ll	ll	ll	ll
SNP60375	<lmxll>	{0-}	lm	lm	lm	lm	lm	lm	ll	lm	ll	lm	lm	ll	ll	lm	ll	lm	ll	lm	ll	ll	lm	lm	lm	ll	ll	ll	lm	lm	lm	lm	ll	ll	ll	lm	ll	ll	ll	ll	ll	ll	lm	ll	--	lm	lm	ll	ll
SNP60477	<lmxll>	{0-}	ll	lm	ll	lm	lm	lm	ll	ll	lm	lm	lm	lm	ll	lm	ll	ll	lm	lm	lm	ll	lm	ll	lm	ll	lm	ll	lm	ll	ll	lm	lm	lm	ll	ll	lm	lm	lm	ll	lm	lm	ll	ll	ll	lm	ll	ll	lm
SNP60507	<lmxll>	{1-}	lm	lm	lm	lm	lm	lm	lm	ll	ll	ll	lm	ll	ll	lm	ll	ll	ll	ll	lm	ll	ll	ll	ll	lm	lm	lm	ll	lm	lm	lm	lm	ll	lm	ll	ll	ll	lm	ll	lm	lm	lm	lm	lm	lm	ll	lm	lm
SNP6052	<lmxll>	{0-}	lm	ll	ll	lm	lm	lm	lm	lm	ll	ll	ll	lm	lm	lm	ll	lm	ll	ll	lm	ll	ll	lm	lm	lm	lm	lm	ll	lm	ll	lm	lm	lm	ll	lm	ll	lm	ll	ll	ll	lm	ll	lm	lm	lm	lm	ll	lm
SNP60805	<lmxll>	{0-}	lm	lm	lm	ll	ll	ll	ll	ll	ll	ll	ll	lm	ll	ll	ll	ll	ll	ll	lm	ll	ll	lm	lm	lm	lm	lm	lm	ll	ll	lm	ll	lm	lm	lm	lm	lm	ll	ll	ll	ll	ll	--	lm	ll	lm	ll	ll
SNP60808	<lmxll>	{0-}	ll	lm	ll	lm	lm	lm	lm	ll	lm	lm	lm	lm	ll	ll	ll	ll	ll	lm	ll	ll	lm	ll	lm	ll	lm	ll	lm	ll	ll	lm	lm	lm	ll	ll	lm	lm	lm	ll	ll	lm	ll	ll	ll	lm	ll	ll	lm
SNP60841	<lmxll>	{0-}	lm	lm	lm	ll	ll	lm	ll	ll	ll	ll	lm	ll	lm	ll	ll	lm	lm	lm	ll	ll	ll	lm	lm	lm	ll	ll	lm	lm	lm	lm	ll	lm	ll	lm	lm	lm	ll	ll	lm	ll	lm	lm	ll	lm	ll	ll	ll
SNP60912	<lmxll>	{0-}	lm	lm	lm	lm	lm	lm	lm	ll	ll	lm	ll	lm	lm	lm	ll	ll	ll	lm	lm	ll	ll	ll	ll	ll	ll	ll	lm	lm	ll	lm	lm	lm	ll	ll	lm	ll	ll	lm	ll	lm	lm	lm	ll	lm	ll	ll	lm
SNP6092	<lmxll>	{0-}	ll	lm	lm	lm	lm	lm	ll	lm	ll	lm	lm	ll	lm	lm	ll	lm	ll	lm	ll	ll	lm	lm	lm	ll	lm	ll	lm	lm	lm	lm	ll	ll	ll	lm	ll	lm	ll	ll	ll	ll	lm	ll	ll	lm	ll	ll	lm
SNP61002	<lmxll>	{0-}	ll	ll	lm	lm	lm	lm	ll	ll	ll	lm	ll	lm	lm	ll	lm	ll	lm	lm	lm	lm	ll	lm	ll	ll	ll	ll	lm	lm	ll	lm	lm	lm	ll	lm	lm	ll	lm	lm	ll	lm	lm	ll	ll	lm	ll	lm	lm
SNP61059	<lmxll>	{0-}	lm	lm	ll	ll	ll	lm	ll	ll	ll	ll	ll	ll	ll	ll	ll	ll	ll	ll	lm	ll	ll	lm	ll	lm	lm	ll	lm	lm	ll	ll	ll	lm	lm	ll	ll	lm	lm	lm	ll	ll	ll	lm	ll	lm	ll	ll	ll
SNP61148	<lmxll>	{0-}	ll	lm	ll	lm	lm	lm	ll	ll	lm	ll	lm	ll	ll	lm	ll	lm	ll	ll	lm	ll	ll	lm	ll	ll	ll	ll	lm	lm	ll	lm	ll	lm	ll	ll	lm	lm	ll	lm	ll	lm	ll	ll	ll	lm	ll	ll	lm
SNP61230	<lmxll>	{0-}	lm	lm	lm	lm	lm	lm	ll	lm	ll	lm	lm	ll	lm	lm	ll	lm	ll	lm	ll	ll	lm	lm	lm	ll	ll	ll	lm	lm	lm	lm	ll	ll	ll	lm	ll	lm	ll	ll	ll	ll	lm	lm	lm	ll	lm	ll	ll
SNP61371	<lmxll>	{0-}	lm	lm	lm	ll	ll	ll	ll	ll	ll	ll	ll	lm	ll	ll	ll	ll	ll	ll	lm	ll	lm	lm	lm	lm	lm	lm	lm	ll	ll	lm	ll	lm	ll	lm	lm	lm	lm	lm	ll	ll	ll	lm	lm	ll	lm	ll	ll
SNP61435	<lmxll>	{0-}	ll	ll	lm	lm	lm	lm	ll	lm	lm	ll	ll	ll	lm	ll	lm	ll	ll	lm	lm	lm	ll	lm	ll	ll	ll	ll	lm	ll	ll	ll	ll	lm	ll	lm	ll	lm	lm	lm	lm	lm	ll	ll	ll	lm	ll	lm	lm
SNP61641	<lmxll>	{1-}	lm	lm	lm	ll	ll	ll	lm	lm	ll	ll	lm	lm	ll	lm	lm	ll	ll	ll	ll	ll	lm	ll	ll	ll	lm	ll	ll	ll	lm	lm	lm	lm	lm	lm	ll	ll	ll	lm	ll	ll	lm	ll	ll	lm	ll	lm	ll
SNP61642	<lmxll>	{0-}	ll	ll	lm	lm	lm	ll	ll	ll	ll	lm	ll	ll	lm	ll	lm	ll	lm	lm	lm	lm	ll	lm	lm	lm	ll	lm	ll	ll	ll	lm	ll	lm	ll	ll	lm	ll	lm	lm	ll	lm	lm	ll	ll	lm	ll	ll	lm
SNP61714	<lmxll>	{0-}	lm	lm	lm	lm	lm	ll	ll	lm	ll	lm	lm	lm	ll	lm	ll	lm	ll	lm	ll	ll	ll	lm	lm	ll	lm	ll	lm	lm	lm	lm	lm	lm	ll	lm	ll	lm	ll	lm	ll	ll	ll	ll	ll	ll	ll	ll	lm
SNP61720	<lmxll>	{0-}	lm	ll	lm	lm	lm	lm	ll	lm	lm	lm	ll	ll	lm	ll	lm	ll	ll	lm	lm	lm	ll	lm	ll	ll	ll	ll	lm	ll	ll	lm	ll	--	ll	ll	ll	lm	lm	lm	lm	ll	ll	ll	lm	lm	ll	ll	lm
SNP61726	<lmxll>	{0-}	lm	ll	ll	lm	lm	lm	lm	ll	ll	lm	lm	lm	lm	ll	ll	ll	ll	ll	lm	ll	ll	lm	lm	lm	lm	lm	ll	lm	ll	ll	ll	lm	ll	lm	ll	lm	ll	ll	ll	lm	ll	lm	lm	lm	lm	ll	lm
SNP61733	<lmxll>	{1-}	lm	lm	lm	lm	lm	lm	lm	lm	lm	lm	ll	ll	lm	lm	lm	ll	ll	ll	lm	lm	lm	lm	lm	ll	lm	ll	ll	lm	lm	lm	lm	lm	ll	ll	ll	lm	ll	ll	lm	ll	lm	lm	lm	ll	lm	lm	ll
SNP6182	<lmxll>	{1-}	lm	lm	lm	lm	lm	lm	lm	ll	ll	ll	lm	ll	lm	lm	ll	ll	ll	ll	lm	ll	lm	ll	ll	lm	lm	lm	ll	ll	lm	lm	lm	ll	lm	ll	ll	ll	lm	ll	lm	lm	lm	ll	lm	lm	ll	lm	lm
SNP61839	<lmxll>	{0-}	ll	ll	lm	lm	lm	lm	ll	lm	lm	ll	ll	ll	lm	ll	lm	ll	ll	lm	lm	lm	ll	lm	ll	ll	ll	ll	lm	ll	ll	ll	ll	lm	ll	lm	ll	lm	lm	lm	lm	ll	ll	ll	ll	lm	ll	ll	lm
SNP61871	<lmxll>	{0-}	lm	lm	lm	ll	ll	ll	ll	ll	ll	ll	ll	ll	ll	ll	ll	ll	ll	ll	lm	ll	ll	lm	lm	ll	lm	lm	lm	ll	ll	ll	ll	lm	lm	ll	lm	lm	lm	lm	ll	ll	ll	lm	lm	ll	ll	ll	ll
SNP6197	<lmxll>	{0-}	lm	ll	lm	lm	lm	ll	lm	lm	lm	lm	ll	lm	lm	lm	ll	lm	lm	ll	lm	lm	lm	ll	lm	lm	ll	lm	lm	lm	lm	ll	ll	ll	lm	ll	lm	lm	ll	lm	ll	ll	ll	ll	lm	ll	ll	lm	ll
SNP6198	<lmxll>	{1-}	lm	lm	ll	ll	ll	ll	lm	ll	lm	ll	lm	ll	ll	lm	ll	--	lm	ll	ll	ll	--	ll	ll	ll	lm	lm	lm	ll	lm	lm	ll	ll	lm	lm	ll	lm	ll	lm	ll	ll	ll	ll	ll	lm	lm	ll	ll
SNP61988	<lmxll>	{0-}	lm	ll	lm	lm	lm	ll	ll	ll	ll	lm	lm	ll	ll	ll	ll	ll	ll	lm	ll	lm	ll	ll	ll	ll	ll	ll	lm	ll	ll	lm	lm	ll	--	ll	ll	ll	ll	ll	ll	lm	--	lm	lm	lm	lm	ll	lm
SNP62047	<lmxll>	{0-}	lm	lm	ll	lm	lm	lm	lm	lm	lm	lm	lm	lm	ll	lm	ll	ll	lm	lm	ll	ll	lm	ll	lm	ll	lm	ll	lm	ll	ll	lm	lm	ll	ll	ll	lm	lm	lm	ll	lm	lm	ll	lm	ll	lm	ll	ll	lm
SNP62063	<lmxll>	{0-}	ll	ll	lm	lm	lm	lm	ll	ll	ll	lm	ll	lm	lm	ll	lm	ll	lm	lm	lm	lm	ll	lm	ll	ll	ll	ll	lm	lm	ll	lm	lm	lm	ll	ll	lm	ll	lm	lm	ll	lm	lm	ll	ll	lm	ll	lm	lm
SNP62130	<lmxll>	{1-}	lm	lm	lm	ll	ll	lm	lm	ll	ll	ll	ll	ll	ll	lm	lm	lm	ll	lm	lm	lm	ll	lm	lm	lm	lm	lm	ll	lm	lm	lm	ll	ll	lm	ll	ll	ll	lm	lm	ll	lm	lm	lm	lm	lm	lm	lm	lm
SNP62268	<lmxll>	{1-}	lm	ll	lm	ll	ll	ll	lm	lm	ll	ll	ll	lm	lm	lm	ll	ll	ll	lm	ll	lm	lm	ll	ll	ll	lm	ll	ll	ll	lm	lm	lm	lm	lm	ll	ll	ll	ll	ll	lm	ll	lm	ll	ll	lm	lm	ll	ll
SNP62415	<lmxll>	{0-}	lm	lm	lm	lm	lm	lm	lm	ll	ll	lm	ll	lm	lm	lm	lm	lm	ll	ll	lm	lm	ll	lm	ll	ll	ll	lm	lm	lm	ll	lm	lm	lm	ll	lm	lm	ll	lm	ll	ll	lm	lm	ll	lm	lm	ll	ll	lm
SNP62431	<lmxll>	{0-}	lm	lm	lm	ll	ll	lm	ll	lm	ll	lm	lm	ll	lm	lm	ll	ll	ll	lm	lm	ll	ll	lm	ll	ll	ll	ll	lm	lm	lm	lm	lm	ll	ll	lm	ll	lm	ll	ll	ll	ll	lm	lm	lm	lm	ll	ll	ll
SNP62528	<lmxll>	{1-}	lm	lm	lm	ll	ll	ll	lm	lm	ll	ll	lm	lm	ll	lm	lm	ll	ll	ll	ll	ll	ll	ll	ll	ll	lm	lm	ll	lm	lm	lm	lm	lm	lm	lm	ll	ll	ll	lm	ll	ll	lm	ll	ll	lm	ll	lm	ll
SNP62537	<lmxll>	{0-}	lm	ll	lm	lm	lm	ll	ll	ll	ll	lm	lm	ll	ll	ll	ll	lm	ll	ll	ll	ll	ll	ll	ll	ll	lm	ll	lm	lm	lm	lm	lm	ll	lm	ll	ll	ll	ll	ll	ll	lm	lm	lm	lm	lm	lm	ll	lm
SNP62544	<lmxll>	{0-}	lm	lm	lm	ll	ll	ll	ll	ll	ll	ll	ll	ll	ll	ll	ll	ll	ll	ll	lm	ll	lm	lm	lm	ll	lm	lm	lm	ll	ll	ll	ll	lm	lm	lm	lm	lm	lm	lm	ll	lm	ll	lm	lm	ll	ll	ll	ll
SNP62645	<lmxll>	{1-}	lm	lm	ll	ll	ll	lm	lm	lm	lm	ll	lm	lm	ll	lm	ll	lm	lm	ll	ll	ll	lm	ll	lm	lm	lm	lm	lm	lm	lm	lm	lm	lm	lm	lm	ll	lm	ll	lm	lm	ll	ll	ll	ll	lm	lm	ll	ll
SNP62729	<lmxll>	{0-}	lm	lm	ll	ll	ll	lm	lm	ll	ll	lm	ll	ll	lm	lm	ll	ll	ll	ll	ll	ll	ll	lm	lm	ll	lm	ll	ll	ll	lm	lm	ll	ll	ll	lm	lm	lm	lm	ll	ll	lm	ll	lm	lm	lm	lm	ll	lm
SNP62827	<lmxll>	{0-}	lm	lm	lm	ll	lm	ll	ll	ll	ll	ll	ll	lm	ll	ll	ll	ll	ll	ll	lm	ll	ll	lm	lm	lm	lm	lm	lm	ll	ll	lm	ll	lm	lm	lm	lm	lm	lm	lm	ll	ll	ll	lm	lm	ll	lm	ll	ll
SNP6283	<lmxll>	{1-}	lm	ll	lm	lm	lm	lm	lm	lm	lm	ll	ll	lm	lm	lm	ll	lm	ll	lm	lm	lm	ll	ll	ll	lm	lm	lm	lm	ll	lm	lm	ll	ll	lm	ll	lm	lm	lm	lm	ll	lm	lm	ll	lm	lm	ll	ll	lm
SNP62908	<lmxll>	{0-}	lm	lm	ll	lm	lm	lm	lm	ll	lm	lm	lm	lm	ll	lm	ll	ll	ll	lm	ll	ll	lm	ll	ll	ll	lm	ll	lm	ll	ll	lm	lm	ll	ll	ll	lm	lm	lm	ll	lm	lm	ll	lm	ll	lm	lm	ll	lm
SNP62972	<lmxll>	{1-}	lm	ll	ll	lm	lm	ll	lm	lm	lm	lm	ll	lm	lm	ll	lm	lm	ll	lm	lm	lm	lm	ll	lm	lm	lm	lm	ll	lm	ll	lm	lm	ll	lm	lm	ll	lm	lm	ll	ll	lm	ll	lm	ll	lm	ll	ll	lm
SNP63008	<lmxll>	{0-}	ll	ll	ll	lm	lm	lm	lm	ll	ll	lm	lm	lm	lm	ll	ll	lm	ll	ll	lm	ll	ll	lm	lm	lm	lm	ll	ll	lm	ll	ll	ll	lm	ll	lm	ll	lm	ll	ll	ll	lm	ll	ll	ll	lm	ll	ll	lm
SNP63117	<lmxll>	{0-}	lm	lm	ll	ll	ll	ll	lm	ll	ll	ll	ll	ll	ll	ll	ll	ll	ll	ll	lm	ll	lm	lm	lm	lm	lm	ll	lm	lm	ll	ll	ll	lm	lm	lm	lm	lm	lm	lm	ll	ll	ll	lm	ll	ll	ll	ll	ll
SNP6401	<lmxll>	{0-}	lm	lm	ll	ll	ll	ll	ll	ll	ll	ll	ll	ll	ll	ll	ll	ll	ll	ll	lm	ll	lm	lm	lm	ll	lm	lm	lm	ll	ll	ll	lm	lm	lm	lm	lm	lm	lm	lm	ll	lm	ll	lm	lm	ll	ll	ll	ll
SNP648	<lmxll>	{1-}	lm	lm	lm	ll	ll	ll	lm	lm	ll	ll	lm	lm	ll	lm	lm	ll	ll	ll	ll	ll	lm	ll	ll	ll	lm	lm	ll	lm	lm	lm	lm	lm	lm	ll	ll	ll	ll	lm	ll	ll	lm	ll	ll	lm	ll	lm	ll
SNP6601	<lmxll>	{0-}	lm	lm	lm	lm	lm	lm	ll	lm	ll	lm	lm	ll	lm	lm	ll	--	ll	lm	ll	ll	lm	lm	lm	ll	ll	ll	lm	lm	lm	lm	ll	ll	ll	ll	ll	lm	ll	ll	ll	ll	ll	ll	lm	lm	lm	ll	lm
SNP6644	<lmxll>	{0-}	ll	ll	lm	lm	lm	ll	ll	ll	ll	lm	lm	ll	ll	ll	ll	ll	ll	ll	ll	lm	ll	ll	ll	ll	lm	ll	lm	lm	lm	lm	lm	ll	lm	ll	ll	ll	ll	ll	ll	lm	lm	ll	ll	lm	ll	ll	lm
SNP6662	<lmxll>	{0-}	lm	lm	ll	lm	lm	lm	lm	ll	ll	lm	lm	ll	lm	ll	ll	lm	ll	ll	ll	ll	ll	lm	ll	ll	lm	lm	lm	lm	lm	lm	lm	ll	lm	lm	ll	ll	ll	lm	ll	lm	ll	ll	lm	lm	ll	lm	lm
SNP6752	<lmxll>	{0-}	ll	lm	ll	lm	lm	lm	lm	ll	ll	lm	lm	ll	lm	ll	ll	lm	ll	ll	ll	ll	ll	lm	ll	ll	lm	ll	lm	lm	lm	lm	lm	ll	lm	lm	ll	ll	ll	lm	ll	lm	ll	ll	ll	lm	ll	lm	lm
SNP6754	<lmxll>	{0-}	ll	ll	lm	lm	lm	ll	ll	ll	ll	lm	ll	ll	lm	ll	lm	ll	lm	lm	lm	lm	ll	lm	lm	lm	lm	ll	ll	ll	ll	lm	ll	lm	ll	ll	lm	ll	lm	lm	ll	lm	lm	ll	ll	lm	ll	lm	ll
SNP6790	<lmxll>	{0-}	ll	lm	ll	ll	ll	ll	lm	lm	ll	lm	lm	ll	lm	ll	ll	lm	ll	lm	lm	ll	ll	lm	ll	ll	ll	ll	ll	ll	lm	lm	ll	lm	ll	ll	ll	lm	lm	lm	ll	ll	lm	ll	ll	ll	ll	lm	lm
SNP6801	<lmxll>	{1-}	ll	ll	lm	lm	lm	lm	ll	lm	ll	ll	ll	ll	lm	ll	ll	ll	ll	ll	lm	ll	lm	ll	lm	lm	lm	ll	lm	lm	lm	lm	ll	lm	lm	lm	lm	lm	lm	lm	ll	lm	ll	ll	ll	lm	ll	lm	ll
SNP6815	<lmxll>	{1-}	lm	lm	lm	ll	ll	lm	lm	ll	ll	ll	lm	ll	ll	lm	ll	lm	ll	lm	lm	ll	lm	ll	ll	lm	lm	lm	ll	ll	lm	lm	lm	ll	lm	ll	ll	ll	lm	lm	lm	lm	lm	lm	lm	lm	lm	lm	lm
SNP6839	<lmxll>	{0-}	lm	lm	ll	ll	ll	ll	lm	lm	ll	lm	lm	lm	ll	ll	ll	lm	ll	lm	ll	ll	ll	lm	ll	ll	ll	ll	ll	ll	lm	lm	ll	ll	ll	ll	ll	lm	lm	ll	ll	ll	ll	ll	ll	ll	ll	lm	lm
SNP6987	<lmxll>	{0-}	lm	lm	ll	lm	lm	lm	lm	ll	lm	lm	lm	lm	ll	lm	ll	ll	ll	lm	ll	ll	lm	ll	lm	ll	lm	ll	lm	ll	ll	lm	lm	lm	ll	ll	lm	lm	lm	ll	lm	lm	ll	lm	ll	lm	lm	ll	lm
SNP7000	<lmxll>	{0-}	ll	lm	ll	ll	ll	ll	lm	lm	ll	lm	ll	ll	lm	ll	ll	lm	ll	lm	ll	ll	ll	lm	ll	ll	ll	ll	ll	ll	lm	ll	ll	lm	ll	ll	ll	lm	lm	lm	ll	ll	ll	ll	ll	ll	ll	ll	lm
SNP7048	<lmxll>	{1-}	lm	ll	lm	ll	ll	ll	lm	ll	ll	ll	ll	ll	lm	ll	lm	lm	lm	ll	lm	lm	ll	lm	lm	ll	ll	lm	ll	lm	lm	lm	ll	ll	lm	ll	ll	ll	ll	ll	ll	ll	lm	lm	ll	ll	lm	lm	ll
SNP7094	<lmxll>	{1-}	ll	lm	lm	lm	lm	lm	lm	ll	lm	lm	ll	ll	ll	lm	lm	ll	ll	ll	lm	ll	lm	lm	lm	lm	lm	ll	ll	lm	lm	lm	lm	ll	ll	lm	ll	lm	lm	ll	lm	ll	lm	ll	ll	lm	ll	lm	ll
SNP7095	<lmxll>	{1-}	lm	lm	lm	lm	lm	lm	lm	ll	ll	lm	ll	lm	ll	ll	ll	lm	lm	ll	ll	ll	ll	lm	ll	ll	lm	ll	ll	lm	lm	lm	lm	lm	ll	ll	lm	lm	ll	ll	lm	lm	ll	lm	lm	lm	lm	ll	ll
SNP7098	<lmxll>	{0-}	lm	lm	lm	lm	lm	lm	lm	ll	ll	lm	ll	lm	lm	lm	ll	lm	ll	lm	lm	ll	ll	ll	ll	lm	ll	ll	lm	lm	ll	lm	lm	lm	ll	ll	lm	ll	ll	lm	ll	lm	lm	lm	ll	lm	ll	ll	lm
SNP7128	<lmxll>	{0-}	lm	ll	ll	lm	lm	lm	lm	lm	ll	ll	ll	lm	lm	lm	lm	lm	lm	ll	ll	ll	ll	lm	lm	ll	lm	lm	ll	lm	ll	lm	ll	lm	ll	lm	ll	lm	ll	ll	ll	ll	ll	lm	lm	ll	lm	ll	lm
SNP7212	<lmxll>	{1-}	lm	lm	lm	lm	lm	lm	lm	ll	ll	ll	lm	ll	lm	lm	ll	ll	ll	ll	lm	ll	lm	ll	ll	lm	lm	lm	ll	lm	lm	lm	lm	ll	lm	ll	ll	ll	lm	ll	lm	lm	lm	lm	lm	lm	ll	lm	lm
SNP7253	<lmxll>	{1-}	lm	ll	lm	ll	ll	ll	lm	ll	ll	ll	ll	ll	lm	lm	ll	ll	lm	ll	lm	ll	ll	lm	lm	ll	ll	ll	ll	ll	lm	lm	ll	ll	lm	ll	ll	ll	lm	lm	ll	ll	ll	lm	ll	ll	lm	ll	lm
SNP7337	<lmxll>	{1-}	ll	ll	lm	lm	lm	lm	ll	lm	ll	ll	ll	ll	lm	ll	ll	lm	ll	ll	ll	ll	ll	ll	lm	lm	lm	ll	lm	lm	lm	lm	ll	lm	lm	ll	lm	lm	lm	ll	ll	lm	lm	ll	ll	lm	ll	lm	lm
SNP7400	<lmxll>	{0-}	lm	ll	ll	ll	ll	ll	ll	lm	ll	lm	ll	ll	lm	lm	lm	ll	lm	ll	lm	lm	lm	ll	ll	lm	ll	lm	lm	lm	lm	ll	ll	ll	lm	lm	lm	ll	ll	lm	ll	ll	ll	lm	lm	lm	lm	lm	lm
SNP7467	<lmxll>	{0-}	ll	ll	lm	lm	lm	lm	ll	ll	ll	lm	ll	ll	lm	ll	ll	ll	lm	ll	lm	ll	ll	lm	ll	ll	ll	ll	lm	ll	ll	lm	lm	lm	ll	ll	lm	ll	lm	lm	ll	ll	lm	ll	ll	lm	ll	--	lm
SNP7486	<lmxll>	{0-}	ll	lm	lm	ll	ll	lm	ll	ll	ll	ll	lm	ll	lm	lm	ll	lm	lm	lm	ll	ll	lm	lm	lm	lm	ll	ll	lm	lm	lm	lm	ll	lm	ll	lm	lm	lm	ll	ll	ll	ll	lm	ll	ll	lm	ll	ll	ll
SNP7575	<lmxll>	{1-}	lm	lm	lm	ll	ll	ll	lm	ll	ll	ll	lm	ll	ll	lm	--	lm	--	ll	ll	ll	ll	ll	--	ll	lm	lm	ll	lm	lm	lm	lm	--	lm	--	--	ll	ll	lm	ll	ll	ll	lm	lm	ll	lm	lm	ll
SNP7587	<lmxll>	{0-}	lm	lm	ll	ll	ll	ll	lm	lm	ll	lm	lm	lm	lm	ll	ll	lm	lm	lm	ll	ll	ll	lm	lm	lm	ll	ll	ll	ll	lm	lm	ll	ll	ll	ll	ll	lm	lm	ll	lm	ll	lm	lm	lm	ll	lm	lm	lm
SNP7609	<lmxll>	{0-}	lm	lm	ll	lm	lm	lm	lm	ll	ll	ll	ll	ll	lm	lm	ll	ll	ll	ll	lm	ll	ll	lm	lm	ll	ll	ll	ll	ll	ll	lm	ll	ll	ll	lm	lm	lm	lm	ll	ll	lm	lm	lm	lm	lm	lm	ll	lm
SNP7644	<lmxll>	{0-}	lm	lm	lm	lm	lm	lm	lm	ll	ll	lm	ll	lm	lm	lm	ll	lm	ll	lm	lm	ll	ll	ll	ll	ll	ll	ll	lm	lm	ll	lm	lm	lm	ll	ll	lm	ll	ll	lm	ll	lm	lm	lm	ll	lm	ll	ll	lm
SNP7688	<lmxll>	{1-}	lm	lm	lm	ll	ll	ll	lm	lm	ll	ll	lm	lm	ll	lm	lm	ll	ll	ll	ll	ll	lm	ll	ll	ll	lm	lm	ll	lm	lm	lm	lm	lm	lm	lm	ll	ll	ll	lm	ll	ll	lm	ll	ll	lm	ll	lm	ll
SNP7771	<lmxll>	{0-}	lm	lm	ll	ll	ll	ll	ll	ll	ll	ll	ll	ll	ll	ll	ll	ll	ll	ll	lm	ll	lm	lm	lm	ll	lm	lm	lm	ll	ll	ll	ll	lm	lm	lm	lm	lm	lm	lm	ll	ll	ll	lm	lm	ll	ll	ll	ll
SNP7783	<lmxll>	{1-}	lm	lm	lm	lm	lm	ll	lm	ll	lm	lm	ll	lm	lm	lm	ll	ll	ll	ll	lm	lm	lm	lm	lm	ll	ll	ll	ll	lm	lm	lm	lm	lm	ll	ll	ll	lm	ll	ll	lm	ll	lm	lm	lm	ll	lm	lm	ll
SNP7812	<lmxll>	{0-}	lm	ll	ll	lm	lm	ll	lm	ll	ll	ll	lm	lm	lm	ll	lm	lm	lm	lm	lm	ll	ll	ll	ll	lm	ll	lm	ll	ll	ll	lm	ll	ll	lm	lm	lm	lm	ll	ll	ll	lm	ll	ll	lm	lm	ll	ll	lm
SNP7830	<lmxll>	{0-}	lm	ll	ll	ll	ll	ll	ll	lm	ll	lm	lm	ll	lm	lm	lm	ll	lm	lm	lm	lm	lm	ll	lm	ll	ll	lm	lm	lm	lm	ll	ll	ll	lm	lm	lm	ll	ll	lm	ll	ll	ll	lm	lm	ll	lm	lm	lm
SNP7855	<lmxll>	{0-}	lm	ll	ll	ll	ll	ll	ll	lm	ll	lm	lm	ll	lm	lm	lm	ll	lm	lm	lm	--	lm	ll	ll	ll	ll	ll	lm	lm	ll	ll	ll	lm	lm	ll	lm	ll	ll	lm	ll	ll	ll	lm	lm	ll	lm	lm	lm
SNP7925	<lmxll>	{0-}	lm	lm	ll	ll	ll	lm	lm	lm	ll	lm	lm	ll	lm	ll	ll	ll	ll	ll	lm	ll	ll	lm	lm	ll	ll	ll	ll	ll	lm	lm	ll	ll	ll	lm	lm	lm	lm	ll	ll	lm	lm	lm	lm	lm	lm	ll	lm
SNP7934	<lmxll>	{0-}	lm	lm	lm	lm	lm	lm	ll	lm	ll	lm	lm	ll	lm	lm	ll	lm	ll	lm	ll	ll	ll	lm	lm	ll	lm	ll	lm	lm	lm	lm	lm	ll	ll	lm	ll	lm	ll	ll	ll	ll	lm	ll	lm	lm	lm	ll	lm
SNP794	<lmxll>	{0-}	lm	lm	lm	ll	ll	lm	ll	ll	lm	ll	lm	ll	lm	lm	ll	lm	ll	ll	ll	ll	lm	lm	lm	ll	ll	ll	lm	lm	lm	lm	ll	lm	ll	lm	lm	lm	ll	ll	lm	ll	lm	lm	ll	lm	ll	lm	ll
SNP7974	<lmxll>	{1-}	lm	lm	ll	ll	ll	lm	lm	lm	lm	ll	lm	ll	ll	lm	--	lm	lm	ll	ll	ll	lm	ll	lm	lm	lm	lm	lm	lm	lm	lm	lm	lm	lm	lm	ll	lm	ll	lm	lm	ll	ll	ll	ll	ll	lm	ll	ll
SNP8153	<lmxll>	{1-}	lm	ll	lm	ll	ll	ll	lm	ll	ll	ll	ll	ll	lm	ll	lm	lm	lm	ll	lm	lm	ll	lm	lm	ll	ll	lm	ll	lm	lm	lm	ll	ll	lm	ll	ll	ll	ll	lm	ll	ll	lm	lm	ll	ll	lm	lm	lm
SNP8192	<lmxll>	{1-}	lm	lm	lm	ll	ll	lm	lm	ll	ll	ll	ll	ll	ll	lm	lm	lm	ll	lm	lm	lm	lm	lm	lm	lm	lm	lm	ll	lm	lm	lm	ll	ll	lm	ll	ll	ll	lm	lm	ll	lm	lm	lm	lm	lm	lm	lm	lm
SNP8366	<lmxll>	{1-}	lm	ll	ll	lm	lm	ll	lm	lm	lm	lm	ll	lm	lm	ll	lm	ll	ll	lm	lm	ll	lm	ll	lm	lm	lm	lm	ll	lm	ll	lm	lm	ll	lm	lm	ll	lm	lm	ll	ll	lm	ll	lm	ll	lm	ll	ll	lm
SNP8458	<lmxll>	{1-}	lm	ll	lm	ll	ll	ll	lm	ll	ll	ll	ll	ll	lm	ll	lm	lm	lm	ll	lm	lm	ll	lm	lm	ll	ll	ll	ll	lm	lm	lm	ll	ll	lm	ll	ll	ll	ll	ll	ll	ll	lm	lm	ll	ll	lm	lm	ll
SNP8473	<lmxll>	{1-}	lm	lm	lm	lm	lm	lm	lm	ll	ll	lm	ll	lm	ll	ll	ll	ll	lm	ll	ll	ll	ll	lm	ll	ll	lm	ll	ll	lm	lm	lm	lm	lm	ll	ll	ll	lm	ll	ll	lm	lm	ll	lm	lm	lm	lm	ll	ll
SNP8590	<lmxll>	{0-}	lm	lm	lm	lm	lm	lm	ll	lm	ll	lm	lm	ll	lm	lm	ll	ll	ll	lm	--	ll	ll	lm	ll	ll	ll	ll	lm	ll	lm	lm	ll	ll	ll	lm	ll	lm	ll	ll	ll	ll	ll	ll	lm	ll	lm	ll	lm
SNP8595	<lmxll>	{0-}	lm	lm	ll	lm	lm	lm	lm	ll	ll	ll	ll	ll	lm	lm	ll	ll	ll	ll	lm	ll	ll	lm	lm	lm	ll	ll	ll	ll	ll	lm	ll	ll	ll	lm	lm	lm	lm	ll	ll	lm	lm	lm	lm	ll	lm	ll	lm
SNP8601	<lmxll>	{0-}	lm	lm	ll	ll	ll	lm	lm	ll	ll	lm	ll	ll	lm	ll	ll	ll	ll	ll	ll	ll	ll	lm	lm	ll	ll	ll	ll	ll	lm	lm	ll	ll	ll	lm	lm	lm	lm	ll	ll	lm	lm	lm	lm	lm	lm	lm	lm
SNP8668	<lmxll>	{1-}	lm	lm	lm	lm	lm	ll	lm	ll	lm	lm	ll	lm	lm	lm	lm	ll	ll	ll	lm	lm	lm	lm	lm	ll	ll	ll	ll	lm	lm	lm	lm	lm	ll	ll	ll	lm	ll	ll	lm	ll	lm	lm	lm	lm	lm	lm	ll
SNP8671	<lmxll>	{0-}	lm	lm	ll	ll	ll	lm	lm	lm	ll	lm	lm	ll	lm	ll	ll	ll	ll	ll	lm	ll	ll	lm	lm	ll	ll	ll	ll	ll	lm	lm	ll	ll	ll	lm	ll	lm	lm	ll	ll	ll	lm	lm	lm	ll	ll	--	lm
SNP8674	<lmxll>	{1-}	lm	lm	lm	lm	lm	lm	lm	ll	ll	ll	lm	ll	lm	lm	ll	ll	ll	ll	lm	ll	lm	ll	ll	lm	lm	lm	ll	ll	lm	lm	lm	ll	lm	ll	ll	ll	lm	ll	lm	lm	lm	ll	lm	lm	lm	lm	lm
SNP8686	<lmxll>	{1-}	lm	lm	ll	ll	ll	lm	lm	ll	ll	ll	lm	ll	ll	lm	ll	ll	ll	ll	lm	ll	lm	ll	lm	lm	lm	lm	ll	ll	lm	lm	lm	ll	lm	ll	ll	ll	lm	ll	lm	lm	lm	ll	lm	lm	lm	lm	lm
SNP8728	<lmxll>	{0-}	lm	ll	ll	ll	ll	ll	ll	lm	ll	lm	ll	ll	lm	lm	lm	ll	lm	lm	lm	ll	lm	lm	ll	lm	ll	ll	lm	lm	lm	ll	ll	ll	lm	lm	lm	ll	ll	lm	ll	ll	ll	lm	lm	ll	lm	lm	lm
SNP8743	<lmxll>	{1-}	lm	lm	lm	lm	lm	ll	lm	ll	lm	lm	ll	lm	lm	lm	lm	ll	ll	ll	lm	lm	lm	lm	lm	ll	lm	ll	ll	lm	lm	lm	lm	lm	ll	ll	ll	lm	ll	ll	lm	ll	lm	lm	lm	lm	lm	lm	ll
SNP8820	<lmxll>	{0-}	ll	lm	lm	ll	ll	lm	ll	ll	ll	ll	lm	ll	lm	ll	ll	lm	lm	lm	lm	ll	lm	lm	lm	lm	ll	ll	lm	lm	lm	lm	ll	lm	ll	lm	lm	lm	ll	ll	ll	ll	lm	ll	ll	lm	ll	lm	ll
SNP883	<lmxll>	{0-}	ll	lm	lm	lm	lm	ll	ll	lm	ll	lm	lm	ll	ll	lm	ll	ll	ll	lm	lm	ll	ll	lm	lm	ll	lm	ll	lm	lm	lm	lm	lm	ll	ll	lm	ll	lm	ll	ll	ll	ll	lm	ll	ll	lm	ll	ll	lm
SNP8842	<lmxll>	{1-}	lm	lm	lm	ll	ll	lm	lm	ll	ll	ll	lm	ll	ll	lm	ll	lm	ll	lm	lm	ll	lm	ll	ll	lm	lm	lm	ll	ll	lm	lm	lm	ll	lm	ll	ll	ll	lm	lm	lm	lm	lm	ll	lm	lm	lm	lm	lm
SNP8925	<lmxll>	{1-}	ll	ll	ll	lm	lm	lm	ll	lm	lm	lm	lm	ll	lm	lm	--	lm	ll	lm	ll	lm	ll	ll	lm	lm	ll	ll	ll	lm	lm	lm	lm	lm	ll	lm	ll	ll	ll	lm	lm	lm	ll	ll	--	lm	ll	lm	lm
SNP9072	<lmxll>	{0-}	ll	ll	lm	lm	lm	lm	ll	ll	ll	lm	ll	lm	lm	ll	ll	ll	lm	lm	lm	lm	ll	lm	ll	ll	ll	ll	ll	lm	ll	lm	lm	lm	ll	lm	lm	ll	lm	lm	ll	lm	lm	ll	ll	lm	ll	lm	lm
SNP913	<lmxll>	{0-}	ll	ll	lm	lm	lm	ll	ll	lm	ll	lm	ll	ll	ll	lm	ll	ll	ll	ll	ll	ll	lm	lm	lm	lm	lm	ll	lm	ll	lm	lm	lm	ll	ll	lm	ll	ll	ll	lm	ll	ll	lm	ll	ll	lm	ll	ll	ll
SNP9135	<lmxll>	{0-}	lm	lm	ll	ll	ll	ll	lm	lm	ll	lm	lm	lm	lm	ll	ll	lm	lm	lm	lm	ll	ll	lm	lm	lm	ll	ll	ll	ll	lm	lm	ll	ll	ll	ll	ll	lm	lm	ll	lm	ll	lm	lm	lm	ll	lm	ll	lm
SNP9136	<lmxll>	{0-}	lm	ll	lm	lm	lm	lm	ll	lm	ll	ll	ll	ll	lm	ll	ll	ll	lm	lm	ll	lm	ll	ll	ll	ll	lm	ll	ll	ll	ll	lm	lm	lm	ll	lm	lm	ll	lm	lm	ll	lm	ll	ll	lm	lm	lm	lm	ll
SNP9165	<lmxll>	{1-}	lm	lm	lm	ll	ll	lm	lm	ll	ll	ll	ll	ll	ll	lm	lm	lm	ll	ll	lm	lm	lm	lm	lm	lm	lm	lm	ll	lm	lm	lm	ll	ll	lm	ll	ll	ll	lm	lm	ll	lm	lm	lm	lm	lm	lm	lm	lm
SNP9217	<lmxll>	{0-}	lm	lm	ll	ll	ll	ll	ll	ll	ll	ll	ll	ll	ll	ll	ll	ll	ll	ll	lm	ll	lm	lm	ll	lm	lm	ll	lm	lm	ll	ll	ll	lm	lm	ll	ll	lm	lm	lm	ll	ll	ll	lm	lm	ll	ll	ll	ll
SNP928	<lmxll>	{0-}	lm	lm	ll	ll	ll	ll	ll	ll	ll	ll	ll	ll	ll	ll	ll	ll	ll	ll	lm	ll	lm	lm	--	lm	lm	lm	lm	ll	ll	ll	ll	lm	lm	lm	lm	lm	lm	lm	ll	ll	ll	lm	ll	ll	ll	ll	ll
SNP9328	<lmxll>	{0-}	lm	lm	lm	lm	lm	ll	ll	lm	ll	lm	ll	ll	ll	lm	ll	ll	ll	lm	lm	ll	ll	lm	lm	ll	lm	ll	lm	lm	lm	lm	lm	ll	ll	lm	ll	lm	ll	ll	ll	ll	lm	ll	lm	ll	lm	--	lm
SNP9365	<lmxll>	{0-}	ll	ll	lm	lm	lm	ll	ll	lm	lm	ll	ll	lm	ll	ll	ll	--	--	lm	lm	lm	ll	lm	lm	lm	ll	ll	ll	ll	ll	ll	ll	lm	ll	lm	ll	lm	lm	ll	lm	ll	ll	ll	ll	lm	ll	lm	lm
SNP9396	<lmxll>	{0-}	lm	lm	lm	ll	ll	lm	ll	lm	ll	lm	ll	ll	lm	lm	ll	ll	ll	lm	ll	ll	lm	lm	ll	ll	ll	ll	lm	lm	lm	lm	ll	ll	ll	ll	ll	lm	ll	lm	ll	ll	lm	lm	lm	ll	ll	ll	ll
SNP942	<lmxll>	{1-}	lm	lm	ll	ll	ll	ll	lm	lm	lm	ll	ll	ll	ll	lm	ll	lm	lm	ll	ll	ll	lm	ll	ll	ll	lm	lm	ll	ll	lm	lm	ll	lm	lm	ll	ll	lm	ll	lm	lm	ll	ll	ll	lm	ll	lm	ll	ll
SNP9457	<lmxll>	{1-}	lm	lm	ll	ll	ll	lm	lm	lm	lm	ll	lm	lm	ll	ll	ll	lm	lm	ll	lm	ll	ll	ll	lm	lm	lm	ll	lm	lm	lm	lm	lm	lm	ll	ll	ll	lm	ll	lm	ll	ll	ll	ll	ll	lm	ll	lm	ll
SNP9540	<lmxll>	{1-}	lm	ll	lm	lm	lm	lm	ll	lm	ll	ll	ll	ll	lm	ll	ll	lm	ll	ll	ll	ll	lm	ll	lm	lm	lm	lm	lm	lm	lm	lm	ll	lm	lm	lm	lm	lm	lm	ll	ll	lm	ll	lm	lm	lm	lm	lm	lm
SNP9569	<lmxll>	{0-}	lm	lm	ll	ll	ll	ll	lm	lm	ll	lm	lm	lm	lm	ll	ll	lm	lm	lm	lm	ll	ll	lm	lm	lm	ll	ll	ll	ll	lm	lm	ll	ll	ll	ll	ll	lm	lm	ll	lm	ll	lm	lm	lm	ll	lm	lm	lm
SNP9584	<lmxll>	{1-}	lm	ll	lm	ll	ll	ll	lm	ll	ll	ll	ll	ll	lm	ll	lm	ll	lm	ll	lm	lm	--	lm	lm	ll	ll	lm	ll	lm	lm	lm	ll	ll	lm	ll	ll	ll	ll	ll	--	ll	ll	lm	ll	ll	lm	ll	lm
SNP9608	<lmxll>	{1-}	lm	lm	lm	ll	ll	lm	lm	ll	ll	ll	ll	ll	ll	lm	lm	lm	ll	lm	lm	lm	ll	lm	lm	lm	lm	lm	ll	lm	lm	lm	ll	ll	lm	ll	ll	ll	lm	lm	ll	lm	lm	lm	lm	lm	lm	lm	lm
SNP9648	<lmxll>	{1-}	lm	lm	ll	ll	ll	ll	lm	lm	lm	ll	lm	ll	ll	lm	ll	lm	ll	ll	lm	ll	lm	ll	ll	ll	lm	lm	lm	lm	lm	lm	ll	lm	lm	ll	ll	lm	ll	lm	lm	ll	ll	ll	ll	ll	lm	ll	ll
SNP9655	<lmxll>	{0-}	ll	lm	lm	lm	lm	ll	ll	lm	lm	ll	lm	lm	lm	lm	lm	lm	ll	lm	lm	ll	ll	lm	lm	lm	ll	ll	lm	ll	lm	lm	ll	lm	ll	ll	ll	lm	lm	lm	lm	ll	ll	ll	ll	lm	ll	lm	lm
SNP9680	<lmxll>	{0-}	ll	ll	lm	lm	lm	ll	ll	ll	ll	lm	lm	ll	ll	ll	ll	lm	ll	ll	ll	lm	ll	ll	ll	ll	lm	ll	lm	lm	lm	lm	lm	ll	lm	ll	ll	ll	ll	ll	ll	lm	lm	ll	ll	lm	ll	ll	lm
SNP9752	<lmxll>	{0-}	ll	ll	lm	lm	lm	lm	ll	ll	ll	lm	ll	lm	lm	ll	lm	ll	lm	lm	lm	lm	ll	lm	ll	ll	ll	ll	lm	lm	ll	lm	lm	lm	ll	ll	lm	ll	lm	lm	ll	lm	lm	ll	ll	lm	ll	lm	lm
SNP9768	<lmxll>	{0-}	ll	lm	lm	lm	lm	ll	ll	lm	ll	lm	lm	ll	ll	lm	ll	ll	ll	lm	lm	ll	lm	lm	lm	ll	lm	ll	lm	lm	lm	lm	lm	ll	ll	ll	ll	lm	ll	ll	ll	ll	lm	ll	ll	ll	ll	ll	lm
SNP9793	<lmxll>	{0-}	lm	ll	ll	lm	lm	ll	lm	ll	ll	ll	lm	lm	lm	ll	lm	lm	lm	lm	lm	ll	--	ll	ll	lm	ll	lm	ll	ll	ll	lm	ll	ll	lm	lm	ll	lm	ll	ll	ll	lm	ll	ll	lm	lm	ll	ll	lm
SNP9831	<lmxll>	{0-}	lm	lm	lm	lm	lm	ll	lm	ll	ll	lm	ll	lm	ll	lm	ll	ll	ll	lm	ll	ll	ll	lm	--	ll	ll	ll	lm	lm	ll	lm	lm	lm	ll	ll	lm	ll	lm	ll	ll	lm	lm	ll	lm	lm	ll	ll	--
SNP9941	<lmxll>	{1-}	lm	lm	ll	ll	ll	lm	lm	lm	lm	ll	lm	lm	ll	lm	ll	lm	lm	lm	lm	ll	lm	ll	lm	lm	lm	ll	lm	lm	lm	lm	lm	lm	ll	lm	ll	lm	lm	lm	ll	ll	ll	ll	ll	ll	ll	lm	ll
SNP10010	<nnxnp>	{-0}	nn	np	np	np	np	nn	np	np	np	nn	np	nn	nn	np	np	np	nn	nn	np	np	np	np	nn	nn	nn	nn	nn	nn	nn	nn	nn	nn	np	np	np	nn	np	nn	np	np	np	nn	nn	np	nn	nn	nn
SNP1007	<nnxnp>	{-0}	nn	np	np	np	np	nn	np	np	np	nn	nn	nn	nn	nn	nn	np	--	nn	nn	np	nn	nn	--	nn	nn	np	np	nn	nn	nn	nn	nn	np	np	np	nn	np	nn	nn	np	np	nn	nn	np	nn	nn	nn
SNP10083	<nnxnp>	{-1}	nn	nn	np	np	np	np	np	np	np	nn	np	nn	nn	np	np	np	nn	np	np	np	np	np	nn	nn	nn	np	np	nn	np	np	np	nn	nn	nn	nn	np	np	nn	nn	np	nn	nn	nn	np	np	np	np
SNP10111	<nnxnp>	{-0}	nn	np	nn	nn	nn	nn	np	np	nn	nn	np	np	np	np	nn	nn	nn	np	np	nn	nn	nn	nn	nn	nn	np	np	nn	nn	nn	nn	nn	np	nn	nn	np	np	nn	np	nn	np	nn	nn	nn	nn	nn	np
SNP10121	<nnxnp>	{-0}	nn	nn	np	np	np	nn	np	np	np	np	np	nn	np	np	nn	nn	nn	np	nn	nn	--	nn	nn	nn	np	np	np	np	nn	np	np	nn	nn	nn	np	np	np	nn	np	nn	np	nn	nn	nn	nn	nn	nn
SNP10136	<nnxnp>	{-0}	nn	np	np	np	np	nn	nn	np	np	np	nn	nn	nn	np	nn	np	nn	np	np	np	nn	np	nn	nn	nn	nn	nn	nn	nn	nn	nn	nn	nn	nn	np	nn	np	nn	np	nn	nn	nn	nn	nn	nn	nn	nn
SNP10140	<nnxnp>	{-0}	nn	np	np	np	np	np	nn	nn	nn	np	nn	np	np	np	np	nn	nn	nn	nn	nn	nn	nn	nn	nn	nn	np	nn	nn	np	nn	nn	nn	nn	nn	nn	np	nn	nn	nn	np	np	nn	nn	np	nn	np	nn
SNP1020	<nnxnp>	{-0}	nn	nn	np	np	np	nn	nn	np	np	np	nn	nn	np	nn	nn	nn	nn	np	np	np	np	np	nn	nn	nn	np	nn	nn	nn	np	np	nn	nn	np	np	np	nn	nn	np	nn	np	nn	nn	nn	nn	nn	nn
SNP10256	<nnxnp>	{-0}	nn	np	nn	nn	nn	np	nn	np	nn	np	np	nn	nn	np	np	nn	nn	np	nn	np	nn	nn	nn	nn	np	nn	nn	np	nn	np	np	nn	np	nn	nn	nn	np	nn	np	np	np	nn	nn	np	nn	np	np
SNP10282	<nnxnp>	{-1}	nn	np	np	np	np	nn	np	np	np	nn	np	np	nn	np	np	np	nn	np	nn	np	nn	np	nn	nn	nn	np	nn	nn	np	nn	np	nn	np	nn	nn	np	nn	nn	nn	np	np	nn	nn	np	nn	np	nn
SNP10328	<nnxnp>	{-0}	nn	np	np	np	np	np	np	np	np	nn	np	np	nn	nn	nn	np	nn	nn	nn	np	--	np	nn	nn	np	nn	np	nn	nn	nn	nn	nn	np	nn	np	nn	np	nn	nn	np	nn	nn	nn	np	nn	nn	nn
SNP1041	<nnxnp>	{-0}	nn	nn	nn	nn	nn	np	np	np	np	np	np	nn	nn	nn	np	nn	nn	nn	nn	nn	nn	np	nn	nn	nn	np	np	np	nn	nn	nn	nn	np	np	np	nn	np	nn	nn	nn	nn	nn	nn	np	nn	np	nn
SNP10521	<nnxnp>	{-1}	nn	nn	nn	np	np	nn	np	np	nn	nn	nn	np	nn	np	np	nn	nn	np	np	nn	nn	np	nn	nn	np	nn	np	nn	nn	nn	nn	nn	np	nn	nn	np	np	nn	np	np	np	nn	nn	np	nn	np	nn
SNP10523	<nnxnp>	{-0}	nn	np	nn	nn	nn	np	np	nn	np	nn	nn	np	nn	nn	np	nn	nn	nn	np	nn	nn	np	nn	nn	np	np	np	np	nn	nn	nn	nn	nn	np	np	nn	nn	nn	np	np	nn	nn	nn	np	nn	np	np
SNP10543	<nnxnp>	{-0}	nn	np	np	np	np	nn	np	np	np	nn	np	nn	nn	np	np	np	nn	nn	np	np	np	np	nn	nn	nn	nn	nn	nn	nn	nn	nn	nn	np	nn	np	nn	np	nn	np	np	np	nn	nn	np	nn	nn	nn
SNP10569	<nnxnp>	{-0}	nn	nn	nn	nn	nn	np	np	nn	np	np	np	nn	nn	nn	np	nn	nn	nn	np	nn	nn	np	nn	nn	nn	np	np	np	nn	nn	nn	nn	np	nn	np	nn	np	nn	nn	nn	nn	nn	nn	nn	nn	np	np
SNP10658	<nnxnp>	{-0}	nn	np	nn	nn	nn	np	nn	np	nn	np	np	nn	nn	np	nn	nn	nn	np	nn	np	--	nn	nn	nn	np	np	nn	np	nn	np	np	nn	np	nn	nn	nn	np	nn	np	np	np	nn	nn	np	nn	np	np
SNP10694	<nnxnp>	{-1}	np	nn	np	np	np	nn	np	np	nn	nn	nn	np	np	nn	np	np	nn	np	np	np	nn	nn	nn	nn	nn	nn	nn	nn	nn	np	np	nn	nn	np	np	np	nn	nn	np	np	np	np	nn	np	nn	np	nn
SNP10701	<nnxnp>	{-0}	nn	np	nn	nn	nn	np	np	nn	np	nn	nn	np	nn	nn	np	nn	nn	nn	np	nn	nn	np	nn	nn	np	np	nn	np	np	nn	nn	nn	nn	np	np	nn	nn	nn	np	np	nn	nn	nn	np	nn	np	np
SNP1075	<nnxnp>	{-1}	nn	np	np	nn	nn	nn	nn	nn	nn	np	nn	np	np	nn	np	np	nn	nn	nn	nn	nn	np	nn	nn	np	np	np	np	nn	nn	nn	nn	nn	nn	nn	np	nn	nn	np	nn	np	nn	nn	nn	nn	nn	np
SNP1076	<nnxnp>	{-0}	nn	nn	np	np	np	nn	nn	np	np	np	np	nn	np	np	nn	nn	np	np	np	np	np	nn	nn	nn	np	np	np	np	nn	np	np	nn	nn	nn	np	np	np	nn	np	nn	np	nn	nn	nn	nn	nn	nn
SNP10804	<nnxnp>	{-0}	nn	np	nn	nn	nn	np	np	nn	np	nn	np	np	nn	nn	np	nn	nn	nn	np	nn	nn	np	nn	nn	nn	np	nn	np	nn	nn	nn	nn	nn	np	np	nn	nn	nn	np	nn	nn	nn	nn	np	nn	np	np
SNP10826	<nnxnp>	{-0}	nn	nn	np	np	np	nn	nn	np	np	np	np	nn	np	np	nn	nn	nn	np	nn	np	np	nn	nn	nn	np	nn	np	np	nn	np	np	nn	nn	nn	np	np	np	nn	np	nn	np	nn	nn	nn	nn	nn	nn
SNP10828	<nnxnp>	{-1}	np	nn	np	nn	nn	np	np	np	nn	np	np	nn	nn	nn	np	np	nn	nn	np	np	nn	np	nn	nn	np	np	np	nn	nn	np	np	nn	np	nn	nn	nn	nn	nn	np	nn	nn	nn	np	nn	nn	nn	np
SNP10839	<nnxnp>	{-0}	nn	nn	np	np	np	np	nn	np	np	np	np	nn	np	np	nn	nn	nn	np	np	nn	np	nn	np	nn	nn	np	np	np	nn	np	np	nn	nn	nn	np	np	nn	nn	np	nn	np	nn	nn	nn	nn	np	nn
SNP10892	<nnxnp>	{-0}	nn	np	nn	nn	nn	np	np	np	nn	np	np	np	nn	nn	nn	np	nn	np	nn	nn	np	np	nn	nn	nn	np	nn	nn	nn	nn	nn	nn	np	nn	nn	np	nn	nn	nn	np	nn	nn	nn	np	nn	nn	np
SNP10907	<nnxnp>	{-1}	nn	np	np	np	np	np	np	np	np	np	np	np	nn	np	nn	nn	nn	np	np	nn	nn	np	nn	nn	nn	np	np	np	np	np	np	nn	nn	nn	np	nn	np	nn	nn	np	nn	nn	nn	np	nn	np	nn
SNP10915	<nnxnp>	{-0}	nn	np	nn	np	np	np	nn	np	nn	nn	np	nn	nn	np	np	nn	nn	nn	nn	nn	nn	nn	nn	nn	np	nn	np	np	nn	np	np	nn	nn	nn	nn	nn	np	nn	nn	nn	np	nn	nn	nn	nn	np	np
SNP10940	<nnxnp>	{-0}	nn	np	nn	nn	nn	np	nn	np	nn	np	np	nn	nn	np	np	nn	nn	np	nn	nn	nn	nn	nn	nn	np	np	nn	np	nn	np	np	nn	np	nn	nn	nn	np	nn	np	np	np	nn	nn	np	nn	np	np
SNP10956	<nnxnp>	{-0}	nn	np	nn	nn	nn	nn	np	np	nn	nn	np	np	np	np	np	nn	nn	np	np	nn	nn	nn	nn	nn	nn	np	np	nn	nn	nn	nn	nn	np	nn	nn	np	np	nn	np	nn	np	nn	nn	nn	nn	nn	np
SNP10959	<nnxnp>	{-1}	nn	np	np	np	np	nn	nn	nn	nn	np	np	np	np	nn	np	np	nn	nn	nn	nn	nn	np	nn	nn	np	np	np	np	nn	nn	nn	nn	nn	nn	nn	np	nn	nn	np	nn	np	nn	nn	nn	nn	nn	np
SNP10990	<nnxnp>	{-0}	nn	np	nn	nn	nn	np	nn	nn	np	np	np	nn	nn	np	nn	np	nn	np	nn	nn	np	np	nn	nn	nn	np	nn	nn	np	nn	nn	nn	np	nn	nn	nn	nn	nn	nn	np	nn	nn	nn	np	nn	nn	np
SNP11005	<nnxnp>	{-0}	nn	np	np	np	np	nn	nn	np	np	nn	np	nn	nn	np	np	np	nn	np	np	np	np	np	nn	nn	np	nn	nn	nn	np	nn	nn	nn	np	nn	np	nn	np	nn	np	nn	np	nn	nn	nn	nn	nn	nn
SNP11022	<nnxnp>	{-0}	nn	nn	nn	np	np	nn	np	np	np	np	np	np	np	nn	nn	nn	nn	np	np	np	np	nn	nn	nn	nn	nn	nn	nn	nn	nn	nn	nn	np	nn	nn	np	np	nn	np	nn	np	nn	nn	nn	nn	nn	np
SNP11023	<nnxnp>	{-0}	nn	np	nn	nn	nn	np	nn	np	nn	np	np	nn	nn	np	np	nn	nn	nn	nn	np	nn	nn	nn	nn	np	nn	nn	np	nn	np	np	nn	np	nn	nn	nn	np	nn	np	nn	np	nn	nn	nn	nn	np	np
SNP11033	<nnxnp>	{-0}	nn	np	nn	nn	nn	np	np	nn	np	nn	nn	np	nn	nn	np	nn	nn	nn	np	nn	nn	np	nn	nn	np	nn	nn	np	nn	nn	nn	nn	nn	nn	np	nn	nn	nn	np	np	nn	nn	nn	np	nn	np	np
SNP11038	<nnxnp>	{-0}	nn	np	nn	np	np	nn	np	np	nn	nn	np	nn	nn	np	np	nn	nn	nn	nn	nn	nn	nn	nn	nn	np	np	np	np	nn	nn	nn	nn	np	nn	nn	nn	np	nn	np	nn	nn	nn	nn	nn	nn	np	np
SNP11054	<nnxnp>	{-0}	nn	nn	np	np	np	np	nn	np	np	np	np	nn	np	np	nn	nn	nn	np	np	np	np	nn	nn	nn	np	np	np	np	nn	np	np	nn	nn	nn	np	np	np	nn	np	nn	np	nn	nn	nn	nn	nn	nn
SNP11143	<nnxnp>	{-0}	nn	nn	nn	np	np	nn	np	np	np	np	nn	nn	np	np	nn	nn	nn	np	nn	nn	nn	nn	nn	nn	np	nn	np	np	nn	nn	nn	nn	nn	nn	np	np	np	nn	np	nn	np	nn	nn	nn	nn	np	nn
SNP11182	<nnxnp>	{-0}	nn	nn	nn	np	np	nn	nn	nn	nn	np	np	nn	np	nn	nn	nn	nn	np	np	np	np	np	nn	nn	nn	nn	nn	nn	np	nn	nn	nn	nn	nn	nn	np	nn	nn	nn	np	nn	nn	nn	np	nn	nn	np
SNP1119	<nnxnp>	{-0}	nn	np	np	np	np	np	np	np	np	nn	np	nn	nn	nn	nn	np	nn	nn	nn	np	np	np	nn	nn	nn	np	np	nn	np	nn	nn	nn	np	nn	np	nn	np	nn	np	np	np	nn	nn	np	nn	nn	nn
SNP11194	<nnxnp>	{-0}	nn	np	np	np	np	np	np	np	np	nn	np	nn	nn	nn	nn	np	nn	nn	nn	np	nn	np	nn	nn	nn	nn	np	nn	nn	np	nn	nn	np	np	np	nn	np	nn	np	np	np	nn	nn	np	nn	nn	nn
SNP11212	<nnxnp>	{-0}	nn	np	nn	nn	nn	np	nn	np	np	np	nn	np	nn	np	nn	np	nn	np	nn	np	nn	nn	nn	nn	np	np	nn	np	np	nn	nn	nn	np	nn	np	nn	np	nn	nn	np	np	nn	nn	np	nn	np	np
SNP11213	<nnxnp>	{-0}	nn	nn	nn	np	np	nn	nn	nn	nn	nn	nn	np	nn	np	nn	nn	--	np	nn	nn	--	nn	nn	nn	nn	np	--	nn	np	nn	nn	nn	nn	np	np	nn	nn	nn	nn	np	np	nn	nn	nn	nn	nn	nn
SNP11232	<nnxnp>	{-0}	nn	np	nn	nn	nn	np	nn	np	nn	np	np	np	nn	nn	nn	np	nn	np	nn	nn	nn	np	nn	nn	nn	nn	nn	nn	nn	nn	nn	nn	np	nn	nn	nn	nn	nn	nn	np	--	nn	nn	np	nn	nn	np
SNP11246	<nnxnp>	{-0}	nn	np	nn	nn	nn	np	np	nn	np	nn	nn	np	nn	nn	np	nn	nn	nn	np	nn	nn	np	nn	nn	np	np	nn	np	nn	nn	nn	nn	nn	np	np	nn	nn	nn	np	np	nn	nn	nn	np	nn	np	np
SNP11265	<nnxnp>	{-0}	nn	nn	np	np	np	np	nn	np	nn	np	np	nn	nn	np	np	nn	nn	nn	nn	np	nn	nn	nn	nn	nn	np	nn	nn	np	nn	nn	nn	nn	nn	nn	np	nn	nn	nn	np	np	nn	nn	np	nn	np	np
SNP11268	<nnxnp>	{-0}	nn	np	nn	nn	nn	np	nn	np	nn	np	np	nn	nn	np	np	nn	nn	np	nn	np	nn	nn	nn	nn	np	nn	nn	np	nn	np	np	nn	np	nn	nn	nn	np	nn	np	np	np	nn	nn	np	nn	np	np
SNP11301	<nnxnp>	{-0}	nn	np	nn	nn	nn	np	np	np	nn	np	np	np	nn	nn	nn	nn	nn	np	nn	nn	np	np	nn	nn	nn	nn	nn	nn	nn	nn	np	nn	np	nn	nn	nn	nn	nn	nn	np	nn	nn	nn	np	nn	nn	np
SNP11339	<nnxnp>	{-1}	nn	nn	np	np	np	np	np	np	np	nn	np	nn	np	np	np	np	nn	np	np	np	np	np	nn	nn	nn	nn	np	nn	np	np	np	nn	nn	nn	nn	np	np	nn	nn	np	nn	nn	nn	np	nn	np	np
SNP11383	<nnxnp>	{-0}	nn	np	nn	nn	nn	np	nn	np	nn	np	np	nn	nn	np	np	nn	nn	nn	nn	np	nn	nn	nn	nn	np	np	nn	np	nn	np	np	nn	np	nn	nn	nn	np	nn	np	nn	np	nn	nn	nn	nn	np	np
SNP11465	<nnxnp>	{-0}	np	np	np	np	np	np	nn	np	np	nn	np	nn	np	np	nn	nn	nn	np	nn	np	np	nn	nn	nn	np	nn	nn	nn	np	np	np	nn	nn	nn	np	nn	np	np	nn	np	nn	nn	np	np	np	np	nn
SNP11468	<nnxnp>	{-1}	nn	nn	np	np	np	np	np	np	np	nn	np	nn	nn	np	np	np	nn	np	nn	np	np	np	nn	nn	nn	np	np	nn	np	np	np	nn	nn	nn	nn	np	np	nn	nn	np	nn	nn	nn	np	nn	np	np
SNP11473	<nnxnp>	{-1}	nn	nn	np	np	np	np	np	np	np	nn	np	nn	nn	np	np	np	nn	np	nn	np	np	np	nn	nn	nn	np	np	nn	np	np	np	nn	nn	nn	nn	np	np	nn	nn	np	nn	nn	nn	np	nn	np	np
SNP1149	<nnxnp>	{-1}	nn	np	np	np	np	nn	nn	nn	nn	np	np	np	np	nn	np	nn	nn	nn	nn	nn	np	np	nn	nn	np	np	np	np	nn	nn	nn	nn	nn	nn	nn	np	nn	nn	np	nn	np	nn	nn	nn	nn	nn	np
SNP11512	<nnxnp>	{-0}	nn	np	nn	nn	nn	np	np	np	nn	np	np	np	nn	nn	nn	np	nn	np	nn	nn	nn	np	nn	nn	nn	nn	nn	nn	nn	nn	nn	nn	np	nn	nn	nn	nn	nn	nn	np	nn	nn	nn	np	nn	nn	np
SNP11522	<nnxnp>	{-0}	nn	np	nn	nn	nn	np	nn	nn	np	np	np	nn	nn	np	nn	nn	nn	nn	np	nn	np	np	nn	nn	np	nn	np	nn	np	nn	nn	nn	np	nn	nn	nn	nn	nn	nn	nn	nn	nn	nn	nn	nn	nn	np
SNP11532	<nnxnp>	{-0}	nn	np	nn	nn	nn	np	nn	np	nn	np	np	nn	nn	np	np	nn	nn	np	nn	np	--	np	nn	nn	np	np	nn	np	nn	np	np	nn	np	nn	nn	nn	np	nn	np	np	np	nn	nn	np	nn	np	np
SNP11556	<nnxnp>	{-0}	nn	nn	nn	np	np	nn	np	np	np	np	nn	np	np	nn	np	nn	nn	np	np	np	np	nn	nn	nn	nn	np	nn	nn	np	nn	nn	nn	np	nn	nn	np	np	np	np	nn	np	nn	nn	nn	nn	nn	np
SNP11579	<nnxnp>	{-0}	nn	np	np	nn	nn	np	np	np	np	nn	nn	nn	nn	nn	nn	np	nn	nn	nn	nn	np	np	nn	nn	np	np	nn	np	nn	nn	nn	nn	nn	nn	np	nn	nn	nn	nn	np	nn	nn	nn	np	nn	nn	np
SNP11602	<nnxnp>	{-0}	nn	np	nn	nn	nn	np	np	nn	nn	np	np	np	nn	nn	nn	nn	nn	np	np	nn	--	nn	nn	nn	nn	nn	nn	nn	nn	nn	nn	nn	np	nn	nn	np	nn	nn	nn	np	nn	nn	nn	np	nn	nn	np
SNP11625	<nnxnp>	{-0}	nn	np	nn	nn	nn	np	np	nn	np	nn	nn	np	nn	nn	np	nn	nn	nn	np	nn	nn	np	nn	nn	np	np	nn	np	nn	nn	nn	nn	nn	nn	np	nn	nn	nn	np	np	nn	nn	nn	np	nn	np	np
SNP11649	<nnxnp>	{-0}	nn	np	nn	nn	nn	np	np	np	np	np	np	nn	nn	np	nn	nn	nn	np	nn	np	nn	nn	nn	nn	np	np	nn	np	np	np	np	nn	np	nn	nn	nn	np	nn	nn	np	np	nn	nn	np	nn	nn	np
SNP11666	<nnxnp>	{-1}	nn	np	np	np	np	nn	nn	nn	nn	np	np	np	np	nn	nn	np	nn	nn	np	nn	np	np	nn	nn	np	np	np	np	nn	nn	nn	nn	nn	nn	nn	np	nn	np	np	nn	np	nn	nn	nn	nn	nn	np
SNP11680	<nnxnp>	{-0}	nn	np	nn	np	np	nn	np	nn	np	nn	nn	nn	np	np	nn	nn	np	np	np	np	nn	nn	nn	nn	nn	nn	nn	nn	nn	nn	nn	nn	np	np	np	nn	np	nn	nn	np	np	nn	--	np	nn	np	nn
SNP11758	<nnxnp>	{-0}	nn	np	nn	nn	nn	nn	np	np	nn	nn	np	np	np	np	np	nn	nn	np	np	nn	nn	nn	nn	nn	nn	nn	np	np	nn	nn	nn	nn	np	nn	nn	np	np	nn	np	nn	np	nn	nn	nn	nn	nn	np
SNP1177	<nnxnp>	{-0}	nn	nn	nn	nn	nn	np	np	np	np	np	np	nn	np	nn	np	np	nn	np	nn	nn	nn	np	nn	nn	nn	np	np	np	nn	nn	nn	nn	np	np	np	nn	np	nn	nn	nn	np	nn	nn	nn	nn	np	nn
SNP1178	<nnxnp>	{-0}	nn	np	nn	np	np	nn	nn	np	nn	np	nn	nn	np	np	nn	np	nn	np	np	nn	nn	nn	nn	nn	nn	np	np	np	nn	nn	nn	nn	nn	np	np	nn	np	nn	np	nn	np	nn	nn	nn	nn	np	nn
SNP11785	<nnxnp>	{-1}	nn	np	np	np	np	nn	np	np	np	nn	np	np	nn	np	np	np	nn	np	np	np	np	np	nn	nn	nn	np	nn	nn	np	np	np	nn	np	nn	nn	np	np	nn	nn	np	np	nn	nn	np	nn	np	np
SNP11848	<nnxnp>	{-0}	nn	np	nn	nn	nn	np	np	nn	np	nn	nn	np	nn	nn	np	nn	nn	nn	np	nn	nn	np	nn	nn	np	np	nn	np	nn	nn	nn	nn	nn	nn	np	nn	nn	nn	np	np	nn	nn	nn	np	nn	np	np
SNP11936	<nnxnp>	{-1}	nn	nn	nn	np	np	nn	np	np	nn	nn	nn	np	nn	np	np	nn	nn	np	np	nn	nn	np	nn	nn	np	nn	np	nn	nn	nn	nn	nn	np	nn	nn	np	np	nn	np	np	np	nn	nn	np	nn	np	nn
SNP11937	<nnxnp>	{-1}	nn	nn	np	np	np	np	nn	nn	np	nn	nn	np	nn	nn	np	np	nn	np	np	nn	np	np	nn	nn	np	nn	np	nn	nn	nn	nn	nn	nn	np	np	np	np	nn	np	np	np	nn	nn	np	nn	np	nn
SNP11986	<nnxnp>	{-0}	nn	np	nn	nn	nn	np	np	np	nn	np	np	np	nn	nn	nn	np	nn	np	nn	nn	np	np	nn	nn	nn	nn	nn	nn	nn	nn	nn	nn	np	nn	nn	np	nn	nn	nn	np	nn	nn	nn	np	nn	nn	np
SNP12185	<nnxnp>	{-0}	nn	nn	np	np	np	nn	nn	np	np	np	nn	nn	np	np	nn	np	nn	np	np	np	np	np	nn	nn	nn	np	nn	nn	nn	nn	nn	nn	nn	np	np	nn	nn	nn	np	nn	np	nn	nn	nn	nn	nn	nn
SNP12309	<nnxnp>	{-1}	nn	nn	np	np	np	np	np	np	np	nn	np	nn	nn	np	np	np	nn	np	nn	np	np	np	nn	nn	nn	np	np	nn	np	np	np	nn	nn	nn	nn	np	np	nn	nn	np	nn	nn	nn	np	nn	np	np
SNP12361	<nnxnp>	{-1}	nn	nn	np	np	np	nn	np	nn	np	nn	nn	np	nn	np	np	nn	nn	np	nn	np	--	np	nn	nn	nn	nn	nn	nn	np	np	np	nn	np	nn	nn	np	nn	nn	nn	np	np	nn	nn	nn	nn	np	np
SNP12433	<nnxnp>	{-0}	nn	np	nn	nn	nn	np	np	np	nn	np	np	np	nn	nn	nn	np	nn	np	nn	nn	nn	np	nn	nn	nn	np	nn	nn	nn	nn	nn	nn	np	nn	nn	nn	nn	nn	nn	np	nn	nn	nn	np	nn	nn	np
SNP12463	<nnxnp>	{-0}	nn	np	nn	nn	nn	np	np	np	nn	np	np	np	np	nn	np	nn	nn	np	nn	nn	nn	nn	nn	nn	nn	np	nn	nn	nn	nn	nn	nn	np	nn	nn	np	np	nn	nn	np	nn	nn	nn	np	nn	nn	np
SNP12529	<nnxnp>	{-0}	nn	np	nn	nn	nn	nn	np	nn	nn	nn	np	np	np	np	nn	nn	nn	np	nn	nn	nn	nn	nn	nn	nn	nn	np	nn	nn	nn	nn	nn	np	nn	nn	np	np	nn	np	np	np	nn	nn	np	nn	nn	np
SNP12536	<nnxnp>	{-0}	nn	nn	nn	np	np	nn	np	np	np	np	nn	nn	np	np	nn	nn	nn	np	nn	np	np	nn	nn	nn	np	np	np	np	nn	nn	nn	nn	nn	nn	np	np	np	nn	np	nn	np	nn	nn	nn	nn	np	nn
SNP12561	<nnxnp>	{-1}	nn	nn	nn	nn	nn	nn	np	nn	nn	np	nn	np	nn	nn	np	np	nn	nn	np	nn	nn	np	nn	nn	nn	np	np	np	nn	nn	nn	nn	np	nn	nn	np	nn	nn	np	nn	np	nn	nn	nn	nn	nn	np
SNP12584	<nnxnp>	{-0}	nn	np	nn	np	np	nn	np	np	nn	nn	np	nn	nn	np	np	nn	nn	nn	nn	nn	nn	nn	nn	nn	np	nn	np	np	nn	np	nn	nn	np	nn	nn	nn	np	nn	np	nn	np	nn	nn	nn	nn	np	np
SNP12688	<nnxnp>	{-0}	nn	np	nn	np	np	np	np	np	np	np	np	np	np	nn	np	nn	nn	np	nn	np	np	nn	nn	nn	nn	np	np	nn	nn	nn	nn	nn	np	nn	nn	np	np	nn	np	np	nn	nn	nn	np	nn	nn	np
SNP12722	<nnxnp>	{-0}	nn	nn	nn	np	np	np	nn	nn	nn	np	np	np	np	nn	nn	nn	nn	np	np	np	nn	np	np	nn	nn	np	nn	nn	np	nn	nn	nn	nn	nn	nn	np	nn	nn	nn	np	nn	nn	nn	np	nn	nn	np
SNP12741	<nnxnp>	{-1}	nn	np	np	np	np	nn	nn	nn	nn	np	np	np	np	nn	nn	np	nn	nn	nn	nn	np	np	nn	nn	np	np	np	np	nn	nn	nn	nn	nn	nn	np	np	nn	nn	np	nn	np	nn	nn	nn	nn	nn	np
SNP12790	<nnxnp>	{-0}	nn	nn	np	nn	nn	np	np	np	np	np	np	np	np	np	nn	nn	nn	np	np	nn	nn	nn	nn	nn	nn	nn	nn	nn	nn	nn	nn	nn	np	nn	nn	np	np	nn	np	np	np	nn	nn	np	nn	nn	np
SNP12802	<nnxnp>	{-1}	nn	np	nn	np	np	np	np	nn	np	nn	np	nn	nn	nn	nn	np	nn	np	np	nn	np	np	nn	nn	nn	np	np	nn	nn	nn	nn	nn	nn	np	np	np	np	nn	np	np	nn	nn	nn	np	nn	np	nn
SNP12805	<nnxnp>	{-1}	nn	nn	np	np	np	nn	np	np	np	nn	np	np	nn	np	np	np	nn	np	nn	np	nn	np	nn	nn	nn	nn	nn	nn	np	np	np	nn	np	nn	nn	np	nn	nn	nn	np	np	nn	nn	np	nn	np	np
SNP1282	<nnxnp>	{-0}	nn	np	nn	np	np	nn	nn	np	nn	np	nn	nn	np	np	nn	np	nn	np	np	nn	nn	nn	nn	nn	nn	nn	np	np	nn	nn	np	nn	nn	nn	np	nn	np	nn	np	nn	np	nn	nn	nn	nn	np	nn
SNP12835	<nnxnp>	{-0}	nn	np	np	np	np	nn	nn	np	np	nn	np	nn	nn	np	np	np	nn	np	np	nn	np	np	nn	nn	nn	np	nn	nn	nn	nn	nn	nn	np	nn	np	nn	np	nn	np	nn	np	nn	nn	nn	nn	nn	nn
SNP12837	<nnxnp>	{-0}	nn	nn	nn	np	np	nn	np	np	np	np	nn	nn	np	np	nn	nn	nn	np	np	np	np	nn	nn	nn	np	np	nn	np	nn	np	np	nn	nn	nn	np	np	np	nn	np	nn	np	nn	nn	nn	nn	nn	nn
SNP12841	<nnxnp>	{-1}	nn	nn	np	np	np	np	np	np	np	nn	np	nn	nn	np	np	np	nn	np	nn	np	np	np	nn	nn	nn	nn	np	nn	np	np	np	nn	nn	nn	nn	np	np	nn	nn	np	nn	nn	nn	np	nn	np	np
SNP12922	<nnxnp>	{-1}	nn	np	np	np	np	nn	np	np	np	nn	nn	np	nn	np	np	nn	nn	np	np	np	nn	np	nn	nn	nn	np	nn	nn	np	np	np	nn	nn	nn	nn	np	nn	nn	nn	np	np	nn	nn	np	nn	np	np
SNP12979	<nnxnp>	{-0}	nn	np	np	np	np	nn	nn	np	np	np	nn	nn	nn	np	nn	np	nn	np	np	nn	np	np	nn	nn	nn	nn	nn	nn	nn	nn	nn	nn	nn	np	np	nn	np	nn	np	nn	np	nn	nn	nn	nn	nn	nn
SNP1299	<nnxnp>	{-1}	nn	nn	np	np	np	np	nn	nn	np	nn	np	np	nn	nn	np	np	nn	np	np	nn	np	np	nn	nn	np	np	np	nn	nn	nn	nn	nn	nn	nn	np	np	np	nn	np	np	np	nn	nn	np	nn	np	nn
SNP12993	<nnxnp>	{-0}	nn	np	nn	nn	nn	np	np	nn	np	nn	nn	np	nn	nn	nn	nn	nn	nn	np	nn	nn	np	nn	nn	np	np	nn	np	nn	nn	nn	nn	nn	nn	np	nn	nn	nn	np	np	nn	nn	nn	nn	nn	np	np
SNP13029	<nnxnp>	{-0}	nn	np	nn	np	np	nn	np	np	np	np	nn	nn	np	np	nn	nn	nn	np	np	np	np	nn	nn	nn	np	np	nn	np	nn	np	np	nn	nn	np	np	np	np	nn	np	nn	np	nn	nn	nn	nn	nn	nn
SNP1303	<nnxnp>	{-0}	nn	np	nn	np	np	nn	np	np	np	np	np	np	np	nn	np	nn	nn	np	np	np	np	nn	nn	nn	nn	np	nn	nn	np	nn	nn	nn	np	nn	nn	np	np	nn	np	nn	np	nn	nn	nn	nn	nn	np
SNP13040	<nnxnp>	{-0}	nn	np	nn	nn	nn	np	np	np	nn	np	np	np	nn	nn	nn	np	nn	np	nn	nn	np	np	nn	nn	nn	np	nn	nn	nn	nn	nn	nn	np	nn	nn	np	nn	nn	nn	np	nn	nn	nn	np	nn	nn	np
SNP13076	<nnxnp>	{-0}	nn	np	nn	np	np	np	np	np	np	np	np	np	np	nn	np	nn	nn	np	np	np	np	nn	nn	nn	nn	nn	np	nn	nn	nn	nn	nn	np	nn	nn	np	np	nn	np	np	nn	nn	nn	np	nn	nn	np
SNP13111	<nnxnp>	{-0}	nn	np	nn	nn	nn	np	np	np	nn	np	np	np	nn	nn	nn	np	nn	np	nn	nn	np	np	nn	nn	nn	nn	nn	nn	nn	nn	nn	nn	np	nn	nn	nn	nn	nn	nn	np	np	nn	nn	np	nn	nn	np
SNP13120	<nnxnp>	{-1}	nn	nn	nn	nn	nn	nn	np	nn	nn	np	nn	np	nn	nn	np	np	nn	nn	np	nn	nn	np	nn	nn	nn	np	np	np	nn	nn	nn	nn	np	nn	nn	np	nn	nn	np	nn	np	nn	nn	nn	nn	nn	np
SNP13130	<nnxnp>	{-1}	nn	nn	nn	nn	nn	nn	np	nn	nn	np	nn	np	nn	nn	np	np	nn	nn	np	nn	np	np	nn	nn	nn	np	np	np	nn	nn	nn	nn	np	nn	nn	np	nn	nn	np	nn	nn	nn	nn	nn	nn	nn	np
SNP1316	<nnxnp>	{-0}	nn	nn	nn	np	np	np	nn	nn	nn	np	np	np	np	nn	nn	nn	nn	np	np	np	nn	np	nn	nn	nn	np	nn	nn	np	nn	nn	nn	nn	nn	nn	np	nn	nn	nn	np	nn	nn	nn	np	nn	nn	np
SNP13218	<nnxnp>	{-1}	nn	nn	np	np	np	np	np	np	np	nn	np	nn	nn	np	np	np	nn	np	np	np	np	np	nn	nn	nn	nn	np	nn	np	np	np	nn	nn	nn	nn	np	np	nn	nn	np	nn	nn	nn	np	nn	np	np
SNP13262	<nnxnp>	{-1}	nn	nn	nn	nn	np	nn	np	nn	nn	np	nn	np	nn	nn	nn	np	nn	nn	np	nn	nn	np	nn	nn	nn	np	np	np	nn	nn	nn	nn	np	nn	nn	np	nn	nn	np	nn	np	nn	nn	nn	nn	nn	np
SNP13271	<nnxnp>	{-1}	nn	nn	np	np	np	np	nn	nn	np	nn	np	np	nn	nn	np	np	nn	np	np	nn	np	np	nn	nn	np	nn	np	np	nn	nn	nn	nn	nn	nn	np	np	np	nn	np	np	np	nn	nn	np	nn	np	nn
SNP13295	<nnxnp>	{-1}	nn	nn	np	np	np	nn	np	np	np	nn	np	nn	nn	np	np	np	nn	np	nn	nn	np	np	nn	nn	nn	nn	np	nn	np	np	np	nn	nn	nn	nn	np	nn	nn	nn	np	nn	nn	nn	np	nn	np	np
SNP13315	<nnxnp>	{-0}	nn	np	np	np	np	np	nn	np	nn	np	np	np	nn	np	np	nn	nn	nn	np	nn	nn	nn	nn	nn	nn	nn	nn	nn	np	nn	nn	nn	nn	nn	nn	np	nn	nn	nn	np	np	nn	nn	np	nn	np	nn
SNP13369	<nnxnp>	{-0}	nn	np	nn	nn	nn	np	np	np	nn	np	np	np	np	nn	np	nn	nn	np	nn	nn	np	nn	nn	nn	nn	np	nn	nn	nn	nn	nn	nn	np	nn	nn	np	np	nn	nn	np	nn	nn	nn	np	nn	nn	np
SNP13456	<nnxnp>	{-1}	nn	np	np	np	np	nn	nn	nn	nn	np	np	np	np	nn	np	np	nn	nn	nn	nn	np	np	nn	nn	np	nn	np	np	nn	nn	nn	nn	nn	nn	nn	np	nn	nn	np	nn	np	nn	nn	nn	nn	nn	np
SNP13482	<nnxnp>	{-1}	nn	nn	nn	nn	nn	nn	np	nn	nn	np	nn	np	nn	nn	np	np	nn	nn	np	nn	np	np	nn	nn	nn	np	np	np	nn	nn	nn	nn	np	nn	nn	np	nn	nn	np	nn	np	nn	nn	nn	nn	nn	np
SNP13525	<nnxnp>	{-0}	nn	np	nn	nn	nn	np	np	nn	np	nn	nn	np	nn	nn	np	nn	nn	nn	np	nn	nn	np	nn	nn	np	np	nn	np	nn	nn	nn	nn	nn	nn	np	nn	nn	nn	np	np	nn	nn	nn	np	nn	np	np
SNP13579	<nnxnp>	{-0}	nn	nn	np	np	np	np	nn	np	nn	np	np	nn	nn	np	np	nn	nn	np	nn	nn	nn	nn	nn	nn	nn	np	nn	nn	np	nn	nn	nn	nn	nn	nn	np	nn	nn	nn	np	np	nn	nn	np	nn	np	nn
SNP13604	<nnxnp>	{-1}	nn	np	np	nn	nn	nn	nn	nn	nn	np	np	np	np	nn	np	np	nn	nn	nn	nn	nn	np	nn	nn	np	np	np	nn	nn	nn	nn	nn	nn	nn	nn	np	nn	nn	np	nn	np	nn	nn	nn	nn	nn	np
SNP13633	<nnxnp>	{-0}	nn	nn	nn	np	np	nn	np	np	np	np	nn	np	np	nn	nn	nn	nn	nn	np	np	nn	nn	nn	nn	nn	nn	nn	nn	np	nn	nn	nn	np	nn	nn	np	np	nn	np	nn	np	nn	nn	nn	nn	nn	np
SNP13703	<nnxnp>	{-0}	nn	nn	nn	np	np	nn	nn	nn	nn	np	np	nn	np	nn	nn	nn	nn	np	np	np	np	np	nn	nn	nn	nn	nn	nn	np	nn	nn	nn	nn	nn	nn	np	nn	nn	nn	np	nn	nn	nn	np	nn	nn	np
SNP13716	<nnxnp>	{-0}	np	np	np	np	np	np	nn	np	np	nn	np	nn	np	np	nn	nn	nn	np	nn	np	np	nn	nn	nn	np	nn	nn	nn	np	np	np	nn	nn	nn	np	nn	np	nn	nn	np	nn	nn	nn	np	np	np	nn
SNP13718	<nnxnp>	{-0}	nn	np	nn	nn	nn	np	np	np	nn	np	np	np	nn	nn	nn	np	nn	np	nn	nn	np	np	nn	nn	nn	np	nn	nn	nn	nn	nn	nn	np	nn	nn	nn	nn	nn	nn	np	nn	nn	nn	np	nn	nn	np
SNP13730	<nnxnp>	{-0}	nn	np	np	np	np	nn	nn	np	np	nn	np	nn	nn	np	np	np	nn	np	np	np	np	np	nn	nn	nn	nn	nn	nn	nn	nn	nn	nn	nn	nn	np	nn	np	nn	np	nn	np	nn	nn	nn	nn	nn	nn
SNP13760	<nnxnp>	{-1}	nn	nn	nn	np	np	nn	np	nn	nn	np	nn	np	nn	nn	np	np	nn	nn	np	nn	nn	np	nn	nn	nn	np	nn	np	nn	nn	nn	nn	np	np	np	np	nn	nn	np	nn	np	nn	nn	nn	nn	nn	np
SNP13793	<nnxnp>	{-0}	nn	np	nn	np	np	nn	nn	nn	np	nn	nn	np	np	np	nn	np	--	nn	nn	nn	nn	nn	nn	nn	nn	nn	nn	np	np	nn	nn	nn	nn	nn	np	np	np	nn	nn	np	np	nn	nn	np	nn	np	nn
SNP13811	<nnxnp>	{-1}	nn	np	np	np	np	nn	nn	nn	nn	np	np	np	np	nn	np	nn	nn	nn	np	nn	np	np	nn	nn	np	np	np	np	nn	nn	nn	nn	nn	nn	nn	np	nn	nn	np	nn	np	nn	nn	nn	nn	nn	np
SNP13820	<nnxnp>	{-1}	nn	np	np	np	np	np	np	np	np	np	np	nn	nn	np	np	np	nn	np	np	nn	np	np	nn	nn	nn	np	np	nn	np	np	np	nn	nn	nn	np	np	np	nn	nn	np	nn	nn	nn	np	nn	np	nn
SNP13900	<nnxnp>	{-0}	nn	np	nn	nn	nn	np	np	nn	np	nn	nn	np	nn	nn	np	nn	nn	nn	np	nn	nn	np	nn	nn	np	nn	nn	np	nn	nn	nn	nn	nn	nn	np	nn	nn	nn	np	np	nn	nn	nn	np	nn	np	np
SNP14067	<nnxnp>	{-0}	nn	nn	nn	np	np	nn	np	np	np	np	nn	nn	np	np	nn	np	nn	np	nn	np	nn	nn	nn	nn	np	nn	np	np	nn	nn	nn	nn	nn	np	np	nn	np	nn	np	nn	nn	nn	nn	nn	nn	np	nn
SNP14140	<nnxnp>	{-0}	nn	nn	nn	nn	nn	np	np	np	np	np	np	nn	nn	np	np	np	nn	np	nn	nn	nn	np	nn	nn	nn	np	np	np	nn	nn	nn	nn	np	nn	np	nn	np	nn	nn	nn	nn	nn	nn	nn	nn	np	nn
SNP14247	<nnxnp>	{-1}	nn	nn	nn	nn	nn	nn	np	nn	nn	np	nn	np	nn	nn	np	np	nn	nn	np	nn	nn	np	nn	nn	nn	nn	np	np	nn	nn	nn	nn	np	nn	nn	np	nn	nn	np	nn	np	nn	nn	nn	nn	nn	np
SNP14262	<nnxnp>	{-0}	nn	np	nn	nn	nn	np	np	nn	np	nn	nn	np	nn	nn	np	nn	nn	nn	np	nn	nn	np	nn	nn	np	np	nn	np	nn	nn	nn	nn	nn	nn	np	nn	nn	nn	np	np	nn	nn	nn	np	nn	np	np
SNP14287	<nnxnp>	{-0}	nn	nn	np	np	np	nn	np	np	np	np	np	nn	np	np	nn	nn	nn	np	nn	np	nn	nn	nn	nn	np	nn	nn	nn	nn	np	np	nn	nn	np	np	np	np	nn	np	nn	np	nn	nn	nn	nn	nn	nn
SNP14335	<nnxnp>	{-1}	nn	nn	np	np	np	np	np	np	nn	nn	nn	nn	nn	np	nn	nn	nn	np	nn	np	np	np	nn	nn	nn	nn	np	nn	np	nn	np	nn	nn	nn	nn	np	np	nn	nn	nn	nn	nn	nn	np	nn	np	np
SNP1444	<nnxnp>	{-0}	nn	np	np	np	np	nn	np	np	np	nn	np	nn	nn	np	np	np	nn	np	np	nn	--	np	nn	nn	nn	np	nn	nn	nn	nn	nn	nn	np	nn	np	nn	np	nn	np	nn	np	nn	nn	nn	nn	nn	nn
SNP14497	<nnxnp>	{-0}	nn	nn	nn	np	np	nn	np	np	np	np	nn	nn	np	np	nn	nn	nn	np	np	np	np	nn	nn	nn	np	nn	nn	np	nn	nn	nn	nn	nn	nn	np	np	np	nn	np	nn	np	nn	nn	nn	nn	np	nn
SNP14508	<nnxnp>	{-0}	nn	np	nn	nn	nn	np	nn	np	nn	np	np	nn	nn	np	np	nn	nn	np	nn	np	nn	nn	nn	nn	np	np	nn	np	nn	np	np	nn	np	nn	nn	nn	np	nn	np	np	np	nn	nn	np	nn	np	np
SNP14510	<nnxnp>	{-0}	nn	np	nn	nn	nn	np	nn	np	nn	np	np	nn	nn	np	np	nn	nn	np	nn	np	nn	np	nn	nn	np	np	nn	np	nn	np	np	nn	np	nn	nn	nn	np	nn	np	np	np	nn	nn	np	nn	np	np
SNP14529	<nnxnp>	{-0}	nn	np	np	np	np	np	nn	np	nn	np	nn	np	nn	np	np	nn	nn	nn	np	nn	nn	nn	nn	nn	nn	np	nn	nn	np	nn	nn	nn	nn	nn	nn	np	nn	nn	nn	np	np	nn	nn	np	nn	np	nn
SNP14559	<nnxnp>	{-0}	nn	np	np	np	np	nn	np	np	np	nn	np	nn	nn	np	np	np	nn	np	np	np	np	np	nn	nn	nn	np	nn	nn	nn	nn	nn	nn	np	np	np	nn	np	nn	np	nn	np	nn	nn	nn	nn	nn	nn
SNP14590	<nnxnp>	{-1}	nn	nn	np	np	np	np	nn	nn	np	nn	nn	np	nn	nn	np	np	nn	np	np	nn	np	np	nn	nn	np	np	np	nn	nn	nn	nn	nn	nn	nn	np	np	np	nn	np	np	np	nn	nn	np	nn	np	nn
SNP14638	<nnxnp>	{-0}	nn	np	nn	nn	nn	np	nn	np	nn	np	nn	nn	nn	np	np	nn	nn	nn	nn	np	nn	np	nn	nn	np	nn	nn	np	nn	np	np	nn	np	nn	nn	nn	np	nn	np	np	np	nn	nn	np	nn	np	np
SNP14710	<nnxnp>	{-1}	nn	nn	nn	nn	nn	nn	np	nn	nn	np	nn	np	nn	nn	np	np	nn	nn	np	nn	nn	np	nn	nn	nn	np	np	np	nn	nn	nn	nn	np	nn	nn	np	nn	nn	np	nn	np	nn	nn	nn	nn	nn	np
SNP14714	<nnxnp>	{-0}	nn	np	nn	nn	nn	np	nn	np	nn	np	np	nn	nn	np	np	nn	nn	np	nn	np	nn	nn	nn	nn	np	np	nn	np	nn	np	np	nn	np	nn	nn	np	np	nn	np	np	np	nn	nn	np	nn	np	np
SNP14783	<nnxnp>	{-0}	nn	np	nn	nn	nn	np	nn	np	nn	np	np	nn	nn	np	np	nn	nn	np	nn	np	nn	nn	nn	nn	np	nn	nn	np	nn	np	np	nn	np	nn	nn	nn	np	nn	np	np	np	nn	nn	np	nn	np	np
SNP14820	<nnxnp>	{-0}	nn	nn	np	np	np	nn	nn	np	np	np	nn	nn	nn	np	nn	np	nn	np	np	np	np	np	nn	nn	nn	np	nn	nn	nn	np	nn	nn	nn	np	np	nn	np	nn	np	nn	np	nn	nn	nn	nn	nn	nn
SNP14929	<nnxnp>	{-0}	nn	np	nn	nn	nn	np	np	np	nn	np	np	np	nn	nn	nn	np	nn	np	nn	nn	np	np	nn	nn	nn	np	nn	nn	nn	nn	nn	nn	np	nn	nn	nn	nn	nn	nn	np	nn	nn	nn	np	nn	nn	np
SNP15003	<nnxnp>	{-1}	nn	nn	np	np	np	np	np	np	np	nn	np	nn	nn	np	np	np	nn	np	np	np	np	np	nn	nn	nn	nn	np	--	np	np	np	nn	nn	nn	nn	np	np	nn	nn	np	nn	nn	nn	np	nn	--	np
SNP15013	<nnxnp>	{-0}	nn	np	nn	nn	nn	np	np	nn	np	nn	np	np	nn	nn	np	nn	nn	nn	np	nn	nn	np	nn	nn	nn	np	nn	np	nn	nn	nn	nn	nn	nn	np	nn	nn	nn	np	nn	nn	nn	nn	nn	nn	np	np
SNP15097	<nnxnp>	{-0}	nn	nn	np	np	np	np	nn	np	nn	np	np	np	nn	np	nn	nn	nn	np	nn	np	np	np	nn	nn	nn	nn	nn	nn	np	nn	nn	nn	nn	nn	nn	np	nn	nn	nn	np	np	nn	nn	np	nn	np	np
SNP15157	<nnxnp>	{-0}	np	np	np	nn	np	nn	nn	np	nn	np	nn	np	np	np	np	nn	nn	nn	nn	np	nn	nn	nn	nn	np	nn	nn	np	np	np	np	nn	np	nn	nn	nn	nn	nn	nn	nn	nn	nn	np	nn	nn	nn	np
SNP15158	<nnxnp>	{-0}	nn	np	nn	nn	nn	np	np	nn	np	nn	nn	np	nn	nn	np	nn	nn	nn	np	nn	nn	np	nn	nn	np	np	nn	np	nn	nn	nn	nn	nn	np	np	nn	nn	nn	np	np	nn	nn	nn	np	nn	np	np
SNP15182	<nnxnp>	{-0}	nn	nn	nn	np	np	nn	np	np	np	np	np	np	np	nn	np	nn	nn	np	np	np	np	nn	nn	nn	nn	np	nn	nn	np	nn	nn	nn	np	nn	nn	np	np	nn	np	nn	np	nn	nn	nn	np	nn	np
SNP15213	<nnxnp>	{-0}	nn	nn	np	np	np	np	nn	np	nn	np	np	nn	nn	np	np	nn	nn	nn	nn	nn	nn	nn	nn	nn	nn	np	nn	nn	np	nn	nn	nn	nn	nn	nn	np	nn	nn	nn	np	np	nn	nn	nn	nn	np	nn
SNP15215	<nnxnp>	{-0}	nn	np	nn	nn	nn	np	np	nn	np	nn	nn	np	nn	nn	np	nn	nn	nn	np	nn	nn	np	nn	nn	np	nn	nn	np	nn	nn	nn	nn	nn	nn	np	nn	nn	nn	np	np	nn	nn	nn	np	nn	np	np
SNP15262	<nnxnp>	{-0}	nn	np	nn	nn	nn	nn	nn	nn	nn	nn	np	np	np	np	--	nn	nn	np	np	nn	nn	nn	nn	nn	nn	nn	np	nn	nn	nn	nn	nn	np	nn	nn	np	np	nn	nn	np	np	nn	nn	np	nn	nn	np
SNP15271	<nnxnp>	{-1}	nn	nn	np	np	np	np	nn	nn	np	nn	nn	np	nn	nn	np	nn	nn	np	np	nn	np	np	nn	nn	np	nn	np	nn	nn	nn	nn	nn	nn	np	np	np	np	nn	np	np	np	nn	nn	np	nn	np	nn
SNP15352	<nnxnp>	{-1}	nn	nn	np	np	np	np	nn	nn	np	nn	nn	nn	nn	nn	np	np	nn	np	np	nn	nn	nn	nn	nn	np	np	np	nn	nn	nn	nn	nn	nn	nn	np	np	np	nn	np	np	np	nn	nn	np	nn	np	nn
SNP1542	<nnxnp>	{-0}	np	nn	np	nn	nn	np	nn	np	np	nn	np	np	np	np	nn	nn	nn	np	np	np	np	nn	nn	nn	np	np	np	nn	np	np	np	nn	nn	nn	nn	nn	np	nn	nn	np	nn	nn	nn	np	nn	np	nn
SNP15443	<nnxnp>	{-1}	nn	nn	np	np	np	np	nn	np	np	nn	np	nn	nn	np	--	np	nn	np	nn	np	np	np	nn	nn	nn	np	np	nn	np	np	np	nn	nn	nn	nn	np	np	nn	nn	np	nn	nn	nn	np	nn	np	np
SNP15448	<nnxnp>	{-0}	nn	np	nn	nn	nn	np	np	nn	np	nn	nn	np	nn	nn	nn	nn	nn	nn	np	nn	nn	np	nn	nn	np	np	nn	np	nn	nn	nn	nn	nn	nn	np	nn	nn	nn	np	np	nn	nn	nn	np	nn	np	np
SNP15477	<nnxnp>	{-0}	nn	np	np	np	np	nn	np	np	np	nn	np	np	nn	np	np	np	nn	nn	np	np	np	np	nn	nn	nn	np	nn	nn	nn	nn	nn	nn	np	np	np	nn	np	nn	np	np	np	nn	nn	np	nn	nn	nn
SNP15495	<nnxnp>	{-0}	nn	np	np	np	np	np	nn	nn	nn	np	nn	nn	np	np	nn	nn	nn	nn	nn	nn	nn	nn	nn	nn	nn	nn	nn	nn	np	nn	nn	nn	nn	nn	np	np	nn	nn	nn	np	np	nn	nn	np	nn	nn	nn
SNP15497	<nnxnp>	{-1}	np	nn	np	np	np	np	nn	nn	np	nn	np	np	nn	nn	np	np	nn	np	np	nn	np	np	nn	nn	np	np	np	nn	nn	nn	nn	nn	nn	np	np	np	np	nn	np	np	np	nn	nn	np	nn	np	nn
SNP15539	<nnxnp>	{-1}	nn	nn	np	np	np	np	np	np	np	nn	np	nn	nn	np	np	np	nn	np	nn	np	nn	np	nn	nn	nn	np	np	nn	np	np	np	nn	nn	nn	nn	np	np	nn	nn	np	nn	nn	nn	np	nn	np	np
SNP15596	<nnxnp>	{-0}	nn	np	nn	nn	nn	np	nn	nn	np	np	np	nn	nn	np	nn	np	nn	np	nn	nn	np	np	nn	nn	nn	np	nn	nn	nn	nn	nn	nn	np	nn	nn	nn	nn	nn	nn	np	nn	nn	nn	nn	nn	nn	np
SNP15601	<nnxnp>	{-1}	nn	nn	np	np	np	np	np	np	np	nn	np	nn	nn	np	np	np	nn	np	nn	nn	np	np	nn	nn	nn	nn	np	nn	np	np	np	nn	nn	nn	nn	np	np	nn	nn	np	nn	nn	nn	np	nn	np	np
SNP15636	<nnxnp>	{-0}	nn	np	nn	nn	nn	nn	np	np	nn	nn	np	np	np	np	np	nn	nn	np	nn	nn	nn	nn	nn	nn	nn	nn	np	nn	nn	nn	nn	nn	np	nn	nn	np	np	nn	np	nn	np	nn	nn	nn	nn	nn	nn
SNP1570	<nnxnp>	{-1}	nn	nn	nn	nn	nn	nn	np	nn	nn	np	nn	np	nn	nn	np	np	nn	nn	np	nn	nn	np	nn	nn	nn	np	np	np	nn	nn	nn	nn	np	nn	nn	np	nn	nn	np	nn	np	nn	nn	nn	nn	nn	np
SNP15725	<nnxnp>	{-0}	nn	np	nn	nn	nn	np	nn	np	nn	np	np	nn	nn	np	np	nn	nn	np	nn	np	nn	nn	nn	nn	np	np	nn	np	nn	np	np	nn	np	nn	nn	nn	np	nn	np	np	np	nn	nn	np	nn	np	np
SNP1574	<nnxnp>	{-0}	nn	np	np	np	np	nn	np	np	np	nn	np	nn	nn	np	np	np	nn	nn	np	np	np	np	nn	nn	nn	np	nn	nn	nn	nn	nn	nn	np	nn	np	nn	np	nn	np	np	np	nn	nn	np	nn	nn	nn
SNP15819	<nnxnp>	{-0}	nn	nn	nn	np	np	nn	np	np	np	np	nn	nn	np	np	nn	nn	nn	np	nn	np	np	nn	nn	nn	np	np	nn	np	nn	nn	nn	nn	nn	np	np	np	np	nn	np	nn	np	nn	nn	nn	nn	np	nn
SNP15836	<nnxnp>	{-0}	nn	nn	np	nn	nn	np	nn	np	np	np	np	nn	nn	np	np	np	nn	np	np	nn	nn	np	nn	nn	nn	np	np	np	nn	nn	nn	nn	np	nn	np	nn	np	np	nn	nn	--	nn	nn	nn	nn	np	nn
SNP15849	<nnxnp>	{-0}	nn	nn	np	np	np	nn	nn	np	np	np	np	nn	np	np	nn	nn	nn	np	nn	np	np	nn	nn	nn	np	nn	np	np	nn	np	np	nn	nn	nn	np	np	np	nn	np	nn	np	nn	nn	nn	nn	nn	nn
SNP15886	<nnxnp>	{-1}	nn	nn	nn	np	np	np	nn	nn	np	nn	nn	np	nn	nn	np	np	nn	np	np	nn	nn	np	nn	nn	np	nn	np	nn	nn	nn	nn	nn	nn	nn	np	np	np	nn	np	np	np	nn	nn	np	nn	np	nn
SNP1591	<nnxnp>	{-1}	nn	nn	np	np	np	np	np	np	np	nn	np	nn	nn	np	np	np	nn	np	np	np	np	np	nn	nn	nn	np	np	nn	np	np	np	nn	nn	nn	nn	np	np	nn	nn	np	nn	nn	nn	np	nn	np	np
SNP15962	<nnxnp>	{-0}	nn	np	np	nn	nn	nn	np	np	np	nn	nn	nn	nn	nn	np	np	nn	nn	nn	nn	nn	np	nn	nn	np	np	nn	np	nn	nn	nn	nn	nn	nn	np	nn	nn	nn	np	np	nn	nn	nn	np	nn	nn	nn
SNP16058	<nnxnp>	{-1}	nn	nn	nn	nn	nn	nn	np	nn	nn	np	nn	np	nn	nn	np	np	nn	nn	np	nn	nn	np	nn	nn	nn	nn	np	np	nn	nn	nn	nn	np	nn	nn	np	nn	nn	np	nn	np	nn	nn	nn	nn	nn	np
SNP16139	<nnxnp>	{-0}	nn	np	nn	np	np	nn	nn	np	np	np	nn	nn	np	np	nn	np	nn	np	nn	np	nn	nn	nn	nn	np	np	np	np	nn	nn	nn	nn	nn	nn	np	nn	np	nn	np	nn	np	nn	nn	nn	nn	np	nn
SNP16173	<nnxnp>	{-0}	nn	np	np	np	np	np	nn	np	nn	np	np	np	nn	np	np	nn	nn	nn	nn	nn	nn	nn	nn	nn	nn	np	nn	nn	np	nn	nn	nn	nn	nn	nn	np	nn	nn	nn	np	np	nn	--	np	nn	np	nn
SNP16196	<nnxnp>	{-1}	nn	nn	np	np	np	np	nn	nn	np	nn	nn	nn	nn	nn	np	nn	nn	np	np	nn	np	np	nn	nn	np	nn	np	nn	nn	nn	nn	nn	nn	nn	np	np	np	nn	np	np	np	--	nn	np	nn	np	nn
SNP16238	<nnxnp>	{-1}	nn	nn	np	np	np	np	nn	np	np	nn	np	nn	nn	np	np	np	nn	np	nn	np	np	np	nn	nn	nn	nn	np	nn	np	np	np	nn	nn	nn	nn	np	np	nn	nn	np	nn	nn	nn	np	nn	np	np
SNP16259	<nnxnp>	{-0}	nn	nn	nn	np	np	nn	np	np	np	np	nn	nn	np	np	nn	nn	nn	np	nn	np	np	nn	nn	nn	np	np	nn	np	nn	nn	nn	nn	nn	nn	np	np	np	nn	np	nn	np	nn	nn	nn	nn	nn	nn
SNP16304	<nnxnp>	{-1}	nn	nn	np	np	np	nn	np	np	np	nn	np	nn	nn	np	np	np	nn	np	np	np	np	np	nn	nn	nn	np	np	nn	np	np	np	nn	nn	nn	nn	np	np	nn	nn	np	nn	nn	nn	np	nn	np	np
SNP16321	<nnxnp>	{-0}	nn	nn	np	np	np	nn	nn	np	np	np	np	nn	np	np	nn	nn	nn	np	np	np	np	nn	nn	nn	np	np	np	np	nn	np	np	nn	nn	nn	np	np	np	nn	np	nn	np	nn	nn	nn	nn	nn	nn
SNP16345	<nnxnp>	{-0}	nn	nn	np	np	np	np	nn	np	nn	np	np	nn	nn	np	np	nn	nn	nn	nn	nn	nn	nn	nn	nn	nn	nn	nn	nn	np	nn	nn	nn	nn	nn	nn	np	nn	nn	nn	np	np	nn	nn	np	nn	np	nn
SNP1635	<nnxnp>	{-0}	nn	np	nn	nn	nn	np	np	nn	np	nn	nn	np	nn	nn	np	nn	nn	nn	np	nn	nn	np	nn	nn	np	np	nn	np	nn	nn	nn	nn	nn	np	np	nn	nn	nn	np	np	nn	nn	nn	np	nn	np	np
SNP16409	<nnxnp>	{-0}	nn	nn	np	np	np	np	nn	np	np	np	np	nn	np	np	nn	nn	nn	np	np	np	nn	nn	nn	nn	nn	nn	np	nn	nn	np	np	nn	nn	np	nn	np	nn	nn	nn	nn	nn	nn	nn	nn	nn	np	nn
SNP16464	<nnxnp>	{-1}	nn	nn	np	np	np	np	np	np	np	nn	np	nn	nn	np	np	np	nn	np	np	np	np	np	nn	nn	nn	np	np	nn	np	np	np	nn	nn	nn	nn	np	np	nn	nn	np	nn	nn	nn	np	nn	np	np
SNP16565	<nnxnp>	{-0}	nn	nn	nn	nn	nn	np	np	np	np	np	np	nn	nn	nn	nn	np	nn	np	nn	nn	nn	np	nn	nn	nn	np	np	np	nn	nn	nn	nn	np	nn	np	nn	np	nn	nn	nn	np	nn	nn	nn	nn	np	nn
SNP16595	<nnxnp>	{-0}	nn	np	nn	nn	nn	np	np	nn	np	nn	nn	np	nn	nn	np	nn	nn	nn	np	nn	nn	np	nn	nn	np	np	nn	np	nn	nn	nn	nn	nn	nn	np	nn	nn	nn	np	np	nn	nn	nn	np	nn	np	np
SNP16602	<nnxnp>	{-0}	nn	np	nn	nn	nn	nn	np	nn	nn	nn	np	np	np	np	np	nn	nn	np	np	nn	nn	nn	nn	nn	nn	nn	np	nn	nn	nn	nn	nn	np	nn	nn	np	np	nn	np	nn	np	nn	nn	nn	nn	nn	np
SNP16609	<nnxnp>	{-0}	nn	nn	nn	np	np	nn	np	np	np	np	np	np	np	nn	np	nn	nn	np	np	np	nn	nn	nn	nn	nn	nn	nn	nn	nn	nn	nn	nn	np	nn	nn	np	np	nn	np	nn	np	nn	nn	nn	nn	nn	np
SNP16639	<nnxnp>	{-0}	nn	nn	nn	nn	nn	np	nn	np	np	np	np	nn	nn	np	np	np	nn	np	np	nn	nn	np	nn	nn	nn	np	np	np	nn	nn	nn	nn	np	np	np	nn	np	nn	nn	nn	np	nn	nn	nn	nn	np	nn
SNP16650	<nnxnp>	{-0}	nn	nn	np	np	np	nn	np	np	np	np	np	np	np	nn	np	nn	nn	np	np	np	np	nn	nn	nn	nn	np	nn	nn	np	nn	nn	nn	np	nn	nn	np	np	nn	np	nn	np	nn	nn	nn	nn	nn	np
SNP16711	<nnxnp>	{-1}	nn	nn	np	np	np	np	np	np	np	nn	np	nn	nn	np	np	np	nn	np	np	np	np	np	nn	nn	nn	np	np	nn	np	np	np	nn	nn	nn	nn	np	np	nn	nn	np	nn	nn	nn	np	nn	np	np
SNP16735	<nnxnp>	{-0}	nn	np	nn	np	np	nn	nn	nn	np	nn	nn	np	np	np	nn	nn	nn	np	nn	nn	nn	nn	nn	nn	nn	np	nn	np	np	nn	nn	nn	nn	nn	np	np	np	nn	nn	np	nn	nn	nn	np	nn	np	nn
SNP16749	<nnxnp>	{-0}	nn	np	nn	nn	nn	nn	np	nn	nn	nn	np	np	np	np	np	nn	nn	np	nn	nn	nn	nn	nn	nn	nn	np	np	nn	nn	nn	nn	nn	np	nn	nn	np	np	nn	np	nn	np	nn	nn	nn	nn	nn	np
SNP16765	<nnxnp>	{-0}	nn	np	np	nn	nn	np	np	np	np	nn	nn	nn	nn	nn	np	nn	nn	nn	nn	nn	np	np	nn	nn	np	np	nn	np	nn	nn	nn	nn	nn	nn	np	nn	nn	nn	np	np	nn	nn	nn	np	nn	nn	np
SNP16786	<nnxnp>	{-0}	nn	np	nn	nn	nn	np	nn	np	np	np	nn	np	nn	np	nn	np	nn	np	nn	np	nn	nn	nn	nn	np	np	nn	np	np	nn	nn	nn	np	nn	np	nn	np	nn	nn	np	np	nn	nn	np	nn	np	np
SNP16836	<nnxnp>	{-0}	nn	np	np	np	np	nn	nn	np	np	nn	np	nn	nn	np	np	np	nn	np	np	np	np	np	nn	nn	nn	np	nn	nn	nn	nn	nn	nn	np	np	np	nn	np	nn	np	nn	np	nn	nn	nn	nn	nn	nn
SNP16865	<nnxnp>	{-0}	nn	np	nn	nn	nn	nn	np	nn	nn	nn	np	np	np	np	nn	nn	nn	np	nn	nn	nn	nn	nn	nn	nn	np	np	nn	nn	nn	nn	nn	np	nn	nn	np	np	nn	np	nn	np	nn	nn	nn	nn	nn	np
SNP16902	<nnxnp>	{-0}	nn	np	np	nn	nn	np	np	np	np	nn	nn	nn	nn	nn	np	nn	nn	nn	nn	nn	np	np	nn	nn	np	nn	nn	np	nn	nn	nn	nn	nn	nn	np	nn	nn	nn	np	np	nn	nn	nn	np	nn	nn	np
SNP16931	<nnxnp>	{-0}	nn	nn	np	np	np	nn	nn	np	np	np	nn	nn	nn	np	nn	np	nn	np	np	np	np	np	nn	nn	nn	np	nn	nn	nn	nn	nn	nn	nn	np	np	nn	np	nn	np	nn	np	nn	nn	nn	nn	nn	nn
SNP16935	<nnxnp>	{-0}	nn	np	np	np	np	np	np	np	nn	nn	np	nn	nn	nn	nn	nn	nn	nn	nn	np	--	np	nn	nn	nn	nn	np	nn	nn	nn	nn	nn	np	np	np	nn	np	nn	nn	np	nn	nn	nn	np	nn	nn	nn
SNP1695	<nnxnp>	{-0}	nn	nn	nn	np	np	nn	nn	nn	nn	np	np	nn	np	nn	nn	nn	nn	np	np	np	np	np	np	nn	np	np	nn	nn	np	nn	nn	nn	nn	nn	nn	np	nn	nn	nn	np	nn	nn	nn	np	nn	nn	np
SNP16951	<nnxnp>	{-0}	nn	np	np	np	np	np	nn	np	nn	np	np	np	nn	np	np	nn	nn	nn	nn	nn	nn	nn	nn	nn	nn	np	nn	nn	np	nn	nn	nn	nn	nn	nn	np	nn	nn	nn	np	np	nn	nn	np	nn	np	nn
SNP17016	<nnxnp>	{-0}	nn	np	np	nn	nn	np	np	np	np	nn	nn	nn	nn	nn	np	nn	nn	nn	nn	nn	np	np	nn	nn	np	nn	nn	np	nn	nn	nn	nn	nn	np	np	nn	nn	nn	np	np	nn	nn	nn	np	nn	nn	np
SNP17089	<nnxnp>	{-0}	nn	nn	nn	np	np	nn	np	np	np	np	np	np	np	nn	nn	nn	nn	np	nn	np	np	nn	nn	nn	nn	np	nn	nn	nn	nn	nn	nn	np	nn	nn	np	np	nn	np	nn	np	nn	nn	nn	nn	nn	np
SNP17140	<nnxnp>	{-0}	np	nn	np	nn	nn	np	nn	np	np	nn	np	nn	np	np	nn	nn	nn	np	np	nn	np	nn	nn	nn	np	np	np	np	np	np	np	nn	nn	nn	nn	nn	np	nn	nn	np	nn	nn	nn	np	nn	np	nn
SNP17164	<nnxnp>	{-1}	nn	nn	np	np	np	np	nn	nn	np	nn	nn	np	nn	nn	np	np	nn	np	np	nn	np	np	nn	nn	np	nn	np	nn	nn	nn	nn	nn	nn	nn	np	np	np	nn	np	np	np	nn	nn	np	nn	np	nn
SNP17174	<nnxnp>	{-0}	nn	nn	np	np	np	nn	nn	np	np	np	np	nn	np	np	nn	nn	nn	np	np	np	np	nn	nn	nn	np	nn	np	np	nn	np	np	nn	nn	nn	np	np	np	nn	np	nn	np	nn	nn	nn	nn	nn	nn
SNP17218	<nnxnp>	{-0}	nn	np	nn	nn	nn	np	nn	np	nn	np	np	nn	nn	np	np	nn	nn	np	nn	np	nn	nn	nn	nn	np	np	nn	np	nn	np	np	nn	np	nn	nn	nn	np	nn	np	np	nn	nn	nn	np	nn	np	np
SNP17264	<nnxnp>	{-1}	np	np	np	np	np	nn	nn	np	nn	nn	nn	np	np	np	nn	np	nn	np	np	np	np	nn	nn	nn	np	nn	nn	nn	np	np	np	nn	nn	nn	nn	np	nn	nn	np	np	np	np	np	np	np	nn	nn
SNP17289	<nnxnp>	{-1}	nn	nn	np	np	np	nn	np	np	np	nn	np	nn	nn	np	np	nn	nn	np	np	np	nn	np	nn	nn	nn	nn	np	nn	np	np	np	nn	nn	nn	nn	np	nn	nn	nn	np	nn	nn	--	nn	nn	np	nn
SNP1731	<nnxnp>	{-0}	nn	np	nn	np	np	nn	np	np	np	nn	np	nn	nn	np	np	nn	nn	np	np	nn	np	np	nn	nn	nn	np	nn	nn	nn	nn	nn	nn	np	nn	np	nn	np	nn	np	nn	nn	nn	nn	nn	nn	nn	nn
SNP17324	<nnxnp>	{-1}	nn	np	np	np	np	nn	np	np	np	nn	np	np	nn	np	np	np	nn	np	np	np	np	np	nn	nn	nn	np	nn	nn	np	np	np	nn	np	nn	nn	np	nn	nn	nn	np	np	nn	nn	np	nn	np	np
SNP17338	<nnxnp>	{-1}	nn	nn	nn	nn	nn	nn	nn	np	nn	np	nn	np	nn	nn	np	np	nn	nn	np	nn	nn	np	nn	nn	nn	nn	np	np	nn	nn	nn	nn	np	nn	nn	np	nn	nn	np	nn	np	nn	nn	nn	nn	nn	np
SNP1739	<nnxnp>	{-1}	nn	nn	np	nn	nn	nn	np	nn	nn	np	nn	np	nn	nn	np	np	nn	nn	np	nn	np	np	nn	nn	nn	np	np	np	nn	nn	np	nn	np	nn	nn	np	nn	nn	np	nn	np	nn	nn	nn	nn	nn	np
SNP17416	<nnxnp>	{-0}	nn	nn	np	np	np	nn	nn	np	np	np	np	nn	np	np	nn	nn	nn	np	np	np	nn	nn	nn	nn	np	np	np	np	nn	np	np	nn	nn	nn	np	np	np	nn	nn	nn	np	nn	nn	nn	nn	nn	nn
SNP17467	<nnxnp>	{-1}	nn	np	np	np	np	nn	nn	nn	nn	np	np	np	np	nn	np	nn	nn	nn	np	nn	np	np	nn	nn	np	np	np	np	nn	nn	nn	nn	nn	nn	nn	np	nn	nn	np	nn	np	nn	nn	nn	nn	nn	np
SNP17482	<nnxnp>	{-0}	nn	np	nn	nn	nn	np	np	np	nn	np	np	np	nn	np	nn	nn	nn	np	nn	nn	np	nn	nn	nn	nn	np	nn	nn	nn	nn	nn	nn	np	nn	nn	np	nn	nn	nn	np	nn	nn	nn	np	nn	nn	np
SNP17496	<nnxnp>	{-0}	nn	nn	nn	np	np	nn	nn	nn	nn	np	np	nn	np	nn	nn	nn	nn	np	np	np	np	np	nn	nn	nn	nn	nn	nn	np	nn	nn	nn	nn	nn	nn	np	nn	nn	nn	np	nn	nn	nn	np	nn	nn	np
SNP17549	<nnxnp>	{-1}	nn	nn	np	np	np	np	nn	nn	np	nn	nn	np	nn	nn	nn	nn	nn	np	np	nn	np	nn	nn	nn	np	nn	np	nn	nn	nn	nn	nn	nn	nn	np	np	nn	nn	np	np	nn	nn	nn	nn	nn	--	nn
SNP17598	<nnxnp>	{-0}	nn	nn	nn	np	np	nn	np	np	np	np	np	np	np	nn	np	nn	nn	np	np	np	np	nn	nn	nn	nn	np	nn	nn	np	nn	nn	nn	np	nn	nn	np	np	nn	np	nn	np	nn	nn	nn	nn	nn	np
SNP17601	<nnxnp>	{-0}	nn	np	np	np	np	nn	nn	np	np	np	np	nn	nn	np	np	np	nn	np	np	np	np	np	nn	nn	nn	nn	nn	nn	nn	nn	nn	nn	nn	np	np	nn	np	nn	np	nn	np	nn	nn	nn	nn	nn	nn
SNP17648	<nnxnp>	{-0}	nn	np	np	np	np	nn	np	np	np	nn	np	nn	nn	np	np	np	nn	np	np	np	np	np	nn	nn	nn	np	nn	nn	nn	nn	nn	nn	np	nn	np	nn	np	nn	np	nn	np	nn	nn	nn	nn	nn	nn
SNP17663	<nnxnp>	{-1}	nn	nn	nn	np	np	np	nn	nn	np	nn	nn	np	nn	nn	np	np	nn	np	np	nn	np	np	nn	nn	np	nn	np	nn	nn	nn	nn	nn	nn	np	np	np	np	nn	np	np	np	nn	nn	np	nn	np	nn
SNP1774	<nnxnp>	{-1}	nn	nn	np	np	np	np	nn	nn	np	nn	nn	np	nn	nn	nn	np	nn	np	np	nn	nn	np	nn	nn	np	np	np	nn	nn	nn	nn	nn	nn	nn	np	np	np	nn	np	np	nn	nn	nn	np	nn	np	nn
SNP17761	<nnxnp>	{-1}	nn	nn	np	np	np	np	np	np	nn	nn	np	nn	nn	np	nn	nn	np	np	nn	np	--	np	nn	nn	nn	nn	np	nn	np	np	np	nn	nn	nn	nn	np	np	nn	nn	np	nn	nn	nn	np	nn	np	np
SNP17762	<nnxnp>	{-0}	nn	np	np	np	np	nn	np	np	np	nn	np	nn	nn	np	np	np	nn	nn	np	np	np	np	nn	nn	nn	np	nn	nn	nn	nn	nn	nn	np	nn	np	nn	np	nn	np	np	np	nn	nn	np	nn	nn	nn
SNP17775	<nnxnp>	{-0}	nn	nn	np	np	np	nn	nn	np	np	np	np	nn	np	np	nn	nn	nn	np	nn	np	np	nn	nn	nn	np	np	np	np	nn	np	np	nn	nn	nn	np	np	np	nn	np	nn	nn	nn	nn	nn	nn	nn	nn
SNP17791	<nnxnp>	{-0}	nn	np	nn	nn	nn	np	nn	np	np	np	np	nn	nn	np	np	np	nn	np	nn	np	nn	nn	nn	nn	np	np	nn	np	np	nn	nn	nn	np	nn	np	nn	np	nn	nn	np	np	nn	nn	np	nn	np	np
SNP17812	<nnxnp>	{-1}	nn	nn	np	np	np	nn	np	np	np	nn	nn	nn	nn	np	np	np	nn	np	np	np	np	np	nn	nn	nn	nn	np	nn	np	np	np	nn	nn	nn	nn	np	np	nn	nn	np	nn	nn	nn	np	nn	np	np
SNP17906	<nnxnp>	{-0}	nn	np	nn	nn	nn	np	np	np	nn	np	np	np	nn	nn	nn	np	nn	np	nn	nn	np	np	nn	nn	nn	np	nn	nn	nn	nn	nn	nn	np	nn	nn	nn	nn	nn	nn	np	nn	nn	nn	np	nn	nn	np
SNP17968	<nnxnp>	{-0}	nn	nn	np	np	np	np	nn	np	nn	np	np	np	nn	np	nn	nn	nn	np	nn	np	nn	nn	nn	nn	nn	np	nn	nn	np	nn	nn	nn	nn	nn	nn	np	nn	nn	nn	np	np	nn	nn	np	nn	np	np
SNP1797	<nnxnp>	{-0}	nn	np	nn	nn	nn	np	np	np	nn	np	np	np	nn	nn	nn	np	nn	np	nn	nn	np	np	nn	nn	nn	nn	nn	nn	nn	nn	nn	nn	np	nn	nn	nn	nn	nn	nn	np	nn	nn	nn	np	nn	nn	np
SNP18012	<nnxnp>	{-0}	nn	np	nn	nn	nn	np	nn	np	nn	np	np	nn	nn	np	np	np	nn	np	nn	np	nn	nn	nn	nn	np	np	nn	np	np	np	np	nn	np	nn	nn	nn	np	np	nn	np	np	nn	nn	np	nn	np	np
SNP18020	<nnxnp>	{-0}	nn	nn	np	np	np	nn	nn	np	np	np	nn	nn	nn	np	nn	np	nn	np	np	np	np	np	nn	nn	nn	np	nn	nn	nn	nn	nn	nn	nn	nn	np	nn	np	nn	np	nn	np	nn	nn	nn	nn	nn	nn
SNP18038	<nnxnp>	{-0}	nn	np	np	np	np	nn	np	np	np	nn	np	nn	nn	np	np	np	nn	np	np	np	np	np	nn	nn	nn	np	nn	nn	nn	nn	nn	nn	np	np	np	nn	np	nn	np	np	np	nn	nn	np	nn	nn	nn
SNP18052	<nnxnp>	{-1}	nn	nn	np	np	np	nn	np	np	np	nn	np	nn	nn	np	np	np	nn	np	np	np	nn	np	nn	nn	nn	nn	np	nn	np	np	np	nn	nn	nn	nn	np	np	nn	nn	np	nn	nn	nn	np	nn	np	np
SNP18069	<nnxnp>	{-0}	nn	np	nn	np	np	np	nn	nn	nn	np	nn	nn	nn	np	np	nn	nn	np	np	--	nn	nn	nn	nn	nn	nn	nn	nn	np	nn	nn	nn	nn	np	np	np	nn	nn	nn	np	--	nn	nn	nn	nn	--	nn
SNP18080	<nnxnp>	{-0}	nn	np	nn	nn	nn	np	np	np	np	nn	nn	nn	nn	nn	np	nn	nn	nn	nn	nn	np	np	nn	nn	np	np	nn	np	nn	nn	nn	nn	nn	nn	np	nn	nn	nn	np	np	nn	nn	nn	np	nn	np	np
SNP18100	<nnxnp>	{-1}	nn	nn	nn	np	np	nn	np	np	nn	np	nn	np	nn	nn	np	np	nn	nn	np	nn	nn	np	nn	nn	nn	np	nn	np	nn	nn	nn	nn	np	np	np	np	nn	nn	np	nn	np	nn	nn	nn	nn	nn	np
SNP18109	<nnxnp>	{-1}	nn	nn	nn	np	np	nn	nn	nn	nn	np	nn	np	nn	nn	np	np	nn	nn	np	nn	nn	np	nn	nn	nn	nn	nn	np	nn	nn	nn	nn	np	nn	np	np	nn	nn	np	nn	np	nn	nn	nn	nn	nn	np
SNP18116	<nnxnp>	{-0}	nn	nn	np	np	np	nn	nn	np	np	np	nn	nn	nn	np	nn	np	nn	np	np	np	np	np	nn	nn	nn	np	nn	nn	nn	nn	nn	nn	nn	np	np	nn	np	nn	np	nn	np	nn	nn	nn	nn	nn	nn
SNP18124	<nnxnp>	{-0}	nn	np	nn	nn	np	np	np	np	nn	np	np	np	nn	nn	nn	nn	nn	np	nn	nn	np	nn	nn	nn	nn	np	nn	nn	nn	nn	nn	nn	np	--	nn	np	nn	nn	nn	np	nn	nn	nn	nn	nn	nn	nn
SNP18162	<nnxnp>	{-1}	nn	nn	np	np	np	np	np	np	np	nn	np	nn	nn	np	np	np	nn	np	nn	np	np	np	nn	nn	nn	np	np	nn	np	np	np	nn	nn	nn	nn	np	np	nn	nn	np	nn	nn	nn	np	nn	np	np
SNP18194	<nnxnp>	{-1}	nn	nn	np	np	np	nn	np	np	np	nn	nn	nn	nn	np	np	np	nn	np	nn	np	np	np	nn	nn	nn	nn	np	nn	np	np	np	nn	nn	nn	nn	nn	nn	nn	nn	np	nn	nn	nn	np	nn	np	np
SNP18211	<nnxnp>	{-1}	nn	np	np	np	np	np	np	np	np	np	np	np	nn	np	nn	nn	nn	np	np	nn	nn	np	nn	nn	nn	np	np	np	np	nn	np	nn	nn	nn	np	nn	np	nn	nn	np	nn	nn	nn	nn	nn	np	nn
SNP18247	<nnxnp>	{-1}	nn	nn	np	np	np	np	np	np	np	nn	np	nn	nn	np	np	np	nn	np	nn	np	np	np	nn	nn	nn	nn	np	nn	np	np	np	nn	nn	nn	nn	np	np	nn	nn	np	nn	nn	nn	np	nn	np	np
SNP18259	<nnxnp>	{-1}	nn	np	np	np	np	nn	nn	np	np	nn	np	np	nn	np	nn	--	nn	np	np	--	np	nn	nn	nn	nn	np	nn	nn	nn	np	np	nn	np	nn	nn	np	nn	nn	nn	np	nn	nn	nn	np	nn	nn	nn
SNP18282	<nnxnp>	{-0}	nn	np	np	np	np	np	np	np	np	nn	np	nn	nn	nn	nn	np	nn	nn	nn	np	np	np	nn	nn	nn	np	np	nn	nn	nn	nn	nn	np	np	np	nn	np	nn	np	np	np	nn	nn	np	nn	nn	nn
SNP18297	<nnxnp>	{-0}	nn	nn	nn	np	np	np	nn	nn	nn	np	np	nn	np	nn	nn	nn	nn	np	np	np	np	np	nn	nn	nn	np	nn	nn	np	nn	np	nn	nn	nn	nn	np	nn	nn	nn	np	nn	nn	nn	np	nn	nn	np
SNP18302	<nnxnp>	{-0}	nn	nn	nn	np	np	nn	np	np	np	np	nn	np	np	nn	nn	nn	nn	nn	np	np	np	nn	nn	nn	nn	np	nn	np	np	nn	nn	nn	np	nn	nn	np	np	nn	np	nn	np	nn	nn	nn	nn	nn	np
SNP18303	<nnxnp>	{-0}	nn	nn	nn	np	np	nn	np	np	np	np	np	np	np	nn	np	nn	nn	np	np	np	np	nn	nn	nn	nn	np	np	nn	nn	nn	nn	nn	np	nn	nn	np	np	nn	np	nn	np	nn	nn	nn	nn	nn	np
SNP18304	<nnxnp>	{-0}	nn	nn	np	np	np	nn	nn	np	np	np	nn	nn	nn	np	nn	np	nn	np	np	--	np	np	nn	nn	nn	np	nn	nn	nn	nn	nn	nn	nn	nn	np	nn	np	nn	np	nn	np	nn	nn	nn	nn	nn	nn
SNP18332	<nnxnp>	{-0}	nn	nn	nn	nn	nn	np	np	nn	np	np	np	nn	nn	nn	np	nn	nn	nn	np	nn	nn	np	nn	nn	nn	np	np	np	nn	nn	nn	nn	np	nn	np	nn	np	nn	nn	nn	nn	nn	nn	nn	nn	np	np
SNP18340	<nnxnp>	{-0}	nn	np	nn	nn	nn	np	nn	np	nn	np	np	nn	nn	np	np	nn	nn	np	nn	np	nn	nn	nn	nn	np	nn	nn	np	nn	np	np	nn	np	nn	nn	nn	np	nn	np	np	np	nn	nn	np	nn	np	np
SNP18342	<nnxnp>	{-1}	nn	nn	nn	np	np	nn	np	nn	nn	np	nn	np	nn	nn	np	np	nn	nn	np	nn	nn	np	nn	nn	nn	nn	nn	np	nn	nn	nn	nn	np	nn	np	np	nn	nn	np	nn	np	nn	nn	nn	nn	nn	np
SNP18353	<nnxnp>	{-0}	nn	np	np	nn	nn	np	np	np	np	nn	nn	nn	nn	nn	np	nn	nn	nn	nn	nn	np	np	nn	nn	np	np	nn	np	nn	nn	nn	nn	nn	nn	np	nn	nn	nn	np	np	nn	nn	nn	np	nn	nn	np
SNP18364	<nnxnp>	{-0}	nn	np	nn	nn	nn	np	np	np	nn	np	np	np	nn	nn	nn	np	nn	np	np	nn	np	np	nn	nn	nn	np	nn	nn	nn	nn	nn	nn	np	nn	nn	np	nn	nn	nn	np	nn	nn	nn	np	nn	nn	np
SNP18451	<nnxnp>	{-1}	nn	nn	np	np	np	np	nn	nn	np	nn	np	nn	nn	nn	np	np	nn	np	np	nn	np	np	nn	nn	np	nn	np	nn	nn	nn	nn	nn	nn	np	np	np	np	nn	np	np	np	nn	nn	np	nn	np	nn
SNP18462	<nnxnp>	{-1}	nn	np	np	nn	nn	nn	nn	nn	nn	np	np	np	np	nn	np	np	nn	nn	np	nn	np	np	nn	nn	np	np	np	np	nn	nn	nn	nn	nn	nn	nn	np	nn	nn	nn	nn	np	nn	nn	nn	nn	nn	np
SNP18468	<nnxnp>	{-1}	nn	nn	np	np	np	nn	np	np	np	nn	np	np	nn	np	np	np	nn	np	np	np	np	np	nn	nn	nn	np	nn	nn	np	np	np	nn	np	nn	nn	np	nn	nn	nn	np	np	nn	nn	np	nn	np	np
SNP18509	<nnxnp>	{-1}	nn	np	nn	np	np	nn	np	nn	nn	np	nn	np	nn	nn	np	np	np	nn	np	nn	nn	np	nn	nn	nn	nn	nn	np	nn	np	nn	nn	np	np	np	np	nn	nn	np	nn	np	nn	nn	nn	nn	nn	np
SNP18538	<nnxnp>	{-0}	nn	np	np	np	np	nn	np	np	np	nn	np	nn	nn	np	np	np	nn	np	np	np	np	np	nn	nn	nn	nn	nn	nn	nn	nn	nn	nn	np	np	np	nn	np	nn	np	np	np	nn	nn	np	nn	nn	nn
SNP18550	<nnxnp>	{-0}	nn	nn	nn	nn	nn	np	np	nn	np	np	np	nn	np	nn	np	nn	nn	nn	nn	nn	nn	np	nn	nn	nn	np	np	np	nn	nn	np	nn	np	np	np	nn	np	nn	nn	nn	nn	nn	nn	nn	nn	np	np
SNP18552	<nnxnp>	{-0}	nn	np	np	nn	nn	np	np	np	np	nn	nn	nn	nn	nn	np	np	nn	nn	nn	nn	nn	np	nn	nn	np	np	nn	np	nn	nn	nn	nn	nn	np	np	nn	nn	nn	np	np	nn	nn	nn	np	nn	nn	np
SNP18627	<nnxnp>	{-0}	nn	nn	nn	np	np	nn	nn	nn	nn	np	np	nn	np	nn	nn	nn	nn	np	np	np	np	np	nn	nn	nn	nn	nn	nn	np	nn	nn	nn	nn	nn	nn	np	nn	nn	nn	np	nn	nn	--	np	nn	nn	np
SNP18628	<nnxnp>	{-0}	nn	np	nn	nn	nn	np	np	np	nn	np	np	np	nn	nn	nn	np	nn	np	nn	nn	np	np	nn	nn	nn	np	nn	nn	nn	nn	nn	nn	np	nn	np	nn	nn	nn	nn	np	nn	nn	nn	np	nn	nn	np
SNP18714	<nnxnp>	{-0}	nn	nn	nn	np	np	nn	nn	nn	nn	np	np	nn	np	nn	nn	nn	nn	np	np	np	np	np	nn	nn	nn	np	nn	nn	np	nn	nn	nn	nn	nn	nn	np	nn	nn	nn	np	nn	nn	nn	np	nn	nn	np
SNP18724	<nnxnp>	{-0}	nn	nn	np	np	np	nn	nn	np	np	np	np	nn	np	np	nn	nn	nn	np	np	np	np	np	nn	nn	np	np	np	np	nn	np	np	nn	nn	nn	np	np	np	nn	np	nn	np	nn	nn	nn	nn	nn	nn
SNP18728	<nnxnp>	{-0}	nn	nn	nn	nn	nn	np	nn	np	np	np	np	nn	nn	np	np	np	nn	np	np	nn	nn	np	nn	nn	nn	np	np	np	nn	nn	nn	nn	np	nn	np	nn	np	nn	nn	nn	np	nn	nn	nn	nn	np	nn
SNP18790	<nnxnp>	{-0}	nn	np	nn	nn	nn	np	np	nn	np	nn	nn	np	nn	nn	np	nn	nn	nn	np	nn	nn	np	nn	nn	np	np	nn	np	nn	nn	nn	nn	nn	np	np	nn	nn	nn	np	np	nn	nn	nn	np	nn	np	np
SNP18804	<nnxnp>	{-0}	nn	np	nn	np	np	nn	nn	nn	np	nn	nn	np	np	np	nn	nn	nn	np	nn	nn	--	nn	nn	nn	nn	np	nn	np	np	nn	nn	nn	nn	nn	nn	np	np	nn	nn	np	nn	nn	nn	np	nn	np	nn
SNP18807	<nnxnp>	{-0}	nn	nn	np	np	np	nn	nn	np	np	np	nn	nn	np	nn	nn	nn	nn	np	np	np	np	np	nn	nn	nn	np	nn	nn	nn	nn	nn	nn	nn	np	np	nn	nn	nn	np	nn	np	nn	nn	nn	nn	nn	nn
SNP18912	<nnxnp>	{-1}	np	np	nn	nn	nn	nn	np	np	np	nn	nn	nn	nn	np	np	np	nn	nn	nn	nn	nn	nn	nn	nn	np	np	np	np	nn	np	np	nn	np	nn	np	nn	np	nn	np	nn	np	np	nn	nn	np	np	nn
SNP18951	<nnxnp>	{-0}	nn	np	nn	nn	nn	np	nn	np	np	np	nn	np	nn	np	nn	np	nn	np	nn	np	nn	nn	nn	nn	np	np	nn	np	np	nn	nn	nn	np	nn	np	nn	np	nn	nn	np	np	nn	nn	np	nn	np	np
SNP19016	<nnxnp>	{-0}	nn	np	np	nn	nn	np	nn	np	np	nn	nn	nn	nn	nn	np	np	nn	nn	nn	nn	np	np	nn	nn	np	np	nn	--	nn	nn	nn	nn	nn	nn	np	nn	nn	nn	np	np	nn	nn	nn	np	nn	nn	np
SNP19023	<nnxnp>	{-0}	nn	np	nn	nn	nn	np	nn	np	nn	np	np	nn	nn	np	np	nn	nn	np	nn	np	nn	nn	nn	nn	np	np	nn	np	nn	np	np	nn	np	nn	nn	nn	np	nn	np	np	nn	nn	nn	np	nn	np	np
SNP19036	<nnxnp>	{-0}	nn	np	nn	nn	nn	np	np	nn	np	nn	nn	np	nn	nn	np	nn	nn	nn	np	nn	nn	np	nn	nn	np	np	nn	np	nn	nn	nn	nn	nn	nn	np	nn	np	nn	np	np	nn	np	nn	np	nn	np	np
SNP19038	<nnxnp>	{-0}	nn	nn	np	np	np	np	nn	np	np	np	np	nn	np	np	nn	nn	nn	np	np	np	np	nn	nn	nn	nn	np	np	np	nn	np	np	nn	nn	np	np	np	nn	nn	np	nn	np	nn	nn	nn	nn	np	nn
SNP19061	<nnxnp>	{-1}	nn	nn	np	np	np	np	nn	np	np	nn	np	nn	nn	np	np	np	nn	np	nn	np	nn	np	nn	nn	nn	nn	nn	nn	np	np	np	nn	nn	nn	nn	np	np	nn	nn	np	nn	nn	nn	np	nn	np	np
SNP19082	<nnxnp>	{-1}	nn	nn	np	np	np	np	nn	nn	np	nn	np	np	nn	nn	np	np	nn	np	np	nn	np	np	nn	nn	np	np	np	nn	nn	nn	nn	nn	nn	nn	np	np	np	nn	np	np	np	nn	nn	np	nn	np	nn
SNP19144	<nnxnp>	{-1}	nn	nn	nn	nn	nn	nn	np	nn	nn	np	nn	np	nn	nn	np	np	nn	nn	np	nn	nn	np	nn	nn	nn	np	np	np	nn	nn	nn	nn	np	nn	nn	np	np	nn	np	nn	np	np	nn	nn	nn	nn	np
SNP19166	<nnxnp>	{-0}	nn	np	nn	nn	nn	np	np	np	nn	np	np	np	nn	nn	nn	np	nn	np	nn	nn	np	np	nn	nn	nn	np	nn	nn	nn	nn	nn	nn	np	nn	nn	nn	nn	nn	nn	np	nn	nn	nn	np	nn	nn	np
SNP19180	<nnxnp>	{-0}	nn	nn	nn	np	np	nn	nn	nn	nn	np	np	nn	np	nn	nn	nn	nn	np	np	np	np	np	nn	nn	nn	np	nn	nn	np	nn	nn	nn	nn	nn	nn	np	nn	nn	nn	np	nn	nn	nn	np	nn	nn	np
SNP19251	<nnxnp>	{-1}	nn	nn	nn	np	np	nn	np	np	nn	nn	nn	np	nn	np	np	nn	nn	np	np	nn	nn	np	nn	nn	np	nn	np	nn	nn	nn	nn	nn	np	nn	nn	np	np	nn	np	np	np	nn	nn	np	nn	np	nn
SNP19253	<nnxnp>	{-1}	nn	nn	nn	nn	nn	nn	np	nn	nn	np	nn	np	nn	nn	np	np	nn	nn	np	nn	nn	np	nn	nn	nn	nn	np	np	nn	nn	nn	nn	np	nn	nn	np	nn	nn	np	nn	np	nn	nn	nn	nn	nn	np
SNP19311	<nnxnp>	{-1}	nn	np	np	np	np	nn	nn	nn	nn	np	np	np	np	nn	np	nn	nn	nn	nn	nn	np	np	nn	nn	np	np	np	np	nn	nn	nn	nn	nn	nn	nn	np	nn	nn	np	nn	np	nn	nn	nn	nn	nn	np
SNP1936	<nnxnp>	{-1}	nn	nn	np	nn	nn	nn	np	nn	nn	np	nn	np	nn	nn	np	np	nn	nn	nn	nn	np	np	nn	nn	nn	np	np	np	nn	nn	nn	nn	np	nn	nn	np	nn	nn	np	nn	np	nn	nn	nn	nn	nn	np
SNP19409	<nnxnp>	{-1}	nn	np	np	np	np	nn	nn	np	nn	np	np	np	np	nn	np	nn	nn	nn	np	nn	np	np	nn	nn	np	nn	np	np	nn	nn	nn	nn	nn	nn	nn	np	nn	nn	np	nn	np	nn	nn	nn	nn	nn	np
SNP19531	<nnxnp>	{-0}	nn	np	nn	nn	nn	np	np	np	np	nn	nn	nn	nn	nn	np	nn	nn	nn	nn	nn	np	np	nn	nn	np	nn	nn	np	nn	nn	nn	nn	nn	nn	np	nn	nn	nn	np	np	nn	nn	nn	np	nn	np	np
SNP19601	<nnxnp>	{-1}	np	nn	np	nn	nn	np	np	np	nn	np	np	nn	nn	nn	np	np	nn	nn	np	np	np	np	nn	nn	np	np	np	nn	nn	np	np	nn	np	nn	nn	nn	nn	nn	np	nn	nn	nn	np	nn	nn	nn	np
SNP1967	<nnxnp>	{-0}	nn	np	nn	nn	nn	np	nn	np	nn	np	np	nn	nn	np	np	nn	nn	np	nn	nn	nn	nn	nn	nn	np	np	nn	np	nn	np	np	nn	np	nn	nn	nn	np	nn	np	np	np	nn	nn	np	nn	np	np
SNP19675	<nnxnp>	{-0}	np	nn	np	nn	nn	nn	nn	np	nn	np	nn	np	np	np	np	nn	nn	nn	nn	np	nn	nn	nn	nn	np	nn	nn	np	np	np	np	nn	np	nn	nn	nn	nn	nn	nn	nn	nn	nn	np	nn	nn	nn	np
SNP19735	<nnxnp>	{-0}	nn	np	nn	nn	nn	np	np	np	nn	np	np	np	nn	nn	nn	np	nn	np	np	nn	nn	np	nn	nn	nn	np	nn	nn	nn	nn	nn	nn	np	nn	nn	np	nn	nn	nn	np	nn	nn	nn	np	nn	nn	np
SNP19767	<nnxnp>	{-0}	nn	np	nn	nn	nn	nn	np	nn	nn	nn	np	np	np	np	nn	nn	nn	np	np	nn	nn	nn	nn	nn	nn	nn	np	nn	nn	nn	nn	nn	np	nn	nn	np	np	nn	np	np	np	nn	nn	np	nn	nn	np
SNP19771	<nnxnp>	{-1}	nn	nn	nn	nn	nn	nn	np	nn	nn	np	nn	np	nn	nn	np	np	nn	nn	np	nn	nn	np	nn	nn	nn	nn	np	nn	nn	nn	nn	nn	np	nn	nn	np	nn	nn	np	nn	np	nn	nn	nn	nn	nn	np
SNP19785	<nnxnp>	{-1}	nn	nn	np	np	np	np	nn	nn	nn	nn	nn	nn	nn	nn	np	np	nn	np	np	nn	nn	np	nn	nn	np	nn	np	nn	nn	nn	nn	nn	nn	nn	np	np	np	nn	np	np	nn	nn	nn	np	nn	np	nn
SNP1982	<nnxnp>	{-0}	nn	nn	np	np	np	np	nn	np	nn	np	np	nn	nn	np	np	nn	nn	nn	nn	nn	nn	nn	nn	nn	nn	np	np	nn	np	nn	nn	nn	nn	nn	nn	np	nn	nn	nn	np	np	nn	nn	np	nn	np	nn
SNP19850	<nnxnp>	{-0}	nn	np	nn	np	np	np	np	np	nn	nn	np	nn	nn	np	nn	nn	nn	nn	nn	nn	nn	nn	nn	nn	np	nn	np	np	nn	np	np	nn	np	nn	nn	nn	np	nn	np	nn	np	nn	nn	nn	nn	nn	np
SNP1997	<nnxnp>	{-0}	nn	np	nn	nn	nn	np	nn	np	nn	np	np	nn	nn	np	np	nn	nn	np	nn	np	nn	nn	nn	nn	np	np	nn	np	nn	np	np	nn	np	nn	nn	nn	np	nn	np	np	np	nn	nn	np	nn	np	np
SNP19970	<nnxnp>	{-0}	nn	np	nn	nn	nn	np	nn	nn	np	np	np	nn	nn	np	nn	np	nn	np	nn	nn	nn	np	nn	nn	nn	np	nn	nn	nn	nn	nn	nn	np	nn	nn	nn	nn	nn	nn	np	--	nn	nn	np	nn	nn	np
SNP19971	<nnxnp>	{-0}	nn	nn	nn	np	np	nn	np	np	np	np	np	np	np	nn	np	nn	nn	np	np	np	np	nn	nn	nn	nn	nn	np	nn	nn	nn	nn	nn	np	nn	nn	np	np	nn	np	nn	np	nn	nn	nn	nn	nn	np
SNP19993	<nnxnp>	{-0}	nn	nn	np	np	np	np	nn	np	nn	np	np	np	nn	np	nn	nn	nn	np	nn	np	np	np	nn	nn	nn	np	nn	nn	np	nn	nn	nn	np	nn	nn	np	nn	nn	nn	np	nn	nn	nn	np	nn	np	np
SNP20064	<nnxnp>	{-1}	nn	nn	np	np	np	np	np	nn	np	nn	np	nn	nn	nn	nn	np	nn	np	np	nn	np	np	nn	nn	np	nn	np	nn	nn	nn	nn	nn	nn	nn	np	np	np	nn	np	np	np	nn	nn	np	nn	np	nn
SNP20076	<nnxnp>	{-0}	nn	np	nn	nn	nn	np	nn	nn	np	np	np	nn	nn	np	nn	np	nn	nn	np	nn	np	np	nn	nn	np	nn	nn	nn	np	nn	nn	nn	np	nn	nn	nn	nn	nn	nn	nn	nn	nn	nn	nn	nn	nn	np
SNP20109	<nnxnp>	{-1}	nn	nn	np	np	np	np	nn	nn	np	nn	np	nn	nn	nn	nn	nn	nn	np	np	nn	np	np	nn	nn	np	np	np	nn	nn	nn	nn	nn	nn	np	np	np	np	nn	np	np	nn	nn	nn	np	nn	nn	nn
SNP20140	<nnxnp>	{-0}	nn	nn	nn	np	np	nn	np	np	np	np	nn	np	np	nn	nn	nn	nn	nn	np	np	nn	nn	nn	nn	nn	np	nn	np	np	nn	nn	nn	np	nn	nn	np	np	nn	np	nn	np	nn	nn	nn	nn	nn	np
SNP20185	<nnxnp>	{-0}	nn	nn	nn	np	np	nn	nn	nn	nn	np	np	nn	np	nn	nn	nn	nn	np	np	nn	nn	np	nn	nn	nn	nn	nn	nn	np	nn	nn	nn	nn	nn	nn	np	nn	nn	nn	np	nn	nn	nn	np	nn	nn	np
SNP20195	<nnxnp>	{-1}	nn	nn	nn	np	np	nn	np	nn	nn	np	nn	np	nn	nn	np	np	nn	nn	np	nn	nn	np	nn	nn	nn	nn	nn	np	nn	nn	nn	nn	np	nn	np	np	nn	nn	np	nn	np	nn	nn	nn	nn	nn	np
SNP20198	<nnxnp>	{-1}	nn	nn	np	np	np	np	np	np	np	nn	np	nn	nn	np	np	np	nn	np	nn	np	np	np	nn	nn	nn	np	np	nn	np	np	np	nn	nn	nn	nn	np	np	nn	nn	np	nn	nn	nn	np	nn	np	np
SNP20210	<nnxnp>	{-0}	nn	nn	np	np	np	nn	nn	np	np	np	nn	nn	nn	np	nn	np	nn	np	np	np	np	np	nn	nn	nn	nn	nn	nn	nn	nn	nn	nn	nn	nn	np	nn	np	nn	np	nn	np	nn	nn	nn	nn	nn	nn
SNP20243	<nnxnp>	{-1}	nn	nn	nn	np	np	nn	np	np	nn	nn	nn	np	nn	np	np	nn	np	np	np	nn	nn	np	nn	nn	np	nn	np	nn	nn	nn	nn	nn	np	nn	nn	np	np	nn	np	np	np	nn	nn	np	nn	np	nn
SNP20287	<nnxnp>	{-0}	nn	np	np	np	np	nn	np	np	np	nn	np	nn	nn	np	np	np	nn	np	np	np	np	np	nn	nn	nn	np	nn	nn	nn	nn	nn	nn	np	nn	np	nn	np	nn	np	nn	np	nn	nn	nn	nn	nn	nn
SNP20295	<nnxnp>	{-0}	nn	np	nn	nn	nn	np	nn	np	nn	np	np	nn	nn	np	np	nn	nn	np	nn	np	nn	nn	nn	nn	np	np	nn	np	nn	np	np	nn	np	nn	nn	nn	np	nn	np	np	np	nn	nn	np	nn	np	np
SNP20324	<nnxnp>	{-1}	nn	nn	nn	nn	nn	nn	np	nn	nn	np	nn	np	nn	nn	np	nn	nn	nn	np	nn	nn	np	nn	nn	nn	np	np	np	nn	nn	nn	nn	np	nn	np	np	nn	nn	np	nn	np	nn	nn	nn	nn	nn	np
SNP20325	<nnxnp>	{-0}	nn	nn	nn	np	np	--	np	np	np	np	nn	nn	np	np	nn	nn	nn	np	nn	np	nn	nn	nn	nn	np	np	np	nn	nn	nn	nn	nn	nn	np	np	np	np	nn	np	nn	np	nn	nn	nn	nn	nn	nn
SNP20364	<nnxnp>	{-0}	nn	nn	np	np	np	nn	nn	np	np	np	nn	nn	np	nn	nn	nn	nn	np	np	np	np	np	nn	nn	nn	nn	nn	nn	nn	nn	nn	nn	nn	np	np	nn	nn	nn	np	nn	np	nn	nn	nn	nn	nn	nn
SNP20406	<nnxnp>	{-1}	nn	nn	np	np	np	np	np	np	np	nn	np	nn	nn	np	np	np	nn	np	nn	np	np	np	nn	nn	nn	nn	np	nn	np	np	np	nn	nn	nn	nn	np	np	np	nn	np	nn	nn	nn	np	nn	np	np
SNP20410	<nnxnp>	{-0}	nn	nn	np	np	np	nn	nn	np	np	np	nn	nn	nn	np	nn	np	nn	np	np	np	np	np	nn	nn	nn	np	nn	nn	nn	nn	nn	nn	nn	nn	np	nn	np	nn	np	nn	np	nn	nn	nn	nn	nn	nn
SNP20505	<nnxnp>	{-0}	nn	nn	np	np	np	nn	nn	np	np	np	np	nn	np	np	nn	nn	nn	np	nn	np	np	nn	nn	nn	np	nn	np	np	nn	np	np	nn	np	nn	np	np	np	nn	np	nn	np	nn	nn	nn	nn	nn	nn
SNP20508	<nnxnp>	{-0}	nn	np	np	np	np	np	nn	np	nn	np	np	np	nn	np	np	nn	nn	nn	nn	nn	nn	nn	nn	nn	nn	np	nn	nn	np	nn	nn	nn	nn	nn	nn	np	nn	nn	nn	np	np	nn	nn	np	nn	np	nn
SNP20558	<nnxnp>	{-0}	nn	nn	nn	nn	nn	np	np	np	np	np	np	nn	nn	nn	np	np	nn	nn	nn	nn	nn	np	nn	nn	nn	np	np	np	nn	nn	nn	nn	np	nn	np	nn	np	nn	nn	nn	np	nn	nn	nn	nn	np	nn
SNP20572	<nnxnp>	{-0}	nn	nn	np	np	np	nn	nn	np	np	np	np	np	np	np	nn	nn	nn	np	nn	np	np	nn	nn	nn	np	np	np	np	nn	np	np	nn	nn	nn	np	np	np	nn	np	nn	np	nn	nn	nn	nn	nn	nn
SNP20723	<nnxnp>	{-1}	nn	nn	nn	np	np	nn	np	np	nn	nn	nn	np	nn	np	np	nn	nn	np	np	nn	nn	np	nn	nn	np	nn	np	nn	nn	nn	nn	nn	np	nn	nn	np	np	nn	np	np	np	nn	nn	np	nn	np	nn
SNP20752	<nnxnp>	{-0}	nn	nn	np	np	np	nn	nn	np	np	np	np	nn	np	np	nn	nn	nn	np	nn	np	np	nn	nn	nn	np	nn	np	np	nn	np	np	nn	nn	nn	np	np	np	nn	np	nn	np	nn	nn	nn	nn	nn	nn
SNP20794	<nnxnp>	{-0}	nn	np	nn	nn	nn	np	nn	np	np	np	nn	np	nn	np	nn	np	nn	np	nn	np	nn	nn	nn	nn	np	np	nn	np	np	nn	nn	nn	np	nn	np	nn	np	nn	nn	np	np	nn	nn	np	nn	np	np
SNP20916	<nnxnp>	{-0}	nn	nn	np	np	np	np	nn	np	np	np	nn	nn	np	nn	nn	nn	np	np	np	np	np	np	nn	nn	nn	np	nn	nn	np	np	np	nn	nn	np	np	np	nn	nn	np	nn	np	nn	nn	nn	nn	nn	nn
SNP20917	<nnxnp>	{-0}	nn	nn	nn	np	np	nn	np	np	np	np	np	np	np	nn	np	nn	nn	np	np	nn	np	nn	nn	nn	nn	nn	nn	nn	np	nn	nn	nn	np	nn	nn	np	np	nn	np	nn	np	nn	nn	nn	nn	nn	np
SNP20971	<nnxnp>	{-0}	nn	np	nn	np	np	nn	np	np	np	np	np	np	np	nn	np	nn	nn	np	np	np	np	nn	nn	nn	nn	np	np	nn	nn	nn	nn	nn	np	nn	nn	np	np	nn	np	np	nn	nn	nn	np	nn	nn	np
SNP21006	<nnxnp>	{-1}	nn	np	np	np	np	np	np	np	np	np	np	nn	nn	np	nn	nn	nn	np	np	nn	nn	np	nn	nn	nn	np	np	nn	np	np	np	nn	nn	nn	np	np	np	nn	nn	np	nn	nn	nn	np	nn	np	nn
SNP21010	<nnxnp>	{-1}	nn	np	np	np	np	nn	nn	nn	nn	np	np	np	np	nn	np	nn	nn	nn	np	nn	np	np	nn	nn	np	np	np	np	nn	nn	nn	nn	nn	nn	nn	np	nn	nn	np	nn	np	nn	nn	nn	nn	nn	np
SNP21012	<nnxnp>	{-0}	nn	nn	np	np	np	nn	nn	np	np	np	np	nn	np	np	nn	nn	nn	np	np	np	np	nn	nn	nn	np	np	np	np	nn	np	np	nn	nn	nn	np	np	np	nn	np	nn	np	nn	nn	nn	nn	nn	nn
SNP21025	<nnxnp>	{-0}	nn	np	nn	nn	nn	np	nn	np	nn	np	np	nn	nn	np	np	nn	nn	np	nn	np	nn	nn	nn	nn	np	np	nn	np	nn	np	np	nn	np	nn	nn	nn	np	nn	np	np	np	nn	nn	np	nn	np	np
SNP21090	<nnxnp>	{-0}	nn	np	nn	nn	nn	np	nn	nn	np	np	np	nn	nn	np	nn	np	nn	np	nn	nn	np	np	nn	nn	nn	np	nn	nn	nn	nn	nn	nn	np	nn	nn	nn	nn	nn	nn	np	nn	nn	np	np	nn	nn	np
SNP21091	<nnxnp>	{-0}	nn	np	nn	nn	nn	np	nn	nn	np	np	np	nn	nn	np	nn	np	nn	nn	np	nn	np	np	nn	nn	np	np	nn	nn	np	nn	nn	nn	np	nn	nn	nn	nn	nn	--	np	nn	nn	nn	np	nn	nn	np
SNP21117	<nnxnp>	{-0}	nn	np	nn	nn	nn	np	np	nn	np	nn	nn	np	nn	nn	np	nn	nn	nn	np	nn	nn	np	nn	nn	np	np	nn	np	nn	nn	nn	nn	nn	nn	np	nn	nn	nn	np	np	nn	nn	nn	np	nn	np	np
SNP21137	<nnxnp>	{-1}	np	np	np	np	np	nn	nn	np	nn	nn	nn	np	np	np	nn	np	nn	np	np	np	np	nn	nn	nn	np	nn	nn	nn	np	np	np	nn	nn	nn	nn	np	nn	nn	np	np	np	np	np	np	np	nn	np
SNP2114	<nnxnp>	{-1}	np	np	nn	nn	nn	nn	np	nn	np	nn	nn	nn	np	nn	np	np	nn	nn	nn	nn	nn	nn	nn	nn	np	np	np	np	nn	np	np	nn	np	nn	np	nn	np	nn	np	nn	np	np	nn	nn	np	nn	nn
SNP21149	<nnxnp>	{-0}	nn	np	nn	nn	nn	np	nn	np	nn	np	np	nn	nn	np	np	nn	nn	np	nn	np	nn	nn	nn	nn	np	np	nn	np	nn	np	np	nn	np	nn	nn	nn	np	nn	np	np	np	nn	nn	np	nn	np	np
SNP21231	<nnxnp>	{-0}	nn	np	nn	nn	nn	np	nn	np	np	np	nn	np	nn	np	nn	np	nn	np	nn	np	nn	nn	nn	nn	np	np	nn	np	np	nn	nn	nn	np	nn	np	nn	np	nn	nn	np	np	nn	nn	np	nn	np	np
SNP21275	<nnxnp>	{-1}	nn	nn	np	np	np	nn	np	nn	nn	np	nn	np	nn	nn	np	np	nn	nn	np	nn	nn	np	nn	nn	nn	np	nn	np	nn	nn	nn	nn	np	nn	np	np	nn	nn	np	nn	np	nn	nn	nn	nn	nn	np
SNP21280	<nnxnp>	{-1}	nn	nn	np	np	np	np	np	np	np	nn	np	nn	nn	np	np	np	nn	np	np	np	np	np	nn	nn	nn	nn	np	nn	np	np	np	nn	nn	nn	nn	np	np	nn	nn	np	nn	nn	nn	np	nn	np	np
SNP21316	<nnxnp>	{-0}	nn	np	nn	nn	nn	np	np	nn	np	nn	nn	np	nn	nn	np	nn	nn	nn	np	nn	nn	np	nn	nn	np	np	nn	np	nn	nn	nn	nn	nn	nn	np	nn	nn	nn	np	np	nn	nn	nn	np	nn	np	np
SNP21418	<nnxnp>	{-1}	nn	nn	np	nn	nn	nn	np	nn	nn	np	nn	np	nn	nn	np	np	nn	nn	nn	nn	nn	np	nn	nn	nn	np	np	np	nn	nn	nn	nn	np	nn	nn	np	nn	nn	np	nn	np	nn	nn	nn	nn	nn	np
SNP21585	<nnxnp>	{-1}	nn	nn	nn	np	np	nn	np	np	nn	nn	nn	np	nn	np	np	nn	nn	np	np	nn	nn	np	nn	nn	np	nn	np	nn	nn	nn	nn	nn	np	nn	nn	np	np	nn	np	np	np	nn	nn	np	nn	np	nn
SNP21600	<nnxnp>	{-1}	nn	np	np	np	np	nn	nn	nn	nn	np	np	np	np	nn	np	np	nn	nn	np	nn	np	np	nn	nn	np	np	np	np	nn	nn	nn	nn	nn	nn	nn	np	nn	nn	np	nn	np	nn	nn	nn	nn	nn	np
SNP21614	<nnxnp>	{-1}	np	np	nn	nn	nn	nn	np	nn	np	nn	nn	nn	np	nn	np	np	nn	nn	np	nn	nn	nn	nn	nn	np	np	np	np	nn	np	np	nn	np	nn	np	nn	np	nn	np	nn	np	np	nn	nn	np	nn	nn
SNP21645	<nnxnp>	{-1}	nn	np	nn	np	np	np	np	nn	np	nn	np	nn	nn	nn	nn	np	nn	np	np	nn	np	np	nn	nn	nn	nn	np	nn	nn	nn	nn	nn	nn	np	np	np	np	nn	np	np	np	nn	nn	np	nn	np	nn
SNP21678	<nnxnp>	{-0}	nn	np	nn	nn	nn	np	nn	np	nn	np	np	nn	nn	np	nn	nn	nn	np	nn	np	nn	nn	nn	nn	np	np	nn	np	nn	np	np	nn	np	nn	nn	nn	np	nn	np	np	np	nn	nn	np	np	np	np
SNP21686	<nnxnp>	{-0}	nn	np	np	np	np	nn	np	np	np	nn	np	nn	nn	np	np	np	nn	np	np	np	np	np	nn	nn	nn	np	nn	nn	nn	nn	nn	nn	np	np	np	nn	np	nn	np	np	np	nn	nn	np	nn	nn	nn
SNP21708	<nnxnp>	{-0}	nn	np	nn	nn	nn	np	np	np	np	nn	nn	nn	nn	nn	np	nn	nn	nn	nn	nn	nn	np	nn	nn	np	np	nn	nn	nn	nn	np	nn	nn	nn	np	nn	nn	nn	np	np	nn	nn	nn	np	nn	nn	np
SNP21747	<nnxnp>	{-1}	nn	nn	nn	nn	nn	nn	np	nn	nn	np	nn	np	nn	nn	np	np	nn	nn	np	nn	nn	np	nn	nn	nn	np	np	np	nn	nn	nn	nn	np	nn	nn	np	nn	nn	np	nn	np	nn	nn	nn	nn	nn	np
SNP2178	<nnxnp>	{-0}	nn	np	np	nn	nn	np	np	np	np	nn	nn	nn	nn	nn	np	nn	nn	nn	nn	nn	nn	np	nn	nn	np	np	nn	np	nn	nn	nn	nn	nn	nn	np	nn	nn	nn	np	np	nn	nn	nn	np	nn	nn	np
SNP21806	<nnxnp>	{-0}	nn	nn	np	np	np	np	nn	np	nn	np	np	nn	nn	np	np	nn	nn	np	nn	nn	nn	nn	nn	nn	nn	nn	nn	nn	np	nn	nn	nn	nn	nn	nn	np	nn	nn	nn	np	np	nn	nn	np	nn	np	np
SNP21822	<nnxnp>	{-0}	nn	np	nn	nn	nn	np	np	np	nn	np	nn	np	nn	nn	nn	nn	nn	np	nn	nn	np	np	nn	nn	nn	np	nn	nn	nn	nn	nn	nn	np	nn	nn	nn	nn	nn	nn	np	nn	nn	nn	np	nn	nn	np
SNP21836	<nnxnp>	{-1}	nn	nn	np	np	np	np	nn	nn	np	nn	np	nn	nn	nn	np	np	nn	np	np	nn	np	np	nn	nn	np	nn	np	nn	nn	nn	nn	nn	nn	nn	np	np	np	nn	np	np	np	nn	nn	np	nn	np	nn
SNP21839	<nnxnp>	{-0}	nn	nn	np	np	np	nn	np	np	np	np	np	nn	np	np	nn	nn	nn	np	nn	np	np	nn	nn	nn	np	np	np	np	nn	np	np	nn	nn	nn	np	np	np	nn	np	nn	np	nn	nn	nn	nn	nn	nn
SNP2186	<nnxnp>	{-1}	nn	np	np	nn	nn	nn	nn	nn	nn	np	np	np	np	nn	nn	np	nn	nn	nn	nn	nn	np	nn	nn	np	np	np	np	nn	nn	nn	nn	nn	--	nn	np	nn	nn	np	nn	np	nn	nn	nn	nn	nn	np
SNP21880	<nnxnp>	{-1}	nn	nn	np	np	np	np	np	np	np	nn	np	nn	nn	np	np	np	nn	np	np	np	nn	np	nn	nn	nn	nn	np	nn	np	np	np	nn	nn	nn	nn	np	np	nn	nn	np	nn	nn	nn	np	nn	np	np
SNP21881	<nnxnp>	{-0}	nn	nn	np	np	np	nn	nn	np	np	np	np	nn	np	np	nn	nn	nn	np	nn	np	np	nn	nn	nn	np	np	np	np	nn	np	np	nn	nn	nn	np	np	np	nn	np	nn	np	nn	nn	nn	nn	nn	nn
SNP21932	<nnxnp>	{-0}	nn	np	np	np	np	np	nn	np	nn	np	np	np	--	np	np	nn	nn	nn	nn	nn	nn	nn	nn	nn	nn	np	nn	nn	np	nn	nn	nn	nn	nn	nn	np	nn	nn	nn	np	np	nn	nn	np	nn	np	nn
SNP2194	<nnxnp>	{-0}	nn	np	nn	nn	nn	np	nn	np	nn	np	np	nn	nn	np	np	nn	nn	np	nn	np	nn	nn	nn	nn	np	np	nn	np	nn	np	np	nn	np	nn	nn	nn	np	nn	np	np	np	nn	nn	np	nn	np	np
SNP22138	<nnxnp>	{-0}	nn	np	nn	nn	nn	np	np	nn	np	nn	nn	np	nn	nn	np	nn	nn	nn	np	nn	nn	np	nn	nn	np	nn	nn	np	nn	nn	nn	nn	nn	nn	np	nn	nn	nn	np	np	nn	nn	nn	np	nn	np	np
SNP22159	<nnxnp>	{-0}	nn	np	nn	nn	nn	np	np	np	nn	np	nn	np	np	nn	nn	np	nn	np	nn	nn	np	nn	nn	nn	nn	np	nn	nn	nn	nn	nn	nn	np	nn	nn	nn	nn	nn	nn	np	nn	nn	nn	np	nn	nn	np
SNP22176	<nnxnp>	{-0}	nn	np	nn	nn	nn	np	np	nn	np	nn	nn	np	nn	nn	np	nn	nn	nn	np	nn	nn	np	nn	nn	np	np	nn	np	nn	nn	nn	nn	nn	nn	np	nn	nn	nn	np	np	nn	nn	nn	np	nn	np	np
SNP22178	<nnxnp>	{-0}	nn	np	nn	nn	nn	nn	np	nn	nn	nn	np	np	np	np	nn	nn	nn	np	np	nn	nn	np	nn	nn	nn	np	np	np	nn	nn	nn	nn	np	nn	nn	np	np	nn	np	np	np	nn	nn	np	nn	nn	np
SNP22212	<nnxnp>	{-0}	nn	np	nn	nn	nn	np	nn	nn	np	np	np	nn	nn	np	nn	nn	nn	nn	np	nn	np	np	nn	nn	np	np	np	nn	np	nn	nn	nn	np	nn	nn	nn	nn	nn	nn	nn	nn	nn	nn	nn	nn	nn	np
SNP22219	<nnxnp>	{-0}	nn	nn	nn	np	np	nn	np	np	np	np	nn	nn	np	np	nn	nn	nn	np	nn	nn	np	nn	nn	nn	np	nn	nn	np	nn	np	np	nn	nn	nn	np	np	np	nn	np	nn	nn	nn	nn	nn	nn	nn	nn
SNP22303	<nnxnp>	{-0}	nn	np	nn	nn	nn	np	np	np	nn	np	np	np	np	nn	np	np	nn	np	nn	nn	np	nn	nn	nn	nn	np	nn	nn	nn	nn	nn	nn	np	nn	nn	np	np	nn	nn	np	nn	nn	nn	np	nn	nn	np
SNP22321	<nnxnp>	{-0}	nn	nn	np	np	np	nn	nn	np	np	np	nn	nn	nn	np	nn	np	nn	np	np	np	np	np	nn	nn	nn	np	nn	nn	nn	nn	nn	nn	nn	nn	np	nn	np	nn	np	nn	--	nn	nn	nn	nn	nn	nn
SNP22332	<nnxnp>	{-0}	nn	nn	nn	np	np	nn	np	np	np	np	nn	nn	np	np	nn	nn	nn	np	np	np	np	nn	nn	nn	np	nn	np	np	nn	nn	nn	nn	nn	np	np	np	np	nn	np	nn	np	nn	nn	nn	nn	np	nn
SNP22354	<nnxnp>	{-1}	nn	np	np	np	np	np	np	np	np	np	np	nn	nn	np	nn	nn	nn	np	np	nn	nn	np	nn	nn	nn	nn	np	nn	np	np	np	nn	nn	nn	np	np	np	nn	nn	np	nn	nn	nn	np	nn	np	nn
SNP22396	<nnxnp>	{-0}	nn	np	nn	nn	nn	np	nn	np	nn	np	np	nn	nn	np	np	nn	nn	nn	nn	np	nn	nn	nn	nn	np	np	nn	np	nn	np	np	nn	np	nn	nn	nn	np	nn	np	nn	np	nn	nn	nn	nn	np	np
SNP22438	<nnxnp>	{-0}	nn	nn	np	np	np	nn	np	np	np	np	np	nn	np	np	nn	nn	nn	np	nn	np	np	nn	nn	nn	np	nn	np	np	np	np	np	nn	nn	np	np	np	np	nn	np	nn	np	nn	nn	nn	nn	nn	nn
SNP22494	<nnxnp>	{-1}	nn	nn	np	np	np	np	np	np	np	nn	np	nn	nn	np	np	nn	nn	np	nn	np	np	np	nn	nn	nn	nn	np	nn	np	np	np	nn	nn	nn	nn	np	np	nn	nn	np	nn	nn	nn	np	nn	nn	np
SNP22504	<nnxnp>	{-1}	nn	nn	np	np	np	np	nn	nn	np	nn	np	np	nn	nn	np	np	nn	np	np	nn	np	np	nn	nn	np	np	np	nn	nn	nn	nn	nn	nn	nn	np	np	np	nn	np	np	np	nn	nn	np	nn	np	nn
SNP22591	<nnxnp>	{-0}	nn	np	nn	np	np	nn	nn	np	np	np	nn	nn	np	np	nn	np	nn	np	nn	nn	np	nn	nn	nn	np	np	np	np	nn	nn	nn	nn	nn	np	np	nn	np	np	np	nn	np	nn	nn	nn	nn	np	nn
SNP22634	<nnxnp>	{-1}	nn	nn	np	np	np	np	nn	nn	np	nn	np	nn	nn	nn	np	np	nn	np	np	nn	np	np	nn	nn	np	nn	np	nn	nn	nn	nn	nn	nn	nn	np	np	np	nn	np	np	np	nn	nn	np	nn	np	nn
SNP22672	<nnxnp>	{-0}	nn	np	nn	nn	nn	np	np	np	nn	np	nn	np	nn	nn	nn	np	nn	np	np	nn	np	np	nn	nn	nn	np	nn	nn	nn	nn	nn	nn	np	nn	nn	np	nn	nn	nn	np	nn	nn	nn	np	nn	nn	np
SNP22687	<nnxnp>	{-0}	nn	nn	nn	np	np	nn	np	np	np	np	np	np	np	--	np	nn	nn	np	np	nn	nn	nn	nn	nn	nn	nn	nn	nn	nn	nn	nn	nn	np	nn	nn	np	np	nn	np	nn	np	nn	nn	nn	nn	nn	np
SNP2271	<nnxnp>	{-0}	nn	np	nn	nn	nn	np	np	np	nn	np	np	np	nn	nn	nn	np	nn	np	nn	nn	nn	np	nn	nn	nn	nn	nn	nn	nn	nn	nn	nn	np	nn	nn	nn	nn	nn	nn	np	nn	nn	nn	np	nn	nn	np
SNP22754	<nnxnp>	{-0}	nn	nn	np	np	np	nn	nn	np	np	np	np	nn	np	np	nn	nn	nn	np	nn	nn	np	nn	nn	nn	np	nn	np	np	nn	np	np	nn	nn	nn	np	np	np	nn	np	nn	np	nn	nn	nn	nn	nn	nn
SNP2286	<nnxnp>	{-0}	nn	np	nn	nn	nn	np	np	nn	np	nn	nn	np	nn	nn	np	nn	nn	nn	np	nn	nn	np	nn	nn	np	np	nn	np	nn	nn	nn	nn	nn	nn	np	nn	nn	nn	np	np	nn	nn	nn	np	nn	np	np
SNP22877	<nnxnp>	{-0}	nn	np	np	np	np	nn	nn	np	np	nn	np	nn	nn	np	np	np	nn	np	np	np	np	np	nn	nn	nn	np	nn	nn	nn	nn	nn	nn	np	nn	np	nn	np	nn	np	nn	np	nn	nn	nn	nn	nn	nn
SNP22941	<nnxnp>	{-0}	nn	nn	np	np	np	nn	nn	np	np	np	nn	nn	np	nn	nn	nn	nn	np	np	np	np	np	nn	nn	nn	np	nn	nn	nn	np	np	nn	nn	np	np	np	nn	nn	np	nn	np	nn	nn	nn	nn	nn	nn
SNP2297	<nnxnp>	{-1}	nn	nn	--	np	np	np	nn	nn	np	nn	np	np	nn	nn	np	nn	nn	np	np	nn	nn	np	nn	nn	np	nn	np	nn	nn	nn	nn	nn	nn	nn	np	np	np	nn	np	np	np	nn	nn	--	nn	np	nn
SNP22986	<nnxnp>	{-0}	nn	np	nn	nn	nn	np	np	np	nn	np	np	np	nn	nn	nn	np	nn	np	nn	nn	np	np	nn	nn	np	np	nn	nn	nn	nn	nn	nn	np	nn	nn	nn	nn	nn	nn	np	nn	nn	nn	np	nn	nn	np
SNP23025	<nnxnp>	{-0}	nn	nn	nn	np	np	nn	nn	np	np	np	np	np	np	nn	np	nn	nn	np	np	np	nn	nn	nn	nn	nn	np	nn	nn	nn	nn	nn	nn	np	nn	nn	np	np	nn	nn	nn	nn	nn	nn	nn	nn	nn	np
SNP23143	<nnxnp>	{-1}	nn	np	np	np	np	nn	np	np	np	nn	np	np	nn	np	np	nn	nn	np	np	np	nn	np	nn	nn	nn	nn	nn	nn	np	np	np	nn	np	nn	nn	np	nn	nn	nn	np	np	nn	nn	np	nn	np	np
SNP23145	<nnxnp>	{-1}	nn	nn	np	nn	nn	nn	np	nn	nn	np	nn	np	nn	nn	np	np	nn	nn	np	nn	nn	np	nn	nn	nn	np	np	np	nn	nn	nn	nn	np	nn	nn	np	nn	nn	np	nn	np	nn	nn	nn	nn	nn	np
SNP23146	<nnxnp>	{-0}	nn	np	np	np	np	nn	np	np	np	nn	np	nn	nn	np	np	np	nn	np	np	np	np	np	nn	nn	nn	np	nn	nn	np	nn	nn	nn	np	np	np	nn	np	nn	np	nn	np	nn	nn	nn	nn	nn	nn
SNP23238	<nnxnp>	{-0}	nn	nn	np	np	np	nn	nn	np	np	np	nn	nn	np	nn	nn	nn	nn	np	np	np	--	np	nn	nn	nn	nn	nn	nn	nn	np	np	nn	nn	np	np	nn	nn	nn	np	nn	np	nn	nn	nn	nn	nn	nn
SNP2324	<nnxnp>	{-0}	nn	nn	nn	np	np	nn	np	np	np	np	nn	np	np	nn	nn	nn	nn	np	np	np	np	nn	nn	nn	nn	nn	nn	nn	np	nn	nn	nn	np	nn	nn	np	np	nn	np	nn	np	nn	nn	nn	nn	nn	np
SNP23244	<nnxnp>	{-0}	nn	np	nn	np	np	nn	nn	nn	np	nn	nn	np	np	np	nn	nn	nn	np	nn	nn	nn	nn	nn	nn	nn	np	nn	np	np	nn	nn	nn	nn	np	np	np	np	nn	nn	np	np	nn	nn	np	nn	np	np
SNP23249	<nnxnp>	{-0}	nn	np	nn	np	np	nn	nn	np	np	np	nn	nn	np	np	nn	nn	nn	np	nn	nn	nn	nn	nn	nn	np	np	np	np	nn	nn	nn	nn	nn	np	np	nn	np	nn	np	nn	nn	nn	nn	nn	nn	np	nn
SNP23286	<nnxnp>	{-1}	nn	nn	np	np	np	np	nn	nn	np	nn	np	nn	nn	nn	np	np	nn	np	np	nn	np	np	nn	nn	np	nn	np	nn	nn	nn	nn	nn	nn	nn	np	np	np	nn	np	np	np	nn	nn	np	nn	np	nn
SNP23336	<nnxnp>	{-0}	np	nn	nn	nn	nn	np	np	np	np	np	np	nn	nn	np	np	np	nn	np	nn	nn	nn	np	nn	nn	nn	np	np	np	nn	nn	nn	nn	np	nn	np	nn	np	nn	nn	nn	np	nn	nn	nn	nn	np	nn
SNP23396	<nnxnp>	{-0}	nn	np	nn	nn	nn	np	nn	np	nn	np	np	nn	nn	np	np	nn	nn	np	nn	np	nn	nn	nn	nn	np	nn	nn	np	nn	np	np	nn	np	nn	nn	nn	np	nn	np	np	np	nn	nn	np	np	np	np
SNP23402	<nnxnp>	{-0}	nn	nn	nn	np	np	nn	nn	nn	nn	np	np	nn	np	nn	nn	nn	nn	np	np	np	np	np	nn	nn	nn	np	nn	nn	np	nn	nn	nn	nn	nn	nn	np	nn	nn	nn	np	nn	nn	nn	np	nn	nn	np
SNP23410	<nnxnp>	{-0}	nn	nn	nn	np	np	nn	np	np	np	np	nn	np	np	nn	nn	nn	nn	nn	np	np	np	nn	nn	nn	nn	np	np	np	np	nn	nn	nn	np	nn	nn	np	np	nn	np	nn	nn	nn	nn	nn	nn	nn	np
SNP23517	<nnxnp>	{-0}	nn	np	nn	nn	nn	np	nn	np	np	np	np	nn	nn	np	np	nn	--	np	nn	np	nn	nn	nn	nn	np	np	nn	np	np	np	np	nn	np	--	nn	nn	np	nn	nn	np	nn	nn	--	nn	nn	np	np
SNP23524	<nnxnp>	{-0}	nn	nn	nn	np	np	nn	np	np	np	np	nn	np	np	nn	nn	nn	nn	np	np	np	np	nn	nn	nn	nn	nn	nn	nn	np	nn	nn	np	np	nn	nn	np	np	nn	np	nn	np	nn	nn	nn	nn	nn	np
SNP23537	<nnxnp>	{-0}	nn	nn	np	np	np	nn	nn	np	np	np	np	nn	np	np	nn	nn	nn	np	nn	np	nn	nn	nn	nn	np	np	np	np	nn	np	np	nn	nn	nn	np	np	np	nn	np	nn	np	nn	nn	nn	nn	nn	nn
SNP23540	<nnxnp>	{-0}	nn	np	nn	nn	nn	np	nn	np	nn	np	np	nn	nn	np	np	nn	nn	np	nn	np	nn	nn	nn	nn	np	nn	nn	np	nn	np	np	nn	np	nn	nn	nn	np	nn	np	np	np	nn	nn	np	nn	np	np
SNP23543	<nnxnp>	{-0}	nn	np	nn	np	np	np	np	np	np	np	np	np	np	nn	np	nn	nn	np	nn	np	np	nn	nn	nn	nn	np	np	nn	nn	nn	nn	nn	np	nn	nn	np	np	nn	np	np	nn	nn	nn	np	nn	nn	np
SNP23612	<nnxnp>	{-0}	nn	np	nn	np	np	np	nn	np	nn	nn	np	nn	nn	np	nn	nn	nn	nn	nn	np	nn	nn	nn	nn	np	nn	np	nn	nn	np	np	nn	np	nn	nn	nn	np	nn	np	nn	np	nn	nn	nn	nn	np	np
SNP23686	<nnxnp>	{-1}	nn	nn	np	np	np	np	nn	nn	nn	nn	np	np	nn	nn	nn	np	nn	np	np	nn	nn	np	nn	nn	np	nn	nn	nn	nn	nn	nn	nn	nn	nn	np	np	np	nn	np	np	np	nn	nn	np	nn	nn	nn
SNP23692	<nnxnp>	{-0}	nn	np	nn	np	np	nn	np	np	nn	nn	np	np	np	np	np	nn	nn	np	nn	nn	--	nn	nn	nn	nn	np	np	np	nn	nn	nn	nn	np	nn	nn	np	np	nn	np	nn	np	nn	nn	nn	nn	nn	np
SNP23720	<nnxnp>	{-0}	nn	nn	np	np	np	np	nn	np	nn	np	np	nn	nn	np	np	nn	nn	nn	np	nn	nn	nn	nn	nn	nn	np	nn	nn	np	nn	nn	nn	nn	nn	nn	np	nn	nn	nn	np	np	nn	nn	np	nn	np	nn
SNP23861	<nnxnp>	{-1}	nn	nn	nn	nn	nn	nn	np	nn	nn	np	nn	np	nn	nn	np	np	nn	nn	np	nn	nn	np	nn	nn	np	np	np	np	nn	nn	nn	nn	np	nn	nn	np	nn	nn	np	nn	np	nn	nn	nn	nn	nn	np
SNP23911	<nnxnp>	{-0}	nn	np	np	np	np	np	nn	np	nn	np	np	np	nn	np	np	nn	nn	nn	nn	nn	--	nn	nn	nn	nn	nn	nn	nn	np	nn	nn	nn	nn	nn	nn	np	nn	nn	nn	np	nn	nn	nn	np	nn	np	nn
SNP23938	<nnxnp>	{-0}	nn	nn	nn	np	np	nn	np	np	np	np	nn	np	np	nn	nn	nn	nn	nn	np	np	np	nn	nn	nn	nn	np	nn	nn	np	nn	nn	nn	np	nn	nn	np	np	nn	nn	nn	nn	nn	nn	nn	nn	nn	np
SNP24082	<nnxnp>	{-1}	nn	nn	np	np	np	np	nn	nn	np	nn	nn	np	nn	nn	np	np	nn	np	np	nn	np	np	nn	nn	np	--	np	nn	nn	nn	nn	nn	nn	nn	np	np	np	nn	np	np	np	nn	nn	np	nn	np	nn
SNP24107	<nnxnp>	{-0}	nn	np	nn	nn	nn	np	nn	nn	np	np	np	nn	nn	np	nn	np	nn	np	nn	nn	np	np	nn	nn	nn	np	nn	nn	nn	nn	nn	nn	np	nn	nn	nn	np	nn	nn	np	nn	nn	nn	np	nn	nn	np
SNP24163	<nnxnp>	{-0}	nn	np	nn	nn	nn	np	nn	nn	np	np	np	nn	nn	np	nn	nn	nn	nn	np	nn	nn	np	nn	nn	np	nn	np	nn	np	nn	nn	nn	np	nn	nn	nn	nn	nn	nn	nn	nn	nn	nn	nn	nn	nn	np
SNP24176	<nnxnp>	{-1}	np	nn	np	np	np	np	np	np	np	nn	np	nn	nn	np	np	np	nn	np	np	nn	np	np	nn	nn	nn	nn	np	nn	np	np	np	nn	nn	nn	nn	np	np	nn	nn	np	nn	nn	nn	np	nn	np	np
SNP24198	<nnxnp>	{-0}	nn	np	nn	nn	nn	np	np	np	nn	np	np	np	np	nn	np	nn	nn	np	np	nn	np	nn	nn	nn	nn	np	np	nn	nn	nn	nn	nn	np	nn	nn	np	np	nn	np	np	nn	nn	nn	np	nn	nn	np
SNP2422	<nnxnp>	{-1}	nn	nn	nn	nn	nn	nn	np	nn	nn	np	nn	np	nn	nn	np	np	nn	nn	np	nn	nn	np	nn	nn	nn	np	np	np	nn	nn	nn	nn	np	nn	nn	np	nn	nn	np	nn	np	nn	nn	nn	nn	nn	np
SNP24260	<nnxnp>	{-0}	nn	nn	nn	np	np	nn	np	np	np	np	np	np	np	nn	np	nn	nn	np	np	np	np	nn	nn	nn	nn	nn	nn	nn	np	nn	nn	nn	np	nn	nn	np	np	nn	np	nn	np	nn	nn	nn	nn	nn	np
SNP24273	<nnxnp>	{-1}	nn	nn	np	np	np	nn	nn	nn	nn	np	np	np	np	nn	np	--	--	nn	nn	nn	nn	nn	nn	nn	np	nn	np	nn	nn	nn	nn	--	nn	nn	nn	np	nn	nn	np	--	np	nn	nn	--	nn	nn	--
SNP24276	<nnxnp>	{-0}	nn	np	np	nn	nn	np	np	np	np	nn	nn	nn	nn	nn	np	nn	nn	nn	nn	nn	np	np	nn	nn	np	np	nn	np	nn	nn	nn	nn	nn	nn	np	nn	nn	nn	np	np	nn	nn	nn	np	nn	nn	np
SNP24306	<nnxnp>	{-0}	nn	np	np	np	np	np	nn	np	nn	np	np	np	nn	np	np	nn	nn	nn	np	nn	nn	nn	nn	nn	nn	nn	nn	nn	np	nn	nn	nn	nn	nn	np	np	nn	nn	nn	np	np	nn	nn	np	nn	np	nn
SNP2434	<nnxnp>	{-1}	nn	nn	nn	np	np	nn	np	np	nn	nn	nn	np	nn	np	np	nn	nn	np	np	nn	nn	np	nn	nn	np	np	np	nn	nn	nn	nn	nn	np	nn	nn	np	np	nn	np	np	np	nn	nn	np	nn	np	nn
SNP24364	<nnxnp>	{-0}	nn	np	nn	nn	nn	nn	np	nn	nn	nn	np	np	np	np	np	nn	nn	np	np	nn	nn	nn	nn	nn	nn	nn	np	nn	nn	nn	nn	nn	np	nn	nn	np	np	nn	np	nn	np	nn	nn	nn	nn	nn	np
SNP24376	<nnxnp>	{-0}	nn	np	nn	nn	nn	np	np	np	nn	np	np	np	nn	nn	nn	np	nn	np	nn	nn	np	np	nn	nn	nn	np	nn	nn	nn	nn	nn	nn	np	nn	nn	nn	nn	nn	nn	np	nn	np	nn	np	nn	nn	np
SNP24430	<nnxnp>	{-0}	nn	nn	nn	np	np	nn	np	np	np	np	nn	nn	np	np	nn	nn	nn	np	np	np	nn	nn	nn	nn	np	nn	np	np	nn	nn	nn	nn	nn	np	np	np	np	nn	np	nn	np	nn	nn	nn	nn	np	nn
SNP24452	<nnxnp>	{-0}	nn	np	nn	nn	nn	np	np	nn	np	nn	nn	np	nn	nn	np	nn	nn	nn	np	nn	nn	np	nn	nn	np	np	nn	np	nn	nn	nn	nn	nn	nn	np	nn	nn	nn	np	np	nn	nn	nn	np	nn	np	np
SNP24464	<nnxnp>	{-0}	nn	np	nn	nn	nn	np	np	np	nn	np	np	np	nn	nn	nn	np	nn	np	nn	nn	np	np	nn	nn	nn	np	nn	nn	nn	nn	nn	nn	np	nn	nn	np	nn	nn	nn	np	nn	nn	nn	np	nn	nn	np
SNP24585	<nnxnp>	{-1}	nn	nn	np	np	np	np	nn	nn	np	nn	np	np	nn	nn	nn	np	nn	np	np	nn	nn	np	nn	nn	np	nn	np	nn	nn	nn	nn	nn	nn	nn	np	np	np	nn	np	np	np	nn	nn	np	nn	np	nn
SNP24697	<nnxnp>	{-0}	nn	np	nn	nn	nn	np	np	nn	np	nn	nn	np	nn	nn	np	nn	nn	nn	np	nn	nn	np	nn	nn	np	np	nn	np	nn	nn	nn	nn	nn	np	np	nn	nn	nn	np	np	nn	nn	nn	np	nn	np	np
SNP24722	<nnxnp>	{-1}	nn	nn	nn	nn	nn	nn	np	nn	nn	np	nn	np	nn	nn	np	np	nn	nn	np	nn	nn	np	nn	nn	nn	nn	nn	np	nn	nn	nn	nn	np	nn	np	np	nn	nn	np	nn	np	nn	nn	nn	nn	nn	np
SNP24764	<nnxnp>	{-1}	nn	np	np	np	np	np	np	np	np	np	nn	nn	nn	np	nn	nn	nn	np	np	nn	--	np	nn	nn	nn	nn	np	np	np	nn	np	nn	nn	nn	np	nn	np	nn	nn	np	nn	nn	nn	np	nn	np	nn
SNP24777	<nnxnp>	{-1}	nn	np	np	np	np	np	np	np	np	np	np	nn	nn	np	nn	nn	nn	np	np	nn	nn	np	nn	nn	nn	nn	np	np	np	np	np	nn	nn	nn	np	nn	np	np	nn	np	nn	nn	nn	np	nn	np	nn
SNP24785	<nnxnp>	{-0}	nn	np	nn	nn	nn	np	np	np	nn	np	np	np	nn	nn	nn	np	nn	np	nn	nn	np	np	nn	nn	nn	np	nn	nn	np	nn	nn	nn	np	nn	nn	nn	nn	nn	nn	np	nn	nn	nn	np	nn	nn	np
SNP24896	<nnxnp>	{-1}	nn	nn	nn	np	np	np	nn	nn	np	nn	nn	np	nn	nn	np	np	nn	np	np	nn	np	np	nn	nn	np	np	np	nn	nn	nn	nn	nn	nn	nn	np	np	np	nn	np	np	np	nn	nn	np	nn	np	nn
SNP24968	<nnxnp>	{-0}	nn	np	np	np	np	np	nn	np	nn	np	np	nn	nn	np	np	nn	nn	nn	np	nn	nn	nn	nn	nn	nn	nn	nn	nn	np	nn	nn	nn	nn	nn	nn	np	nn	nn	nn	np	np	nn	nn	np	nn	np	nn
SNP250	<nnxnp>	{-0}	nn	np	nn	nn	nn	np	nn	np	nn	np	np	nn	nn	np	np	nn	nn	nn	nn	np	nn	nn	nn	nn	np	np	nn	np	nn	np	np	nn	np	nn	nn	nn	np	nn	np	np	np	nn	nn	np	nn	np	np
SNP25025	<nnxnp>	{-1}	nn	nn	np	np	np	np	nn	nn	np	nn	np	np	nn	nn	np	np	nn	np	np	nn	np	np	nn	nn	np	nn	np	nn	nn	nn	nn	nn	nn	np	np	np	np	nn	np	np	np	nn	nn	np	nn	np	nn
SNP25032	<nnxnp>	{-1}	nn	np	np	np	np	nn	nn	nn	nn	np	np	np	np	nn	np	np	nn	nn	np	nn	np	np	nn	nn	np	nn	np	np	nn	nn	nn	nn	nn	nn	nn	np	nn	nn	np	nn	np	nn	nn	nn	nn	nn	np
SNP25080	<nnxnp>	{-0}	nn	nn	nn	nn	nn	np	nn	np	nn	np	np	nn	nn	np	np	nn	nn	nn	nn	np	nn	nn	nn	nn	np	nn	nn	np	nn	np	np	nn	np	nn	nn	nn	np	nn	np	np	np	nn	nn	np	nn	np	np
SNP25166	<nnxnp>	{-0}	nn	np	np	np	np	nn	np	np	np	nn	np	nn	nn	np	np	np	nn	nn	np	np	np	np	nn	nn	nn	np	nn	nn	nn	nn	nn	nn	np	nn	np	nn	np	nn	np	np	np	nn	nn	np	nn	nn	nn
SNP25175	<nnxnp>	{-0}	nn	nn	np	np	np	np	nn	np	nn	np	np	nn	nn	np	np	nn	np	nn	nn	nn	nn	nn	nn	nn	nn	np	np	nn	np	nn	nn	nn	nn	nn	nn	np	nn	nn	nn	np	np	nn	nn	np	nn	np	nn
SNP2518	<nnxnp>	{-1}	nn	nn	np	np	np	np	nn	nn	np	nn	np	nn	nn	nn	np	np	nn	np	np	nn	np	np	nn	nn	np	nn	np	nn	nn	nn	nn	nn	nn	nn	np	np	np	nn	np	np	np	nn	nn	np	nn	np	np
SNP25218	<nnxnp>	{-1}	nn	nn	np	np	np	np	np	np	np	nn	np	nn	nn	np	np	np	nn	np	np	nn	np	np	nn	nn	nn	nn	np	nn	np	np	np	nn	nn	nn	nn	np	np	nn	np	np	nn	nn	nn	np	nn	np	np
SNP25224	<nnxnp>	{-1}	nn	np	np	np	np	nn	nn	nn	nn	np	np	np	np	nn	np	np	nn	nn	nn	nn	np	np	nn	nn	np	np	np	np	nn	nn	nn	nn	nn	nn	nn	np	nn	nn	np	nn	np	nn	nn	nn	nn	nn	np
SNP25302	<nnxnp>	{-1}	nn	nn	nn	np	np	nn	np	nn	nn	np	nn	np	nn	nn	np	np	nn	nn	np	nn	nn	np	nn	nn	nn	nn	nn	np	nn	nn	nn	nn	np	nn	np	np	nn	nn	np	nn	np	nn	nn	nn	nn	nn	np
SNP25355	<nnxnp>	{-0}	np	np	np	np	np	nn	nn	np	np	np	np	nn	nn	np	np	np	nn	np	np	np	np	np	nn	nn	nn	np	nn	nn	np	nn	nn	nn	nn	np	np	nn	np	nn	np	nn	np	nn	nn	nn	nn	nn	nn
SNP25362	<nnxnp>	{-0}	nn	np	np	np	np	np	nn	np	nn	np	np	np	nn	np	np	nn	nn	nn	nn	nn	nn	nn	nn	nn	nn	nn	nn	nn	np	nn	nn	nn	nn	nn	nn	np	nn	nn	nn	np	np	nn	nn	np	nn	np	nn
SNP25377	<nnxnp>	{-0}	nn	np	nn	nn	nn	np	np	np	nn	np	np	np	nn	nn	nn	np	nn	np	np	nn	np	np	nn	nn	nn	nn	nn	nn	nn	nn	nn	nn	np	nn	nn	np	nn	nn	nn	np	nn	nn	nn	np	nn	nn	np
SNP25414	<nnxnp>	{-0}	nn	nn	np	np	np	nn	nn	np	np	np	np	nn	np	np	nn	nn	nn	np	np	np	np	nn	nn	nn	np	np	np	np	nn	np	np	nn	nn	np	np	np	np	nn	np	nn	np	nn	nn	nn	nn	nn	nn
SNP25425	<nnxnp>	{-0}	nn	np	nn	np	np	nn	nn	nn	np	nn	nn	np	np	np	nn	nn	nn	np	nn	nn	nn	nn	nn	nn	nn	nn	nn	np	np	nn	nn	nn	nn	nn	np	np	np	nn	nn	np	nn	nn	nn	nn	nn	np	nn
SNP25468	<nnxnp>	{-0}	nn	nn	nn	np	np	nn	nn	np	np	np	nn	np	np	nn	np	nn	nn	np	np	nn	np	nn	nn	nn	nn	np	nn	nn	np	nn	nn	nn	np	nn	nn	np	np	nn	np	nn	np	nn	nn	nn	nn	nn	np
SNP25516	<nnxnp>	{-1}	nn	nn	np	np	np	np	nn	nn	np	nn	np	np	nn	nn	np	np	nn	np	np	nn	np	np	nn	nn	np	nn	np	nn	nn	nn	nn	nn	nn	nn	np	np	np	nn	np	np	np	nn	nn	np	nn	np	nn
SNP25549	<nnxnp>	{-1}	nn	nn	np	np	np	nn	np	np	np	nn	np	np	nn	np	nn	nn	nn	np	np	np	np	np	nn	nn	nn	nn	nn	nn	np	np	np	nn	np	nn	nn	np	nn	nn	nn	np	np	nn	nn	np	nn	np	np
SNP25563	<nnxnp>	{-1}	nn	nn	np	np	np	np	np	nn	np	nn	np	nn	nn	nn	nn	--	--	nn	np	nn	nn	np	nn	nn	np	nn	np	nn	nn	nn	nn	nn	nn	np	np	np	np	nn	np	np	np	nn	nn	np	nn	nn	nn
SNP25725	<nnxnp>	{-1}	nn	np	np	nn	nn	nn	nn	nn	nn	np	nn	np	np	nn	np	np	nn	nn	np	nn	nn	np	--	nn	np	np	np	np	nn	nn	nn	nn	nn	nn	nn	np	nn	nn	np	nn	np	nn	nn	nn	nn	nn	np
SNP25750	<nnxnp>	{-0}	nn	np	np	np	np	np	np	np	np	nn	np	nn	nn	nn	nn	nn	nn	nn	nn	np	np	np	nn	nn	nn	--	np	nn	nn	nn	nn	nn	np	np	np	nn	nn	nn	np	np	np	--	nn	np	nn	nn	nn
SNP2576	<nnxnp>	{-0}	nn	np	nn	nn	nn	nn	np	nn	np	nn	np	np	np	np	nn	nn	nn	np	np	nn	nn	nn	nn	nn	nn	np	np	nn	nn	nn	nn	nn	np	nn	nn	np	np	nn	np	np	np	nn	nn	np	nn	nn	np
SNP25804	<nnxnp>	{-1}	nn	nn	nn	nn	nn	nn	np	nn	nn	np	nn	np	nn	nn	np	np	nn	nn	np	nn	np	np	nn	nn	nn	np	np	np	nn	nn	nn	nn	np	nn	nn	np	nn	nn	np	nn	np	nn	nn	nn	nn	nn	np
SNP2583	<nnxnp>	{-0}	nn	nn	nn	np	np	nn	np	np	np	np	np	np	np	nn	np	nn	nn	np	np	np	np	nn	nn	nn	nn	np	nn	nn	np	nn	nn	nn	np	nn	nn	np	np	nn	np	nn	nn	nn	nn	nn	nn	nn	np
SNP25830	<nnxnp>	{-0}	nn	np	nn	np	np	nn	nn	nn	np	nn	nn	np	nn	np	nn	nn	nn	np	nn	nn	nn	nn	nn	nn	nn	np	nn	np	np	nn	nn	nn	nn	nn	np	np	np	nn	nn	np	np	nn	nn	np	nn	np	nn
SNP2585	<nnxnp>	{-0}	nn	np	nn	nn	nn	np	np	nn	np	nn	nn	np	nn	nn	np	nn	nn	nn	np	nn	nn	np	nn	nn	np	nn	nn	np	nn	nn	nn	nn	nn	np	np	nn	nn	nn	np	np	nn	nn	nn	np	nn	np	np
SNP25872	<nnxnp>	{-1}	nn	nn	nn	nn	nn	nn	np	nn	nn	np	nn	np	nn	nn	np	np	nn	nn	np	nn	nn	np	nn	nn	nn	np	np	np	nn	nn	nn	nn	np	nn	nn	np	nn	nn	np	nn	--	nn	nn	nn	nn	nn	nn
SNP25919	<nnxnp>	{-1}	nn	nn	nn	np	np	nn	np	np	nn	np	nn	np	nn	nn	np	np	nn	nn	np	nn	nn	np	nn	nn	nn	np	nn	np	nn	nn	nn	nn	np	nn	np	np	nn	nn	np	nn	np	nn	nn	nn	nn	nn	np
SNP25969	<nnxnp>	{-1}	np	nn	np	np	np	np	np	np	np	nn	np	nn	nn	np	np	np	nn	np	np	np	np	np	nn	nn	nn	nn	np	nn	np	np	np	nn	nn	nn	nn	np	np	nn	nn	np	nn	nn	nn	nn	nn	np	np
SNP25983	<nnxnp>	{-1}	nn	nn	np	np	np	np	np	np	np	nn	np	nn	nn	np	np	np	nn	np	np	np	np	np	nn	nn	nn	np	np	nn	np	np	np	nn	nn	nn	nn	np	np	nn	nn	np	nn	nn	nn	np	nn	np	np
SNP25991	<nnxnp>	{-0}	nn	np	np	np	np	nn	np	np	np	nn	np	nn	nn	np	np	np	nn	np	np	np	np	np	nn	nn	nn	nn	nn	nn	nn	nn	nn	nn	np	np	np	nn	np	nn	np	np	np	nn	nn	np	nn	nn	nn
SNP25997	<nnxnp>	{-1}	nn	np	np	np	np	nn	nn	nn	nn	np	np	np	np	nn	np	np	nn	nn	nn	nn	np	np	nn	nn	np	nn	np	np	nn	nn	nn	nn	nn	nn	nn	np	nn	nn	np	nn	np	nn	nn	nn	nn	nn	np
SNP26152	<nnxnp>	{-0}	nn	np	nn	nn	nn	np	np	np	nn	np	np	np	nn	nn	nn	np	nn	np	nn	nn	np	np	nn	nn	nn	np	nn	nn	nn	nn	nn	nn	np	nn	nn	np	nn	nn	nn	np	nn	nn	nn	np	nn	nn	np
SNP26170	<nnxnp>	{-0}	nn	nn	np	np	np	np	nn	np	nn	np	np	nn	nn	np	np	nn	nn	nn	np	nn	nn	nn	nn	nn	nn	np	nn	nn	np	nn	nn	nn	nn	nn	np	np	nn	nn	nn	np	np	nn	nn	np	nn	np	nn
SNP26181	<nnxnp>	{-0}	nn	np	nn	nn	nn	nn	np	nn	nn	nn	np	np	np	np	nn	nn	nn	np	nn	nn	nn	nn	nn	nn	nn	nn	np	nn	nn	nn	nn	nn	np	nn	nn	np	np	nn	np	np	np	nn	nn	np	nn	nn	np
SNP26187	<nnxnp>	{-0}	nn	np	nn	nn	nn	np	nn	np	nn	np	np	nn	nn	np	np	nn	nn	nn	nn	np	nn	nn	nn	nn	np	np	nn	np	nn	np	np	nn	np	nn	nn	nn	np	nn	np	np	np	nn	nn	np	nn	np	np
SNP26206	<nnxnp>	{-0}	nn	nn	np	np	np	nn	nn	np	np	np	np	nn	np	np	nn	nn	nn	np	np	np	np	nn	nn	nn	np	np	np	np	nn	np	np	nn	nn	nn	np	np	np	nn	np	nn	np	nn	nn	nn	nn	nn	nn
SNP26215	<nnxnp>	{-0}	nn	np	nn	nn	nn	np	np	nn	np	nn	nn	np	nn	nn	np	nn	nn	nn	np	nn	nn	np	nn	nn	np	np	nn	np	nn	nn	nn	nn	nn	nn	np	nn	nn	nn	np	np	nn	nn	nn	np	nn	np	np
SNP26219	<nnxnp>	{-1}	nn	nn	np	np	np	np	np	np	np	nn	np	nn	nn	np	np	np	nn	np	np	np	np	np	nn	nn	nn	nn	np	nn	np	np	np	nn	nn	nn	nn	np	np	nn	nn	np	nn	nn	nn	np	nn	np	np
SNP26246	<nnxnp>	{-1}	nn	np	np	np	np	nn	np	np	np	nn	np	np	nn	np	np	nn	nn	np	nn	np	np	np	nn	nn	nn	np	nn	nn	np	nn	np	nn	np	nn	nn	np	nn	nn	nn	np	np	nn	nn	np	nn	np	np
SNP2630	<nnxnp>	{-1}	np	np	np	np	np	nn	np	nn	nn	nn	nn	np	np	nn	nn	nn	nn	nn	np	np	np	nn	nn	nn	np	nn	nn	nn	np	np	np	nn	nn	nn	nn	np	nn	nn	np	np	nn	nn	np	nn	nn	nn	np
SNP26354	<nnxnp>	{-0}	nn	nn	nn	nn	nn	np	nn	np	np	np	np	nn	nn	np	np	np	nn	np	nn	nn	nn	np	nn	nn	nn	nn	np	np	nn	nn	nn	nn	np	nn	np	nn	np	nn	nn	nn	np	nn	nn	nn	nn	np	nn
SNP26369	<nnxnp>	{-0}	nn	np	nn	nn	nn	np	nn	nn	np	np	np	nn	nn	np	nn	np	nn	nn	np	nn	np	np	nn	nn	np	np	nn	nn	np	nn	nn	nn	np	nn	nn	nn	nn	nn	nn	nn	nn	--	nn	nn	nn	nn	np
SNP26436	<nnxnp>	{-1}	nn	nn	np	np	np	np	nn	nn	np	nn	np	nn	nn	nn	nn	np	nn	np	np	nn	np	np	nn	nn	np	np	np	nn	nn	nn	nn	nn	nn	nn	np	np	np	nn	np	np	np	nn	nn	np	nn	np	nn
SNP26452	<nnxnp>	{-1}	nn	nn	np	np	np	np	np	np	np	nn	nn	nn	nn	np	np	np	nn	np	nn	np	np	np	nn	nn	nn	nn	np	nn	np	np	np	nn	nn	nn	nn	np	np	nn	nn	np	nn	nn	nn	np	nn	np	np
SNP26455	<nnxnp>	{-1}	nn	nn	np	np	np	nn	np	np	np	nn	np	nn	nn	np	np	np	nn	np	np	np	np	np	nn	nn	nn	np	np	nn	np	np	np	nn	nn	nn	nn	np	nn	nn	nn	np	nn	nn	nn	np	nn	np	np
SNP26514	<nnxnp>	{-0}	np	np	nn	nn	nn	np	nn	np	np	nn	nn	nn	nn	np	--	nn	nn	nn	np	--	--	np	nn	nn	np	np	nn	np	nn	nn	nn	nn	nn	nn	nn	nn	nn	nn	np	np	--	nn	nn	nn	np	nn	np
SNP26539	<nnxnp>	{-0}	nn	np	nn	nn	nn	np	nn	nn	np	np	np	nn	nn	np	nn	nn	nn	nn	np	nn	nn	np	nn	nn	np	nn	np	nn	np	nn	nn	nn	np	nn	nn	nn	nn	nn	nn	nn	nn	nn	nn	nn	nn	nn	np
SNP26674	<nnxnp>	{-0}	nn	nn	np	np	np	np	nn	np	np	np	np	nn	np	np	nn	nn	nn	np	np	np	np	nn	nn	nn	np	np	np	np	nn	np	np	nn	nn	np	np	np	np	nn	np	nn	np	nn	nn	nn	nn	nn	nn
SNP26690	<nnxnp>	{-1}	nn	nn	np	np	np	np	nn	nn	np	nn	np	np	nn	nn	np	np	nn	np	np	nn	np	np	nn	nn	np	nn	np	nn	nn	nn	nn	nn	nn	nn	np	np	np	nn	np	np	np	nn	nn	np	nn	np	nn
SNP26718	<nnxnp>	{-1}	nn	nn	np	np	np	np	np	np	np	nn	np	nn	nn	np	np	np	nn	np	np	np	np	np	nn	nn	nn	np	np	nn	np	np	np	nn	nn	nn	nn	np	np	nn	nn	np	nn	nn	nn	np	nn	np	np
SNP26765	<nnxnp>	{-1}	nn	np	np	np	np	nn	nn	nn	nn	np	np	np	np	nn	np	--	nn	nn	np	nn	np	np	nn	nn	np	np	np	np	nn	nn	nn	nn	nn	nn	nn	np	nn	nn	np	nn	np	nn	nn	nn	nn	nn	np
SNP26809	<nnxnp>	{-0}	nn	np	np	np	np	nn	np	np	np	nn	np	nn	nn	np	np	np	nn	np	np	np	np	np	nn	nn	nn	np	nn	nn	nn	nn	nn	nn	np	nn	np	nn	np	nn	np	nn	np	nn	nn	nn	nn	nn	nn
SNP27002	<nnxnp>	{-0}	nn	nn	nn	nn	nn	np	np	np	np	np	np	nn	nn	nn	np	nn	nn	nn	nn	nn	nn	np	nn	nn	nn	np	np	np	nn	nn	nn	nn	np	np	np	nn	np	nn	nn	nn	nn	nn	nn	nn	nn	np	nn
SNP27041	<nnxnp>	{-0}	nn	nn	nn	np	np	nn	np	np	np	np	nn	np	np	nn	nn	nn	nn	nn	np	np	np	nn	nn	nn	nn	np	nn	np	np	nn	nn	nn	np	nn	nn	np	np	nn	np	nn	np	nn	nn	nn	nn	nn	np
SNP27068	<nnxnp>	{-0}	nn	nn	np	np	np	nn	nn	np	np	np	np	nn	np	np	nn	nn	nn	np	np	np	np	nn	nn	nn	np	nn	np	nn	nn	np	np	nn	nn	np	np	np	np	nn	np	nn	np	nn	nn	nn	nn	nn	nn
SNP2707	<nnxnp>	{-1}	nn	np	np	np	np	nn	np	np	np	nn	np	np	nn	np	np	np	nn	np	np	np	np	np	nn	nn	nn	np	nn	nn	np	np	np	nn	np	nn	nn	np	nn	nn	nn	np	np	nn	nn	np	nn	np	np
SNP27105	<nnxnp>	{-1}	nn	nn	nn	np	nn	nn	np	nn	nn	np	nn	np	nn	nn	np	np	nn	np	np	nn	nn	np	nn	nn	nn	np	np	np	nn	nn	nn	nn	np	nn	nn	np	nn	nn	np	nn	np	nn	nn	nn	nn	nn	np
SNP27124	<nnxnp>	{-0}	nn	np	nn	nn	nn	np	--	nn	np	nn	nn	np	nn	nn	np	nn	nn	nn	np	nn	nn	np	nn	nn	nn	nn	nn	np	nn	nn	nn	nn	nn	nn	np	nn	nn	nn	np	np	nn	nn	nn	np	nn	np	np
SNP27213	<nnxnp>	{-0}	np	np	np	np	np	np	nn	np	np	nn	np	nn	np	np	nn	nn	nn	np	nn	nn	np	nn	nn	nn	nn	nn	nn	nn	np	np	np	nn	nn	np	np	nn	np	nn	nn	np	nn	nn	nn	np	np	np	nn
SNP27223	<nnxnp>	{-0}	nn	nn	np	np	np	nn	nn	np	np	np	np	nn	nn	np	nn	nn	nn	np	nn	nn	np	nn	nn	nn	np	np	np	np	nn	np	np	nn	nn	np	np	np	np	nn	np	nn	np	nn	nn	nn	nn	nn	nn
SNP27230	<nnxnp>	{-0}	nn	np	nn	np	np	nn	--	np	nn	nn	np	nn	nn	np	nn	nn	nn	np	nn	nn	nn	nn	nn	nn	nn	np	np	np	nn	nn	nn	nn	np	nn	nn	np	np	nn	np	nn	np	nn	nn	nn	nn	nn	np
SNP27296	<nnxnp>	{-0}	nn	np	np	np	np	np	nn	np	nn	np	np	np	nn	np	np	nn	nn	nn	np	nn	nn	nn	nn	nn	nn	np	nn	np	np	nn	nn	nn	nn	nn	nn	np	nn	nn	nn	np	np	nn	nn	np	nn	np	nn
SNP27321	<nnxnp>	{-0}	nn	nn	np	np	np	np	nn	np	nn	np	np	nn	nn	np	np	nn	nn	np	np	np	nn	nn	nn	nn	nn	np	nn	nn	np	nn	nn	nn	nn	nn	nn	np	nn	nn	nn	np	np	nn	nn	np	nn	np	np
SNP2733	<nnxnp>	{-0}	nn	np	nn	np	np	nn	nn	nn	np	nn	nn	np	np	np	nn	nn	nn	np	nn	--	nn	nn	nn	nn	nn	nn	nn	np	np	nn	nn	nn	nn	nn	np	np	np	nn	nn	np	np	nn	nn	np	nn	nn	nn
SNP27351	<nnxnp>	{-1}	nn	nn	nn	nn	nn	nn	np	nn	nn	np	nn	np	nn	nn	np	np	nn	nn	np	nn	nn	np	nn	nn	nn	np	np	np	nn	nn	nn	nn	np	nn	nn	np	nn	nn	np	nn	np	nn	nn	nn	nn	nn	np
SNP27403	<nnxnp>	{-0}	nn	nn	nn	np	np	nn	np	np	np	np	np	np	np	nn	np	nn	nn	np	np	np	nn	nn	nn	nn	nn	np	nn	nn	nn	nn	nn	nn	np	nn	nn	np	np	nn	np	nn	np	nn	nn	nn	nn	nn	np
SNP27447	<nnxnp>	{-0}	nn	nn	np	np	np	nn	nn	np	np	np	nn	nn	nn	np	nn	np	nn	np	np	np	nn	np	nn	nn	nn	np	nn	nn	nn	np	nn	nn	nn	nn	np	nn	np	nn	np	nn	np	nn	nn	nn	nn	nn	nn
SNP27464	<nnxnp>	{-1}	nn	nn	nn	np	np	nn	np	nn	nn	np	nn	np	nn	nn	nn	np	nn	nn	np	--	nn	np	nn	nn	nn	np	nn	np	nn	nn	nn	nn	np	np	np	np	nn	nn	np	nn	np	nn	nn	nn	nn	nn	np
SNP2748	<nnxnp>	{-1}	nn	nn	np	nn	nn	nn	np	nn	nn	np	nn	np	nn	nn	np	np	nn	nn	np	nn	nn	np	nn	nn	nn	np	np	np	nn	nn	nn	nn	np	nn	nn	np	nn	nn	np	nn	nn	nn	nn	nn	nn	nn	np
SNP27481	<nnxnp>	{-0}	nn	nn	nn	nn	nn	np	np	np	np	np	np	nn	nn	nn	np	nn	nn	nn	nn	nn	nn	np	nn	nn	nn	np	np	np	nn	nn	np	nn	np	np	np	nn	np	nn	nn	nn	nn	nn	nn	nn	np	np	nn
SNP27553	<nnxnp>	{-0}	nn	np	nn	np	np	np	nn	nn	nn	np	nn	np	np	np	nn	nn	nn	np	nn	nn	nn	nn	nn	nn	nn	np	nn	np	np	nn	nn	nn	nn	np	np	np	nn	nn	nn	np	np	nn	nn	np	nn	np	nn
SNP2757	<nnxnp>	{-1}	nn	nn	nn	np	np	nn	np	np	nn	nn	nn	np	nn	np	np	nn	nn	np	np	nn	nn	np	nn	nn	np	np	np	nn	nn	nn	nn	nn	np	nn	nn	np	np	nn	np	np	np	nn	nn	np	nn	np	nn
SNP27571	<nnxnp>	{-1}	nn	nn	np	np	np	np	nn	nn	np	nn	nn	np	nn	nn	np	np	nn	np	np	nn	np	np	nn	nn	np	nn	np	nn	nn	nn	nn	nn	nn	np	np	np	np	nn	np	np	np	nn	nn	np	nn	np	nn
SNP27625	<nnxnp>	{-0}	nn	np	np	np	np	np	nn	np	nn	np	np	np	nn	np	np	nn	nn	nn	np	nn	nn	nn	nn	nn	nn	np	nn	nn	np	nn	nn	nn	nn	nn	nn	np	nn	nn	nn	np	np	nn	nn	np	nn	np	nn
SNP27630	<nnxnp>	{-1}	nn	nn	np	nn	nn	nn	nn	nn	nn	np	nn	np	nn	nn	np	np	nn	nn	np	nn	np	np	nn	np	nn	nn	np	np	nn	nn	nn	nn	nn	nn	nn	np	nn	np	np	nn	np	nn	nn	nn	nn	nn	np
SNP27647	<nnxnp>	{-0}	nn	np	nn	nn	nn	np	nn	np	nn	np	np	nn	nn	np	np	nn	nn	np	nn	np	nn	nn	nn	nn	np	np	nn	np	nn	np	np	nn	np	nn	nn	nn	np	nn	np	np	np	nn	nn	np	nn	np	np
SNP27750	<nnxnp>	{-0}	nn	nn	np	np	np	np	nn	np	np	np	np	nn	np	np	nn	nn	nn	np	np	np	np	nn	nn	nn	nn	np	np	np	nn	np	np	nn	nn	np	np	np	nn	nn	np	nn	np	np	nn	nn	nn	np	nn
SNP27757	<nnxnp>	{-0}	nn	nn	nn	np	np	nn	np	np	np	np	np	np	np	nn	np	--	nn	np	np	np	np	nn	nn	nn	nn	np	nn	nn	np	nn	nn	nn	np	nn	nn	np	np	nn	np	nn	np	nn	nn	nn	nn	nn	np
SNP27826	<nnxnp>	{-0}	nn	nn	nn	np	np	nn	nn	nn	nn	np	np	nn	np	nn	nn	nn	nn	np	np	np	np	np	nn	nn	np	np	nn	nn	np	nn	nn	nn	nn	nn	nn	np	nn	nn	nn	np	nn	nn	nn	np	nn	nn	np
SNP27941	<nnxnp>	{-0}	nn	nn	nn	np	np	nn	np	np	np	np	nn	np	np	nn	nn	nn	nn	nn	np	np	np	nn	nn	nn	nn	np	nn	np	np	nn	nn	nn	np	nn	nn	np	np	nn	np	nn	np	nn	nn	nn	nn	nn	np
SNP27987	<nnxnp>	{-0}	nn	np	nn	nn	nn	np	nn	np	nn	np	np	nn	nn	np	np	nn	nn	nn	nn	np	nn	nn	nn	nn	np	np	nn	np	nn	np	np	nn	np	nn	nn	nn	np	nn	np	np	np	nn	nn	np	nn	np	np
SNP28109	<nnxnp>	{-0}	nn	np	np	np	np	np	np	np	np	np	np	nn	--	nn	--	nn	nn	nn	nn	nn	nn	np	nn	nn	nn	np	np	nn	nn	nn	nn	nn	np	np	np	nn	np	nn	np	np	np	nn	nn	np	nn	nn	nn
SNP28124	<nnxnp>	{-0}	nn	np	np	np	np	nn	np	np	np	nn	np	nn	nn	np	np	nn	nn	nn	np	np	np	np	nn	nn	nn	np	nn	nn	nn	nn	nn	nn	np	np	np	nn	np	nn	np	np	np	nn	nn	np	nn	nn	nn
SNP28133	<nnxnp>	{-0}	nn	nn	nn	np	np	nn	np	np	np	np	np	np	np	nn	nn	nn	nn	np	np	np	np	nn	nn	nn	nn	np	nn	nn	np	nn	nn	nn	np	nn	nn	np	np	nn	np	nn	np	nn	nn	nn	nn	nn	np
SNP2815	<nnxnp>	{-0}	nn	nn	nn	np	np	np	nn	np	np	np	np	nn	np	np	nn	nn	nn	np	np	nn	np	nn	nn	nn	nn	np	np	np	nn	np	np	nn	nn	nn	nn	np	nn	nn	nn	nn	np	nn	nn	nn	nn	np	nn
SNP28177	<nnxnp>	{-0}	nn	np	np	nn	nn	np	np	np	np	nn	nn	nn	nn	nn	np	nn	nn	nn	nn	nn	nn	np	nn	nn	np	nn	nn	nn	nn	nn	nn	nn	nn	nn	nn	nn	nn	nn	np	np	--	nn	nn	np	nn	nn	nn
SNP28246	<nnxnp>	{-0}	nn	np	nn	np	np	np	nn	np	np	nn	nn	np	nn	nn	nn	nn	nn	nn	np	nn	nn	np	nn	nn	np	np	np	nn	np	nn	nn	nn	np	nn	np	np	np	nn	nn	np	nn	nn	nn	np	nn	nn	nn
SNP2831	<nnxnp>	{-0}	nn	np	nn	nn	nn	np	np	nn	np	nn	nn	np	nn	nn	np	nn	nn	nn	np	nn	np	np	nn	nn	np	nn	nn	np	nn	nn	nn	nn	np	np	np	nn	nn	nn	np	np	nn	nn	nn	np	nn	np	np
SNP28347	<nnxnp>	{-0}	nn	np	nn	nn	nn	np	nn	np	nn	np	np	nn	nn	np	np	nn	nn	np	nn	np	nn	nn	nn	nn	np	np	nn	np	nn	np	np	nn	np	nn	nn	nn	np	nn	np	np	np	nn	nn	np	nn	np	np
SNP28414	<nnxnp>	{-1}	nn	nn	np	np	np	np	np	np	np	nn	np	nn	nn	np	np	np	nn	np	nn	np	np	np	nn	nn	nn	nn	np	nn	np	np	np	nn	nn	nn	nn	np	np	nn	nn	np	nn	nn	nn	np	nn	np	np
SNP28428	<nnxnp>	{-0}	nn	np	np	np	np	nn	nn	np	np	nn	np	nn	nn	np	np	np	nn	np	np	np	np	np	nn	nn	nn	nn	nn	nn	nn	nn	nn	nn	np	nn	np	nn	np	nn	np	nn	np	nn	nn	nn	nn	nn	nn
SNP28455	<nnxnp>	{-0}	nn	np	np	np	np	nn	np	np	np	nn	np	nn	nn	np	nn	np	nn	nn	np	np	np	np	nn	nn	nn	nn	nn	nn	nn	nn	nn	nn	np	np	np	nn	np	nn	np	np	np	nn	nn	np	np	nn	nn
SNP28566	<nnxnp>	{-0}	nn	np	nn	nn	nn	np	np	np	np	nn	nn	nn	nn	nn	np	nn	nn	nn	nn	nn	np	np	nn	nn	np	np	nn	np	nn	nn	nn	nn	nn	np	np	nn	nn	nn	np	np	nn	nn	nn	np	nn	np	np
SNP28599	<nnxnp>	{-0}	nn	np	nn	nn	nn	np	np	np	nn	np	np	np	np	nn	np	np	nn	np	nn	nn	np	nn	nn	nn	nn	np	nn	nn	nn	nn	nn	nn	np	nn	nn	np	np	nn	nn	np	nn	nn	nn	np	nn	nn	np
SNP28619	<nnxnp>	{-0}	nn	np	nn	nn	nn	np	np	np	nn	np	np	np	np	nn	np	nn	nn	np	nn	nn	np	nn	nn	nn	nn	np	nn	nn	nn	nn	nn	nn	np	nn	nn	np	nn	nn	nn	np	nn	nn	nn	np	nn	nn	np
SNP28670	<nnxnp>	{-0}	nn	np	nn	nn	nn	np	nn	nn	np	np	np	nn	nn	np	nn	np	nn	np	nn	nn	np	np	nn	nn	nn	np	nn	nn	np	nn	nn	nn	np	nn	nn	nn	nn	nn	nn	np	nn	nn	nn	np	nn	nn	np
SNP28687	<nnxnp>	{-0}	nn	nn	nn	np	np	nn	np	np	np	np	nn	nn	np	np	nn	nn	nn	np	nn	nn	np	nn	nn	nn	np	nn	np	np	nn	nn	nn	nn	nn	nn	np	np	np	nn	np	nn	np	nn	nn	nn	nn	np	nn
SNP28705	<nnxnp>	{-0}	nn	np	np	np	np	nn	nn	np	np	np	np	nn	nn	np	np	np	nn	np	np	np	np	np	nn	nn	nn	np	nn	nn	nn	nn	nn	nn	nn	np	np	nn	np	nn	np	nn	np	nn	nn	nn	nn	nn	nn
SNP28756	<nnxnp>	{-0}	nn	np	nn	nn	nn	np	nn	np	np	np	nn	np	nn	nn	nn	np	nn	np	nn	np	nn	nn	nn	nn	np	np	nn	np	np	nn	nn	nn	np	nn	np	nn	np	nn	nn	np	nn	nn	nn	np	nn	nn	nn
SNP28904	<nnxnp>	{-0}	nn	np	nn	nn	nn	np	np	nn	np	nn	nn	np	nn	nn	np	nn	nn	nn	np	nn	nn	np	nn	nn	np	np	nn	np	nn	nn	nn	nn	nn	nn	np	nn	nn	nn	np	np	nn	nn	nn	nn	nn	np	np
SNP28952	<nnxnp>	{-1}	nn	nn	nn	nn	nn	nn	np	nn	nn	np	nn	np	nn	nn	np	np	nn	nn	np	nn	nn	np	nn	nn	nn	nn	np	np	nn	nn	nn	nn	np	nn	nn	np	nn	nn	np	nn	np	nn	nn	nn	nn	nn	np
SNP29054	<nnxnp>	{-1}	nn	nn	nn	nn	nn	nn	np	nn	nn	np	nn	np	nn	nn	np	np	nn	nn	np	nn	nn	np	nn	nn	nn	nn	np	np	nn	nn	nn	nn	np	nn	nn	np	nn	nn	np	nn	np	nn	nn	nn	nn	nn	np
SNP29063	<nnxnp>	{-1}	nn	np	np	np	np	nn	nn	nn	nn	np	np	np	np	nn	np	np	nn	nn	nn	nn	np	np	nn	nn	np	np	np	np	nn	nn	nn	nn	nn	nn	nn	np	nn	nn	np	nn	np	nn	nn	nn	nn	nn	np
SNP29080	<nnxnp>	{-1}	nn	nn	np	np	np	nn	nn	nn	np	nn	nn	np	nn	nn	np	np	nn	np	np	nn	np	np	nn	nn	np	nn	np	nn	nn	nn	nn	nn	nn	nn	np	np	np	nn	np	np	np	nn	nn	np	nn	np	nn
SNP2915	<nnxnp>	{-0}	nn	np	nn	nn	nn	np	nn	nn	np	np	nn	nn	nn	np	nn	np	nn	np	nn	nn	nn	np	nn	nn	nn	nn	nn	nn	nn	nn	nn	nn	np	nn	nn	nn	nn	nn	nn	np	nn	nn	--	np	nn	nn	np
SNP29155	<nnxnp>	{-1}	np	nn	np	np	np	nn	np	nn	nn	nn	np	nn	np	nn	np	nn	nn	nn	np	nn	np	np	nn	nn	nn	nn	np	nn	nn	np	np	nn	nn	nn	nn	np	nn	nn	np	nn	nn	np	np	nn	np	nn	nn
SNP29194	<nnxnp>	{-1}	nn	nn	np	np	np	np	np	np	np	nn	np	nn	nn	np	np	np	nn	np	nn	np	np	np	nn	nn	nn	nn	np	nn	np	np	np	nn	nn	nn	nn	np	np	nn	nn	np	nn	nn	nn	np	nn	np	np
SNP29234	<nnxnp>	{-0}	nn	nn	np	np	np	np	nn	np	nn	np	np	nn	nn	np	np	nn	nn	nn	np	nn	nn	nn	nn	nn	nn	nn	nn	nn	np	nn	nn	nn	nn	nn	nn	np	nn	nn	nn	np	np	nn	nn	np	nn	np	nn
SNP29267	<nnxnp>	{-1}	nn	nn	nn	np	np	nn	np	np	nn	nn	nn	np	nn	np	np	nn	nn	np	np	nn	nn	np	nn	nn	np	nn	np	nn	nn	nn	nn	nn	np	nn	nn	np	np	nn	np	np	np	nn	nn	np	nn	np	nn
SNP29292	<nnxnp>	{-0}	nn	np	np	np	np	nn	np	np	np	nn	np	nn	nn	np	np	np	nn	np	np	np	nn	np	nn	nn	nn	np	nn	nn	nn	nn	nn	nn	np	nn	np	nn	np	nn	np	nn	np	nn	nn	nn	nn	nn	nn
SNP2936	<nnxnp>	{-0}	nn	nn	nn	np	np	nn	np	np	np	np	np	np	np	nn	nn	nn	nn	np	np	np	np	nn	nn	nn	nn	nn	nn	nn	np	nn	nn	nn	np	nn	nn	np	np	nn	np	nn	np	nn	nn	nn	nn	nn	np
SNP2941	<nnxnp>	{-1}	nn	np	np	np	np	np	np	np	np	np	np	nn	nn	np	nn	nn	nn	np	np	nn	nn	np	nn	nn	nn	nn	np	nn	np	np	np	nn	nn	np	np	np	np	nn	nn	np	nn	nn	nn	np	nn	np	nn
SNP29441	<nnxnp>	{-0}	nn	np	nn	nn	nn	np	np	np	nn	np	nn	np	nn	nn	nn	np	nn	np	nn	nn	np	np	nn	nn	nn	np	nn	nn	nn	nn	nn	nn	np	nn	nn	np	nn	nn	nn	np	nn	nn	nn	np	nn	nn	np
SNP29473	<nnxnp>	{-1}	nn	np	np	nn	nn	nn	nn	nn	nn	np	np	np	np	nn	np	np	nn	nn	nn	nn	np	np	nn	nn	np	np	np	np	nn	nn	nn	nn	nn	nn	nn	np	nn	nn	np	nn	np	nn	nn	nn	nn	nn	np
SNP29540	<nnxnp>	{-0}	nn	np	nn	np	np	nn	nn	np	nn	nn	np	nn	nn	np	np	nn	nn	np	nn	nn	nn	nn	nn	nn	nn	np	np	np	nn	nn	nn	nn	np	nn	nn	np	np	nn	np	nn	np	nn	nn	nn	nn	nn	np
SNP29548	<nnxnp>	{-0}	nn	nn	nn	np	np	nn	nn	nn	nn	np	np	nn	np	nn	np	nn	nn	np	np	np	np	np	nn	nn	nn	np	nn	nn	np	nn	nn	nn	nn	nn	nn	np	nn	nn	nn	np	nn	nn	nn	np	nn	nn	np
SNP296	<nnxnp>	{-1}	nn	nn	nn	nn	nn	nn	np	nn	nn	np	nn	np	nn	nn	np	np	nn	nn	np	nn	nn	np	nn	nn	nn	np	np	np	nn	nn	nn	nn	np	nn	nn	np	nn	nn	np	nn	np	nn	nn	nn	nn	nn	np
SNP29651	<nnxnp>	{-0}	nn	nn	nn	np	np	nn	nn	nn	nn	np	np	nn	np	nn	nn	nn	nn	np	np	np	np	np	nn	nn	nn	--	nn	nn	np	nn	nn	nn	nn	nn	nn	np	nn	nn	nn	np	nn	nn	--	np	nn	nn	np
SNP29656	<nnxnp>	{-0}	nn	np	nn	np	np	nn	nn	nn	np	np	nn	np	np	np	nn	nn	nn	np	np	nn	nn	nn	nn	nn	nn	np	nn	np	np	nn	nn	nn	nn	nn	np	np	np	nn	nn	np	np	nn	nn	np	nn	np	nn
SNP29678	<nnxnp>	{-0}	nn	np	nn	nn	nn	np	np	np	nn	np	np	np	nn	nn	nn	np	nn	np	np	nn	--	np	nn	np	nn	np	nn	nn	nn	nn	nn	nn	np	nn	nn	np	nn	nn	nn	np	nn	nn	nn	np	nn	nn	np
SNP29683	<nnxnp>	{-1}	nn	nn	nn	nn	nn	nn	np	nn	nn	np	nn	np	nn	nn	np	np	nn	nn	np	--	nn	np	nn	nn	nn	np	np	np	nn	nn	nn	nn	np	nn	nn	np	nn	nn	np	nn	np	nn	nn	nn	nn	nn	np
SNP29703	<nnxnp>	{-0}	nn	np	nn	nn	nn	np	np	np	nn	np	nn	np	nn	nn	nn	np	nn	np	nn	nn	np	np	nn	nn	nn	np	nn	nn	nn	nn	nn	nn	np	nn	nn	nn	nn	nn	nn	np	nn	nn	nn	np	nn	nn	np
SNP29705	<nnxnp>	{-0}	nn	np	nn	nn	nn	np	np	np	nn	np	np	np	nn	nn	nn	np	nn	np	np	nn	np	np	nn	nn	nn	np	nn	nn	nn	nn	nn	nn	np	nn	nn	np	nn	nn	nn	np	nn	nn	nn	np	nn	nn	np
SNP29707	<nnxnp>	{-0}	nn	np	np	np	np	nn	nn	np	np	np	nn	nn	nn	np	nn	np	nn	np	np	np	np	np	nn	nn	nn	np	nn	nn	nn	nn	nn	nn	nn	nn	np	nn	np	nn	np	nn	np	nn	nn	nn	nn	--	nn
SNP29719	<nnxnp>	{-1}	nn	nn	nn	nn	nn	nn	np	nn	nn	np	nn	np	nn	nn	np	np	nn	nn	np	nn	nn	np	nn	nn	nn	np	np	np	nn	nn	nn	nn	np	nn	nn	np	nn	nn	np	nn	np	nn	nn	nn	nn	nn	np
SNP29854	<nnxnp>	{-0}	nn	np	nn	nn	nn	nn	np	np	nn	nn	np	np	np	np	np	nn	nn	np	np	nn	nn	nn	nn	nn	nn	np	np	np	nn	nn	nn	nn	np	nn	nn	np	np	nn	np	nn	np	nn	nn	nn	nn	nn	np
SNP29867	<nnxnp>	{-1}	nn	nn	np	np	np	np	nn	nn	np	np	np	np	nn	nn	np	np	nn	np	np	nn	np	np	nn	nn	np	np	np	nn	nn	nn	nn	nn	nn	nn	np	np	np	nn	np	np	np	nn	nn	np	nn	np	nn
SNP29897	<nnxnp>	{-0}	nn	np	nn	nn	nn	np	np	np	nn	np	np	np	np	nn	nn	nn	nn	np	np	nn	np	nn	nn	nn	nn	np	nn	nn	nn	nn	nn	nn	np	nn	nn	np	np	nn	nn	np	nn	nn	nn	np	nn	nn	np
SNP29959	<nnxnp>	{-0}	nn	nn	nn	np	np	nn	np	np	np	np	nn	nn	np	np	nn	nn	nn	np	np	np	nn	nn	nn	nn	np	np	nn	np	nn	nn	nn	nn	nn	np	np	np	np	nn	np	nn	np	nn	nn	nn	nn	np	nn
SNP29964	<nnxnp>	{-0}	nn	np	nn	nn	nn	np	np	np	nn	np	np	np	nn	nn	nn	np	nn	np	nn	nn	np	np	nn	nn	nn	np	nn	nn	nn	nn	nn	nn	np	nn	nn	nn	nn	nn	nn	np	nn	nn	nn	np	nn	nn	np
SNP29991	<nnxnp>	{-0}	nn	np	nn	nn	nn	nn	np	nn	nn	nn	np	np	np	np	np	nn	nn	np	nn	nn	nn	nn	nn	nn	nn	np	np	nn	nn	nn	nn	nn	np	nn	nn	np	np	nn	np	nn	np	nn	nn	nn	nn	nn	np
SNP30009	<nnxnp>	{-1}	nn	nn	nn	np	np	nn	np	np	nn	nn	nn	np	nn	np	np	nn	nn	np	np	nn	nn	np	nn	nn	np	--	np	nn	nn	nn	nn	nn	np	nn	nn	np	nn	nn	np	nn	np	nn	nn	np	nn	np	nn
SNP3003	<nnxnp>	{-0}	nn	np	nn	nn	nn	np	np	nn	np	nn	nn	np	nn	nn	np	nn	nn	nn	np	nn	nn	np	nn	nn	np	np	nn	np	nn	nn	nn	nn	nn	nn	np	nn	nn	nn	np	np	nn	nn	nn	nn	nn	np	np
SNP30069	<nnxnp>	{-1}	nn	np	nn	np	np	np	np	nn	np	nn	np	nn	nn	nn	nn	np	nn	np	np	nn	np	np	nn	nn	nn	nn	np	nn	nn	nn	nn	nn	nn	np	np	np	np	nn	np	np	np	nn	nn	np	nn	np	nn
SNP30074	<nnxnp>	{-1}	nn	nn	nn	np	np	np	nn	nn	nn	nn	nn	np	nn	nn	nn	np	nn	np	nn	nn	nn	np	nn	nn	np	np	np	nn	nn	nn	nn	nn	nn	nn	np	nn	np	nn	nn	np	np	nn	nn	np	nn	nn	nn
SNP30134	<nnxnp>	{-0}	nn	nn	nn	np	np	nn	nn	nn	nn	np	np	nn	np	nn	nn	nn	nn	np	np	np	np	np	nn	nn	np	nn	nn	nn	np	nn	nn	nn	nn	nn	nn	np	nn	nn	nn	np	nn	nn	nn	np	nn	nn	np
SNP30201	<nnxnp>	{-1}	nn	np	np	nn	nn	nn	nn	nn	nn	np	np	np	np	nn	np	np	nn	nn	np	nn	np	np	nn	nn	np	np	np	np	nn	nn	nn	nn	nn	np	nn	np	nn	nn	np	nn	np	nn	--	nn	nn	nn	np
SNP30223	<nnxnp>	{-0}	nn	np	np	np	np	nn	np	np	np	nn	np	nn	nn	np	nn	np	nn	nn	nn	np	np	np	nn	--	nn	np	nn	nn	nn	nn	nn	nn	np	np	np	nn	np	nn	np	np	np	nn	nn	np	nn	nn	nn
SNP30261	<nnxnp>	{-0}	nn	nn	nn	np	np	nn	np	np	np	np	nn	nn	np	np	nn	nn	nn	np	nn	np	np	nn	nn	nn	np	np	nn	np	nn	nn	nn	nn	nn	np	np	np	np	nn	np	nn	np	nn	nn	nn	nn	np	nn
SNP30271	<nnxnp>	{-1}	nn	np	np	np	np	np	np	np	np	np	np	nn	nn	np	nn	nn	nn	np	np	nn	nn	np	nn	nn	nn	np	np	np	np	np	np	nn	nn	nn	np	nn	np	nn	nn	np	nn	nn	nn	np	nn	np	nn
SNP30286	<nnxnp>	{-0}	nn	np	nn	nn	nn	np	np	nn	np	nn	nn	np	nn	nn	np	nn	nn	nn	np	nn	nn	np	nn	nn	np	np	nn	np	nn	nn	nn	nn	nn	nn	np	nn	nn	nn	np	np	nn	nn	nn	np	nn	np	np
SNP30447	<nnxnp>	{-0}	nn	np	np	np	np	np	nn	np	nn	np	np	nn	nn	np	np	nn	nn	nn	nn	nn	nn	nn	nn	nn	nn	np	nn	nn	np	nn	nn	nn	nn	nn	nn	np	nn	nn	nn	np	nn	nn	nn	np	nn	np	nn
SNP30451	<nnxnp>	{-0}	nn	nn	np	np	np	nn	nn	np	np	np	np	nn	np	np	nn	nn	nn	np	np	np	np	nn	nn	nn	np	np	np	np	nn	np	np	nn	nn	np	np	np	np	nn	np	nn	np	nn	nn	nn	nn	nn	nn
SNP30452	<nnxnp>	{-1}	nn	nn	np	np	np	np	nn	np	np	nn	np	nn	nn	np	np	nn	nn	np	nn	np	np	np	nn	nn	nn	np	nn	nn	np	np	np	nn	nn	nn	nn	np	np	nn	nn	np	nn	nn	nn	np	nn	np	np
SNP30463	<nnxnp>	{-0}	nn	np	nn	nn	nn	np	np	np	nn	np	np	np	nn	nn	nn	np	nn	np	nn	nn	np	np	nn	nn	nn	nn	nn	nn	nn	nn	nn	nn	np	nn	nn	nn	nn	nn	nn	np	nn	nn	nn	np	nn	nn	np
SNP30474	<nnxnp>	{-0}	nn	np	nn	nn	nn	nn	np	np	nn	nn	np	np	np	np	np	nn	nn	np	np	nn	nn	nn	nn	nn	nn	np	np	nn	nn	nn	np	nn	np	nn	nn	np	np	nn	np	nn	np	nn	nn	nn	nn	nn	np
SNP30501	<nnxnp>	{-0}	nn	nn	nn	np	np	np	nn	nn	nn	np	np	nn	np	nn	nn	nn	nn	np	np	np	np	np	nn	nn	nn	np	nn	nn	np	nn	nn	nn	nn	nn	nn	np	nn	nn	nn	np	nn	nn	nn	np	nn	nn	np
SNP30510	<nnxnp>	{-0}	nn	np	nn	nn	nn	np	nn	np	nn	np	np	nn	nn	np	np	nn	nn	nn	nn	np	nn	nn	nn	nn	np	nn	nn	np	nn	np	np	nn	np	nn	nn	nn	np	nn	np	np	np	nn	nn	np	nn	np	np
SNP30563	<nnxnp>	{-0}	nn	np	nn	nn	nn	np	nn	nn	np	np	np	nn	nn	np	nn	nn	nn	nn	np	nn	np	np	nn	nn	np	np	np	nn	np	nn	nn	nn	np	nn	nn	nn	np	nn	nn	nn	nn	nn	nn	nn	nn	nn	np
SNP30576	<nnxnp>	{-1}	nn	nn	np	nn	nn	nn	nn	nn	nn	np	nn	np	nn	nn	np	np	nn	np	nn	nn	nn	np	nn	nn	nn	nn	np	np	nn	nn	nn	nn	nn	nn	nn	np	nn	nn	np	nn	nn	nn	nn	nn	nn	nn	np
SNP30589	<nnxnp>	{-0}	nn	nn	np	np	np	np	nn	np	nn	np	np	nn	nn	np	np	nn	nn	nn	np	nn	nn	nn	nn	nn	nn	np	nn	nn	np	nn	nn	nn	nn	nn	nn	np	nn	nn	nn	np	np	nn	nn	np	nn	np	nn
SNP30612	<nnxnp>	{-0}	nn	np	nn	nn	nn	np	nn	np	nn	np	np	nn	nn	np	np	nn	nn	np	nn	np	nn	nn	nn	nn	np	np	nn	nn	nn	np	np	nn	np	nn	nn	nn	np	nn	np	np	np	nn	nn	np	nn	np	np
SNP30642	<nnxnp>	{-1}	nn	nn	np	np	np	np	nn	nn	np	nn	np	nn	nn	nn	np	np	nn	np	np	nn	np	np	nn	nn	np	np	np	nn	nn	nn	nn	nn	nn	np	np	np	np	nn	np	np	np	nn	nn	np	nn	np	nn
SNP30656	<nnxnp>	{-0}	nn	nn	nn	np	np	nn	nn	nn	nn	np	np	nn	np	nn	nn	nn	nn	np	np	np	np	np	nn	nn	nn	nn	nn	nn	np	nn	nn	nn	nn	nn	nn	np	nn	nn	nn	np	nn	nn	nn	np	nn	nn	np
SNP30699	<nnxnp>	{-1}	nn	np	nn	np	np	np	np	nn	np	nn	np	nn	nn	nn	nn	np	nn	np	np	nn	nn	np	nn	nn	nn	nn	np	nn	nn	nn	nn	nn	nn	nn	np	np	np	nn	np	np	np	nn	nn	np	nn	np	nn
SNP30760	<nnxnp>	{-0}	nn	np	np	np	np	nn	nn	np	np	np	nn	nn	nn	nn	nn	nn	nn	np	np	np	nn	np	nn	nn	nn	np	nn	nn	nn	np	np	nn	nn	nn	np	np	nn	nn	np	nn	np	np	nn	nn	nn	nn	nn
SNP30801	<nnxnp>	{-0}	nn	nn	nn	np	np	nn	np	np	np	np	np	np	np	nn	nn	nn	nn	np	np	np	np	nn	nn	nn	nn	np	nn	nn	np	nn	nn	nn	np	nn	nn	np	np	nn	np	nn	np	nn	nn	nn	nn	nn	np
SNP30803	<nnxnp>	{-1}	nn	nn	np	np	np	np	nn	nn	np	nn	np	nn	nn	nn	np	np	nn	np	np	nn	np	np	nn	nn	np	np	np	nn	nn	nn	nn	nn	nn	nn	np	np	np	nn	np	np	np	nn	nn	np	nn	np	nn
SNP30815	<nnxnp>	{-0}	nn	np	np	np	np	nn	nn	np	np	np	np	nn	nn	np	np	np	nn	np	np	np	nn	np	nn	nn	nn	nn	nn	nn	nn	nn	nn	nn	nn	np	np	nn	np	nn	np	nn	np	nn	nn	nn	nn	nn	nn
SNP30838	<nnxnp>	{-0}	nn	np	nn	nn	nn	np	nn	np	nn	np	np	nn	nn	np	nn	nn	nn	np	nn	np	nn	nn	nn	nn	np	np	nn	np	nn	np	np	nn	np	nn	nn	nn	np	nn	np	np	np	nn	nn	np	nn	np	np
SNP30848	<nnxnp>	{-0}	nn	np	nn	nn	nn	np	nn	--	np	np	nn	nn	nn	np	nn	nn	nn	nn	np	nn	--	nn	nn	nn	np	nn	np	nn	np	nn	nn	nn	np	nn	nn	nn	nn	nn	nn	nn	nn	nn	nn	nn	nn	--	np
SNP30850	<nnxnp>	{-1}	nn	np	np	np	np	nn	np	np	np	nn	np	np	nn	nn	nn	np	nn	np	nn	np	nn	np	nn	nn	nn	np	nn	nn	np	np	np	nn	np	nn	nn	np	nn	nn	nn	np	nn	nn	nn	np	nn	nn	np
SNP30890	<nnxnp>	{-0}	nn	np	np	np	np	nn	np	np	np	nn	np	nn	nn	np	np	np	nn	nn	np	nn	np	np	nn	nn	nn	np	nn	nn	nn	nn	nn	nn	np	np	np	nn	np	nn	np	np	nn	nn	nn	np	nn	nn	nn
SNP30924	<nnxnp>	{-0}	nn	nn	nn	np	np	nn	np	np	np	np	nn	np	np	nn	nn	nn	nn	np	np	np	np	nn	nn	nn	nn	np	nn	nn	np	nn	nn	nn	np	nn	nn	np	np	nn	np	nn	np	nn	nn	nn	nn	nn	np
SNP30926	<nnxnp>	{-0}	nn	np	nn	nn	nn	np	nn	np	nn	np	np	nn	nn	np	np	nn	nn	np	nn	np	nn	nn	nn	nn	np	nn	nn	np	nn	np	np	nn	np	nn	nn	nn	np	nn	np	np	np	nn	nn	np	nn	np	np
SNP30930	<nnxnp>	{-0}	nn	np	nn	nn	nn	np	np	np	nn	np	np	np	np	nn	np	np	nn	np	np	nn	np	nn	nn	nn	nn	np	nn	nn	nn	nn	nn	nn	np	nn	nn	np	np	nn	nn	np	nn	nn	nn	np	nn	nn	np
SNP30994	<nnxnp>	{-1}	nn	np	np	np	np	nn	nn	nn	nn	np	np	np	np	nn	np	nn	nn	nn	nn	nn	np	np	nn	nn	np	nn	np	np	nn	nn	nn	nn	nn	nn	nn	np	nn	nn	np	nn	np	nn	nn	nn	nn	nn	np
SNP30999	<nnxnp>	{-0}	nn	nn	nn	nn	nn	np	np	nn	np	np	np	nn	nn	nn	np	nn	nn	nn	nn	nn	nn	np	nn	nn	nn	np	np	np	nn	nn	nn	nn	np	nn	np	nn	np	nn	nn	nn	nn	nn	nn	nn	nn	np	np
SNP31049	<nnxnp>	{-0}	nn	nn	nn	np	np	nn	np	np	np	np	nn	np	np	nn	nn	nn	nn	np	np	np	np	nn	nn	nn	nn	nn	np	nn	np	nn	nn	nn	np	nn	nn	np	np	nn	np	nn	np	nn	nn	nn	nn	nn	np
SNP31054	<nnxnp>	{-0}	nn	np	np	np	np	nn	nn	np	np	np	np	nn	nn	np	np	np	nn	np	np	np	nn	np	nn	nn	nn	np	nn	nn	nn	nn	nn	nn	nn	nn	np	nn	np	nn	np	nn	np	nn	nn	nn	nn	nn	nn
SNP31061	<nnxnp>	{-1}	nn	np	np	nn	nn	nn	nn	nn	nn	np	nn	np	np	nn	np	np	nn	nn	nn	nn	np	np	nn	nn	np	np	np	np	nn	nn	nn	nn	nn	nn	nn	np	nn	nn	np	nn	np	nn	nn	nn	nn	nn	np
SNP31063	<nnxnp>	{-1}	nn	nn	np	np	np	np	np	np	np	nn	np	nn	nn	np	np	np	nn	np	nn	np	np	np	nn	nn	nn	np	np	nn	np	np	np	nn	nn	nn	nn	np	np	nn	nn	np	nn	nn	nn	np	nn	np	np
SNP3110	<nnxnp>	{-1}	nn	nn	np	np	np	np	nn	nn	np	nn	np	nn	nn	nn	np	np	nn	np	np	nn	nn	np	nn	nn	np	nn	np	nn	nn	nn	nn	nn	nn	nn	np	np	np	nn	nn	np	np	nn	nn	np	nn	nn	nn
SNP31123	<nnxnp>	{-0}	nn	nn	nn	np	np	nn	np	np	np	np	np	np	np	nn	np	nn	nn	np	np	np	np	nn	nn	nn	nn	np	nn	nn	nn	nn	nn	nn	np	nn	nn	np	np	nn	np	nn	np	nn	nn	nn	nn	nn	np
SNP31124	<nnxnp>	{-0}	nn	nn	np	np	np	np	nn	np	np	np	np	nn	np	np	nn	nn	nn	np	np	np	np	nn	nn	nn	np	nn	np	np	nn	np	np	nn	nn	nn	np	np	np	nn	np	nn	np	nn	nn	nn	nn	nn	nn
SNP31186	<nnxnp>	{-1}	nn	np	nn	np	np	nn	np	nn	nn	np	nn	np	nn	nn	np	np	nn	nn	nn	nn	nn	np	nn	nn	nn	np	nn	nn	nn	nn	nn	nn	np	np	np	np	nn	nn	np	nn	np	nn	nn	nn	nn	nn	np
SNP31194	<nnxnp>	{-0}	nn	np	nn	nn	np	np	nn	nn	np	np	np	nn	nn	np	nn	np	nn	np	nn	nn	np	np	nn	nn	nn	nn	nn	nn	nn	nn	nn	nn	np	nn	nn	nn	nn	nn	nn	np	nn	nn	nn	np	nn	nn	np
SNP31203	<nnxnp>	{-1}	nn	np	np	np	np	np	np	np	np	np	np	nn	nn	np	np	np	nn	np	np	nn	np	np	nn	nn	nn	np	np	nn	np	np	np	nn	nn	nn	np	np	np	nn	nn	np	nn	nn	nn	np	nn	np	nn
SNP31242	<nnxnp>	{-1}	nn	np	np	np	np	nn	nn	nn	nn	np	np	np	np	nn	np	nn	nn	nn	nn	nn	nn	np	nn	nn	np	np	np	np	nn	nn	nn	nn	nn	nn	nn	np	nn	nn	np	nn	np	nn	nn	nn	nn	nn	np
SNP31276	<nnxnp>	{-0}	nn	np	nn	nn	nn	np	np	nn	np	nn	nn	np	nn	nn	np	nn	nn	nn	np	nn	nn	np	nn	nn	np	np	nn	np	nn	nn	nn	nn	nn	np	np	nn	nn	nn	np	np	nn	nn	nn	np	nn	np	np
SNP31303	<nnxnp>	{-0}	nn	np	nn	nn	nn	np	np	nn	np	nn	nn	np	nn	nn	np	nn	nn	nn	np	nn	nn	np	nn	nn	np	np	nn	np	nn	nn	nn	nn	nn	np	np	nn	nn	nn	np	np	nn	nn	nn	np	nn	np	np
SNP31316	<nnxnp>	{-1}	nn	nn	nn	np	np	nn	np	np	nn	nn	nn	np	nn	np	np	nn	nn	np	np	nn	nn	np	nn	nn	np	np	np	nn	nn	nn	nn	nn	np	nn	nn	np	np	nn	np	np	np	nn	nn	np	nn	np	nn
SNP31326	<nnxnp>	{-0}	nn	np	nn	nn	nn	np	nn	np	nn	np	np	nn	nn	np	np	nn	nn	nn	nn	np	nn	nn	nn	nn	np	nn	nn	np	nn	np	np	nn	np	nn	nn	nn	np	nn	np	nn	nn	nn	nn	nn	nn	np	np
SNP31365	<nnxnp>	{-0}	nn	np	nn	nn	nn	np	np	np	nn	np	np	np	nn	nn	nn	np	nn	np	nn	nn	np	np	nn	nn	nn	np	nn	nn	nn	nn	nn	nn	np	nn	nn	nn	nn	nn	nn	np	nn	nn	nn	np	nn	nn	np
SNP31399	<nnxnp>	{-0}	nn	np	nn	nn	nn	np	np	np	nn	np	np	np	np	nn	np	np	nn	np	np	nn	np	nn	nn	nn	nn	np	nn	nn	nn	nn	nn	nn	np	nn	nn	np	np	nn	nn	np	nn	nn	nn	np	nn	nn	np
SNP31448	<nnxnp>	{-0}	nn	np	nn	nn	np	np	np	np	nn	np	np	np	nn	nn	nn	np	nn	np	np	nn	np	np	nn	nn	nn	np	nn	nn	nn	nn	nn	nn	np	nn	nn	np	nn	nn	nn	np	nn	nn	nn	np	nn	nn	np
SNP31468	<nnxnp>	{-0}	nn	np	nn	nn	nn	np	np	np	nn	np	np	np	np	nn	np	np	nn	np	nn	nn	np	nn	nn	nn	nn	np	nn	nn	nn	nn	nn	nn	np	nn	nn	np	np	nn	nn	np	nn	nn	nn	np	nn	nn	np
SNP31484	<nnxnp>	{-0}	nn	nn	np	np	np	nn	nn	np	np	np	nn	nn	nn	np	nn	np	nn	np	np	np	np	np	nn	nn	nn	np	nn	nn	nn	nn	nn	nn	nn	np	np	nn	np	nn	np	nn	np	nn	nn	nn	nn	nn	nn
SNP31494	<nnxnp>	{-1}	nn	nn	np	np	np	np	nn	nn	np	nn	np	nn	nn	nn	np	np	nn	np	np	nn	nn	np	np	nn	np	nn	np	nn	nn	nn	nn	nn	nn	nn	np	np	np	nn	np	np	np	nn	nn	np	np	nn	nn
SNP31495	<nnxnp>	{-1}	nn	nn	nn	np	np	nn	np	nn	nn	np	nn	np	nn	nn	np	np	nn	nn	np	nn	nn	np	nn	nn	nn	np	nn	np	nn	nn	nn	nn	np	np	np	np	nn	nn	np	nn	np	nn	nn	nn	nn	nn	np
SNP3164	<nnxnp>	{-0}	nn	np	nn	nn	nn	np	np	np	nn	np	np	np	nn	nn	nn	np	nn	np	nn	nn	np	np	nn	nn	nn	np	nn	nn	nn	nn	nn	nn	np	nn	nn	nn	nn	nn	nn	np	nn	nn	nn	np	nn	nn	np
SNP31648	<nnxnp>	{-0}	nn	np	nn	np	np	nn	nn	np	np	np	nn	nn	np	np	nn	np	nn	np	nn	np	np	nn	nn	nn	np	nn	np	np	nn	nn	nn	nn	nn	np	np	nn	np	nn	np	nn	np	nn	nn	nn	nn	np	nn
SNP31651	<nnxnp>	{-0}	nn	np	np	np	np	np	nn	np	nn	np	np	nn	nn	np	np	nn	nn	nn	np	nn	nn	nn	nn	nn	nn	np	nn	nn	np	nn	nn	nn	nn	nn	nn	np	nn	nn	nn	np	np	nn	nn	np	nn	np	nn
SNP31725	<nnxnp>	{-0}	nn	nn	np	np	np	nn	nn	np	np	np	nn	nn	np	np	nn	nn	nn	np	np	nn	nn	nn	nn	nn	np	nn	nn	np	nn	np	np	nn	nn	nn	np	np	np	nn	np	nn	np	nn	nn	nn	nn	nn	nn
SNP31760	<nnxnp>	{-0}	nn	np	nn	nn	nn	np	nn	np	nn	np	np	nn	nn	np	np	nn	nn	nn	nn	np	nn	nn	nn	nn	np	np	nn	np	nn	np	np	nn	np	nn	nn	nn	np	nn	np	nn	np	nn	nn	nn	nn	np	np
SNP31853	<nnxnp>	{-0}	nn	np	nn	np	np	nn	nn	np	np	np	nn	nn	np	np	nn	np	nn	np	np	nn	nn	nn	nn	nn	nn	nn	np	np	nn	nn	nn	nn	nn	nn	np	nn	np	nn	np	nn	np	nn	nn	nn	nn	np	nn
SNP31882	<nnxnp>	{-0}	nn	nn	np	np	np	nn	np	np	np	np	np	nn	np	np	nn	nn	nn	np	nn	np	np	nn	nn	nn	np	np	nn	np	nn	np	np	nn	nn	np	np	np	np	nn	np	nn	np	nn	nn	nn	nn	nn	nn
SNP31883	<nnxnp>	{-1}	nn	nn	nn	np	np	nn	np	nn	nn	np	nn	np	nn	nn	np	np	nn	nn	np	nn	nn	np	nn	nn	nn	nn	nn	np	nn	nn	nn	nn	np	nn	np	np	nn	nn	np	nn	np	nn	nn	nn	nn	nn	np
SNP31926	<nnxnp>	{-1}	nn	nn	np	np	np	np	nn	nn	np	nn	np	np	nn	nn	np	np	nn	np	np	nn	np	np	nn	nn	np	np	np	nn	nn	nn	nn	nn	nn	np	np	np	np	nn	np	np	np	nn	nn	np	nn	np	nn
SNP31933	<nnxnp>	{-0}	nn	np	nn	nn	nn	np	np	nn	np	nn	nn	np	nn	nn	np	nn	nn	nn	np	nn	nn	np	nn	nn	np	np	nn	np	nn	nn	nn	nn	nn	np	np	nn	nn	nn	np	np	nn	nn	nn	np	nn	np	np
SNP3198	<nnxnp>	{-0}	nn	np	nn	np	np	nn	nn	nn	np	nn	nn	np	nn	np	nn	nn	nn	nn	nn	nn	nn	nn	nn	nn	nn	nn	nn	np	np	nn	nn	--	nn	nn	np	np	nn	nn	nn	np	nn	nn	nn	np	nn	nn	--
SNP32156	<nnxnp>	{-1}	nn	nn	nn	nn	nn	nn	nn	nn	nn	np	nn	np	nn	nn	np	np	nn	nn	np	nn	nn	np	nn	nn	nn	np	np	np	nn	nn	nn	nn	np	nn	nn	np	nn	nn	np	nn	np	nn	nn	nn	nn	nn	np
SNP3219	<nnxnp>	{-1}	--	nn	np	np	np	np	np	np	np	nn	np	nn	nn	np	nn	nn	nn	nn	nn	np	np	np	nn	nn	nn	np	np	nn	np	np	np	nn	nn	nn	nn	np	np	nn	nn	np	nn	--	--	nn	nn	np	np
SNP3224	<nnxnp>	{-0}	nn	np	nn	nn	nn	np	np	np	nn	np	np	np	np	nn	nn	np	nn	np	nn	nn	nn	nn	nn	nn	nn	np	nn	nn	nn	nn	nn	nn	np	nn	nn	np	np	nn	nn	np	nn	nn	nn	np	nn	nn	np
SNP32244	<nnxnp>	{-0}	nn	np	np	np	np	nn	np	np	np	nn	np	nn	nn	np	np	np	nn	nn	np	np	np	np	nn	nn	nn	np	np	nn	nn	nn	nn	nn	np	nn	np	nn	np	nn	np	np	np	nn	nn	np	nn	nn	nn
SNP323	<nnxnp>	{-1}	nn	nn	np	np	np	np	nn	nn	np	nn	nn	np	nn	nn	np	np	nn	np	np	nn	nn	np	nn	nn	np	nn	np	nn	nn	nn	nn	nn	nn	np	np	np	np	nn	np	np	np	nn	nn	np	nn	np	nn
SNP32329	<nnxnp>	{-0}	nn	nn	nn	np	np	nn	np	np	np	np	nn	nn	np	np	nn	nn	nn	np	np	np	np	nn	nn	nn	np	nn	nn	np	nn	nn	nn	nn	nn	nn	np	np	np	nn	np	nn	np	nn	nn	nn	nn	nn	nn
SNP32339	<nnxnp>	{-0}	nn	np	np	np	np	nn	np	np	np	nn	np	nn	nn	np	np	np	nn	np	np	nn	np	np	nn	nn	nn	nn	nn	nn	nn	nn	nn	nn	np	nn	np	nn	np	nn	np	np	np	nn	nn	np	nn	nn	nn
SNP32352	<nnxnp>	{-0}	nn	np	nn	nn	nn	np	np	nn	np	nn	np	np	nn	nn	np	nn	nn	nn	np	nn	nn	np	nn	nn	nn	nn	nn	np	nn	nn	nn	nn	nn	nn	nn	nn	nn	nn	np	nn	nn	nn	nn	nn	nn	np	np
SNP32368	<nnxnp>	{-0}	nn	np	nn	nn	nn	np	np	np	nn	np	np	np	np	nn	np	np	nn	np	np	nn	np	nn	nn	nn	nn	np	nn	nn	nn	nn	nn	nn	np	nn	nn	np	nn	nn	nn	np	nn	nn	nn	np	nn	nn	np
SNP32405	<nnxnp>	{-0}	nn	nn	np	np	np	nn	nn	np	np	np	nn	nn	np	nn	nn	nn	nn	np	np	np	np	np	nn	nn	nn	np	nn	nn	nn	np	np	nn	nn	nn	np	nn	nn	nn	np	nn	np	nn	nn	nn	nn	nn	nn
SNP32424	<nnxnp>	{-0}	nn	nn	nn	np	np	np	np	np	np	nn	nn	np	nn	nn	nn	nn	nn	nn	np	np	nn	np	nn	nn	np	np	np	nn	np	nn	nn	nn	np	nn	np	np	np	nn	nn	np	nn	nn	nn	nn	nn	nn	np
SNP32425	<nnxnp>	{-0}	nn	np	nn	nn	nn	np	np	np	nn	np	np	np	nn	nn	nn	np	nn	np	np	nn	np	np	nn	nn	nn	np	nn	nn	nn	nn	nn	nn	nn	nn	nn	np	nn	nn	nn	np	nn	nn	nn	nn	nn	nn	np
SNP32462	<nnxnp>	{-0}	nn	np	nn	nn	nn	np	nn	np	nn	np	np	nn	nn	np	np	nn	nn	np	nn	np	nn	nn	nn	nn	np	np	nn	np	nn	np	np	nn	np	nn	nn	nn	np	nn	np	np	np	nn	nn	np	nn	np	np
SNP32529	<nnxnp>	{-0}	nn	np	nn	nn	nn	np	nn	np	np	np	nn	np	nn	np	nn	np	nn	np	nn	np	nn	nn	nn	nn	np	np	nn	np	np	nn	nn	nn	np	nn	np	nn	np	nn	nn	np	np	nn	nn	np	nn	np	np
SNP32530	<nnxnp>	{-1}	nn	nn	nn	nn	nn	nn	np	nn	nn	np	nn	np	nn	nn	np	np	nn	nn	np	nn	nn	np	nn	nn	nn	np	np	np	nn	nn	nn	nn	np	nn	nn	np	nn	nn	np	nn	np	nn	nn	nn	nn	nn	np
SNP32596	<nnxnp>	{-0}	np	np	np	np	np	np	nn	nn	np	nn	np	nn	np	np	nn	nn	nn	np	nn	np	np	nn	nn	nn	np	nn	nn	nn	np	np	np	nn	nn	nn	np	nn	np	nn	nn	np	nn	nn	nn	nn	np	np	nn
SNP32672	<nnxnp>	{-1}	nn	nn	nn	nn	nn	nn	np	nn	nn	np	nn	np	nn	nn	np	np	nn	nn	np	nn	np	np	nn	nn	nn	np	np	np	nn	nn	nn	nn	np	nn	nn	np	nn	nn	np	nn	np	nn	nn	nn	nn	nn	np
SNP32752	<nnxnp>	{-0}	nn	np	nn	nn	nn	np	np	np	np	np	np	np	nn	nn	nn	np	nn	np	nn	nn	np	np	nn	nn	nn	np	nn	nn	nn	nn	nn	nn	np	nn	nn	nn	nn	nn	nn	np	nn	nn	nn	np	nn	nn	np
SNP32761	<nnxnp>	{-1}	nn	nn	nn	np	np	nn	np	nn	nn	np	nn	np	nn	nn	np	np	nn	nn	np	nn	nn	np	nn	nn	nn	np	nn	np	nn	nn	nn	nn	np	np	np	np	nn	nn	np	nn	np	nn	nn	nn	nn	nn	np
SNP32774	<nnxnp>	{-1}	np	np	nn	nn	nn	np	np	nn	nn	nn	np	np	np	nn	np	nn	nn	nn	np	nn	nn	nn	nn	nn	np	nn	np	np	np	np	np	nn	np	nn	nn	np	nn	nn	nn	np	nn	np	nn	np	nn	np	np
SNP32783	<nnxnp>	{-0}	nn	np	np	np	np	np	np	np	np	nn	np	nn	nn	nn	nn	np	--	nn	np	np	np	np	nn	nn	nn	np	np	nn	nn	nn	nn	nn	np	nn	np	nn	np	nn	np	np	np	nn	nn	np	nn	nn	nn
SNP32816	<nnxnp>	{-0}	nn	np	nn	np	np	nn	nn	np	nn	np	nn	nn	np	np	nn	np	nn	np	np	nn	nn	nn	nn	--	nn	np	np	np	nn	nn	nn	--	nn	--	np	nn	np	nn	np	nn	np	nn	nn	nn	nn	np	nn
SNP32817	<nnxnp>	{-0}	nn	np	nn	nn	nn	np	nn	np	nn	np	np	nn	nn	np	np	np	nn	np	nn	np	nn	nn	nn	nn	np	np	nn	np	nn	nn	np	nn	np	nn	nn	nn	np	nn	np	np	np	nn	nn	np	nn	np	np
SNP32859	<nnxnp>	{-1}	nn	np	np	np	np	nn	nn	nn	nn	np	np	np	np	nn	np	nn	nn	nn	np	nn	np	np	nn	np	np	np	np	np	nn	nn	nn	nn	nn	nn	nn	np	nn	nn	np	nn	nn	nn	nn	nn	nn	nn	np
SNP32872	<nnxnp>	{-0}	nn	np	np	np	np	np	nn	np	nn	np	np	np	nn	np	np	nn	nn	nn	nn	nn	nn	nn	nn	nn	nn	nn	nn	nn	np	nn	nn	nn	nn	nn	nn	np	nn	nn	nn	np	np	nn	nn	np	nn	np	nn
SNP32895	<nnxnp>	{-1}	nn	nn	np	np	np	np	nn	nn	np	nn	np	nn	nn	nn	np	np	nn	np	np	nn	np	np	nn	nn	np	nn	np	nn	nn	nn	nn	nn	nn	nn	np	np	np	nn	np	np	np	nn	nn	np	nn	np	nn
SNP33002	<nnxnp>	{-1}	nn	nn	nn	nn	nn	nn	np	nn	nn	np	nn	np	nn	nn	np	np	nn	nn	np	nn	nn	np	nn	nn	nn	nn	np	np	nn	nn	nn	nn	np	nn	nn	np	nn	nn	np	nn	np	nn	nn	nn	nn	nn	np
SNP33009	<nnxnp>	{-0}	nn	np	nn	nn	nn	np	np	nn	np	nn	nn	np	nn	nn	np	nn	nn	nn	np	nn	nn	np	nn	nn	np	nn	nn	np	nn	nn	nn	nn	nn	np	np	nn	nn	nn	np	np	nn	nn	nn	np	nn	np	np
SNP33067	<nnxnp>	{-0}	nn	np	np	np	np	np	nn	np	nn	np	np	np	nn	np	np	nn	nn	nn	nn	nn	nn	nn	nn	nn	nn	nn	nn	nn	np	nn	nn	nn	nn	nn	nn	np	nn	nn	nn	np	np	nn	nn	np	nn	np	nn
SNP33077	<nnxnp>	{-0}	nn	np	np	np	np	np	nn	nn	nn	np	nn	np	np	np	np	nn	nn	nn	nn	nn	nn	nn	nn	nn	nn	np	nn	nn	np	nn	nn	nn	nn	np	np	np	nn	nn	nn	np	np	nn	nn	np	nn	np	nn
SNP33080	<nnxnp>	{-0}	nn	np	nn	nn	nn	np	np	np	nn	np	np	np	nn	nn	nn	np	nn	np	nn	nn	np	np	nn	nn	nn	np	nn	nn	nn	nn	nn	nn	np	nn	nn	nn	nn	nn	nn	np	nn	nn	nn	np	nn	nn	np
SNP33107	<nnxnp>	{-0}	nn	np	nn	nn	nn	np	nn	np	nn	np	np	nn	nn	np	nn	nn	nn	np	nn	np	nn	nn	nn	nn	np	nn	nn	np	nn	np	np	nn	np	nn	nn	nn	np	nn	np	np	np	nn	nn	np	nn	np	np
SNP33121	<nnxnp>	{-0}	nn	nn	nn	np	np	nn	np	np	np	np	nn	nn	np	np	nn	--	nn	np	nn	np	nn	nn	nn	nn	np	np	np	np	nn	nn	nn	nn	nn	np	np	nn	np	nn	np	nn	np	nn	nn	nn	nn	np	nn
SNP33180	<nnxnp>	{-0}	nn	np	nn	np	np	nn	nn	np	nn	np	nn	nn	np	np	nn	np	nn	np	np	nn	nn	nn	nn	nn	nn	nn	np	np	nn	nn	nn	nn	nn	np	np	nn	np	nn	np	nn	np	nn	nn	nn	nn	np	nn
SNP33190	<nnxnp>	{-0}	nn	nn	nn	np	np	nn	np	np	np	np	np	np	np	nn	np	nn	nn	np	np	np	np	nn	nn	nn	nn	np	nn	nn	np	nn	nn	nn	np	nn	nn	np	np	nn	np	nn	np	nn	nn	nn	nn	nn	np
SNP33220	<nnxnp>	{-1}	nn	nn	np	np	np	np	np	nn	nn	nn	np	nn	nn	np	nn	nn	nn	np	nn	np	np	np	nn	nn	nn	np	np	nn	np	np	np	nn	nn	nn	nn	np	np	nn	nn	np	nn	nn	nn	np	nn	nn	np
SNP33270	<nnxnp>	{-1}	nn	nn	np	np	np	np	np	np	np	nn	np	nn	nn	np	np	np	nn	np	np	np	np	np	nn	nn	nn	nn	np	nn	np	np	np	nn	nn	nn	nn	np	np	nn	nn	np	nn	nn	nn	np	nn	np	np
SNP33325	<nnxnp>	{-0}	nn	np	nn	nn	nn	np	np	np	nn	np	np	np	nn	nn	nn	np	nn	np	nn	nn	np	np	nn	nn	nn	np	nn	nn	nn	nn	nn	nn	np	nn	nn	nn	nn	nn	nn	np	nn	nn	nn	np	nn	nn	np
SNP33332	<nnxnp>	{-1}	nn	nn	nn	np	np	nn	np	np	nn	nn	nn	np	nn	np	np	nn	nn	np	np	nn	nn	np	nn	nn	np	np	np	nn	nn	nn	nn	nn	np	nn	nn	np	np	nn	np	np	np	nn	nn	np	nn	np	nn
SNP33371	<nnxnp>	{-1}	nn	nn	nn	nn	np	nn	np	nn	nn	np	nn	np	nn	nn	np	np	nn	nn	np	nn	nn	np	nn	nn	nn	np	np	np	nn	nn	nn	nn	np	nn	nn	np	nn	nn	np	nn	np	nn	nn	nn	nn	nn	np
SNP33377	<nnxnp>	{-0}	nn	np	np	np	np	nn	nn	np	np	nn	np	nn	nn	np	np	np	nn	np	np	np	np	np	nn	nn	nn	np	nn	nn	nn	nn	nn	nn	nn	np	np	nn	np	nn	np	nn	np	nn	nn	nn	nn	nn	nn
SNP33379	<nnxnp>	{-0}	nn	np	nn	nn	nn	np	np	np	nn	np	np	np	nn	nn	nn	np	nn	np	np	nn	np	np	nn	nn	nn	np	nn	nn	nn	nn	nn	nn	np	nn	nn	nn	nn	nn	nn	np	nn	nn	nn	np	nn	nn	np
SNP33385	<nnxnp>	{-1}	nn	nn	np	np	np	np	np	np	np	nn	np	nn	nn	np	np	np	nn	np	np	np	np	np	nn	nn	nn	np	np	nn	np	np	np	nn	nn	nn	nn	np	np	nn	nn	np	nn	nn	nn	np	nn	np	np
SNP33386	<nnxnp>	{-0}	nn	nn	np	np	np	nn	nn	np	np	np	np	nn	np	np	nn	nn	nn	np	np	np	np	nn	nn	nn	np	np	np	np	nn	np	np	nn	nn	nn	np	np	np	nn	np	nn	np	nn	nn	nn	nn	nn	nn
SNP3339	<nnxnp>	{-0}	nn	np	np	np	np	np	nn	np	np	nn	nn	nn	nn	nn	nn	nn	nn	nn	nn	nn	np	np	nn	nn	nn	np	np	nn	nn	nn	nn	nn	np	--	np	nn	np	nn	np	np	--	nn	nn	np	nn	nn	nn
SNP33526	<nnxnp>	{-1}	np	np	np	np	np	nn	nn	np	np	nn	nn	np	np	np	nn	np	nn	np	np	np	np	nn	nn	nn	np	nn	nn	nn	np	np	np	nn	nn	nn	nn	np	nn	nn	np	np	np	np	np	np	np	nn	np
SNP33537	<nnxnp>	{-1}	np	np	nn	nn	nn	np	np	nn	nn	nn	np	np	np	nn	np	nn	nn	nn	np	nn	nn	nn	nn	nn	np	np	np	np	np	np	np	nn	np	nn	nn	np	nn	nn	np	np	nn	np	nn	np	nn	np	np
SNP3355	<nnxnp>	{-0}	nn	nn	np	np	np	nn	np	np	np	np	nn	nn	np	np	nn	nn	nn	np	nn	nn	nn	nn	nn	nn	np	np	nn	np	nn	np	np	nn	nn	nn	np	np	np	nn	np	nn	np	nn	nn	nn	nn	nn	nn
SNP33571	<nnxnp>	{-1}	nn	nn	np	nn	nn	nn	np	nn	nn	np	nn	np	nn	nn	np	np	nn	np	np	nn	np	np	nn	nn	nn	np	np	np	nn	nn	np	nn	np	nn	nn	np	nn	np	np	nn	np	nn	nn	nn	np	nn	np
SNP33581	<nnxnp>	{-0}	nn	np	np	np	np	np	nn	np	nn	np	np	np	nn	np	np	nn	nn	nn	nn	nn	nn	nn	nn	nn	nn	nn	nn	nn	np	nn	nn	nn	nn	nn	nn	np	nn	nn	nn	np	np	nn	nn	np	nn	np	nn
SNP3359	<nnxnp>	{-0}	nn	np	nn	nn	nn	np	nn	np	np	np	np	nn	nn	np	np	np	nn	np	nn	np	nn	nn	nn	nn	np	np	nn	np	np	nn	nn	nn	np	nn	np	nn	np	nn	nn	np	np	nn	nn	np	nn	np	np
SNP33636	<nnxnp>	{-0}	nn	np	nn	nn	nn	np	nn	np	nn	np	np	nn	nn	np	np	np	nn	np	nn	np	nn	nn	nn	nn	np	np	nn	np	nn	np	np	nn	np	nn	nn	nn	np	nn	nn	np	np	nn	nn	np	nn	np	np
SNP33683	<nnxnp>	{-0}	nn	np	nn	nn	nn	np	np	np	nn	np	nn	np	np	nn	np	nn	nn	np	nn	nn	np	nn	nn	nn	nn	np	nn	nn	nn	nn	nn	nn	np	nn	nn	np	nn	nn	nn	np	nn	nn	nn	np	nn	nn	np
SNP33707	<nnxnp>	{-1}	nn	np	nn	np	np	nn	np	nn	nn	np	nn	np	nn	nn	np	np	nn	nn	np	nn	nn	np	nn	nn	nn	np	nn	nn	np	nn	nn	nn	np	nn	np	np	nn	nn	np	nn	np	nn	nn	nn	nn	nn	np
SNP33791	<nnxnp>	{-0}	nn	np	np	np	np	nn	nn	np	np	np	nn	nn	nn	np	nn	np	nn	np	np	np	np	np	nn	np	nn	np	nn	nn	nn	nn	nn	nn	nn	nn	np	nn	np	nn	np	nn	--	nn	nn	nn	nn	nn	nn
SNP33884	<nnxnp>	{-0}	nn	np	nn	nn	nn	np	nn	np	np	np	nn	np	nn	np	nn	np	nn	np	nn	np	nn	nn	nn	nn	np	np	nn	np	np	nn	nn	nn	np	nn	np	nn	np	nn	nn	np	nn	nn	nn	np	nn	np	np
SNP33980	<nnxnp>	{-0}	nn	nn	np	np	np	nn	nn	np	np	np	np	nn	np	np	nn	nn	nn	np	nn	np	np	nn	nn	nn	np	np	np	np	nn	np	np	nn	nn	np	np	np	np	nn	np	nn	np	nn	nn	nn	nn	nn	nn
SNP34031	<nnxnp>	{-0}	nn	np	nn	nn	nn	np	nn	np	nn	np	np	nn	nn	np	np	nn	nn	nn	nn	np	nn	nn	nn	nn	np	nn	nn	np	nn	np	np	nn	np	nn	nn	nn	np	nn	np	nn	np	nn	nn	nn	nn	np	np
SNP34055	<nnxnp>	{-0}	nn	nn	np	np	np	np	nn	np	nn	np	np	np	nn	np	nn	nn	nn	np	np	np	np	np	nn	nn	nn	nn	nn	nn	np	nn	nn	nn	nn	nn	nn	np	nn	nn	nn	np	nn	nn	nn	np	nn	np	np
SNP3409	<nnxnp>	{-0}	nn	np	nn	nn	nn	np	np	np	nn	np	np	np	nn	nn	--	np	nn	np	nn	nn	np	np	nn	nn	nn	np	nn	nn	nn	nn	nn	nn	np	nn	nn	np	nn	nn	nn	np	nn	nn	nn	np	nn	nn	np
SNP34098	<nnxnp>	{-0}	nn	np	np	np	np	nn	np	np	np	nn	np	nn	nn	np	np	np	nn	np	np	np	--	np	nn	nn	nn	np	nn	nn	nn	nn	nn	nn	np	nn	np	nn	np	nn	np	np	np	nn	nn	np	nn	nn	nn
SNP34129	<nnxnp>	{-0}	nn	np	nn	nn	nn	np	np	nn	np	nn	nn	np	nn	nn	np	nn	np	nn	np	nn	nn	np	nn	nn	np	nn	nn	np	nn	nn	nn	nn	nn	np	np	nn	nn	nn	np	np	nn	nn	nn	np	nn	np	np
SNP34130	<nnxnp>	{-0}	nn	np	np	np	np	np	nn	np	nn	np	np	np	nn	np	np	nn	nn	nn	nn	nn	nn	nn	nn	nn	nn	np	nn	nn	np	np	nn	nn	nn	nn	nn	np	nn	nn	nn	np	np	nn	nn	np	nn	np	nn
SNP34221	<nnxnp>	{-0}	nn	np	np	np	np	nn	nn	nn	np	nn	nn	np	np	np	nn	nn	nn	np	np	nn	nn	nn	nn	nn	nn	np	nn	np	np	nn	nn	nn	nn	nn	np	np	np	nn	nn	np	np	nn	nn	np	nn	np	nn
SNP34227	<nnxnp>	{-0}	nn	np	np	nn	nn	np	np	np	nn	np	np	np	np	nn	np	nn	nn	np	np	nn	np	nn	nn	nn	nn	np	np	nn	nn	nn	nn	nn	np	nn	nn	np	np	nn	np	np	--	nn	nn	np	nn	nn	np
SNP34273	<nnxnp>	{-0}	nn	nn	np	np	np	np	nn	np	nn	np	np	np	nn	np	nn	nn	nn	np	np	np	np	nn	nn	nn	nn	nn	nn	nn	np	nn	nn	nn	nn	nn	nn	np	nn	nn	nn	np	np	nn	nn	np	nn	np	np
SNP3428	<nnxnp>	{-1}	nn	nn	nn	nn	nn	nn	np	nn	nn	np	nn	np	nn	nn	np	np	nn	nn	np	nn	nn	nn	nn	nn	nn	np	np	np	nn	nn	nn	nn	np	nn	nn	np	nn	nn	np	nn	np	nn	nn	nn	nn	nn	np
SNP34284	<nnxnp>	{-1}	nn	nn	nn	nn	nn	nn	np	nn	nn	np	nn	np	nn	nn	np	np	nn	nn	np	nn	np	np	nn	nn	nn	np	np	np	nn	nn	nn	nn	np	nn	nn	np	np	nn	np	nn	np	nn	nn	nn	nn	nn	np
SNP34326	<nnxnp>	{-0}	nn	nn	nn	np	np	nn	nn	np	np	np	nn	np	np	nn	nn	nn	--	nn	np	nn	nn	nn	nn	nn	nn	np	nn	nn	np	nn	nn	nn	np	nn	nn	np	np	nn	np	nn	np	nn	--	nn	nn	nn	np
SNP34424	<nnxnp>	{-0}	nn	nn	nn	nn	nn	--	np	np	nn	np	np	np	nn	nn	nn	--	nn	np	nn	nn	--	nn	nn	--	nn	nn	nn	nn	nn	nn	nn	nn	np	nn	nn	nn	nn	nn	nn	np	nn	nn	--	nn	nn	nn	nn
SNP34469	<nnxnp>	{-1}	nn	np	np	np	np	np	np	np	np	np	np	nn	nn	np	nn	nn	nn	np	np	nn	nn	np	nn	nn	nn	np	np	np	np	np	np	nn	nn	np	np	nn	np	nn	nn	np	nn	nn	nn	np	nn	np	nn
SNP34481	<nnxnp>	{-0}	nn	np	nn	nn	nn	np	np	nn	np	nn	nn	np	nn	nn	np	nn	nn	nn	np	nn	nn	np	nn	nn	np	np	nn	np	nn	nn	nn	nn	nn	np	np	nn	nn	nn	np	np	nn	nn	nn	np	nn	np	np
SNP34575	<nnxnp>	{-0}	nn	nn	nn	np	np	nn	nn	nn	nn	np	np	nn	np	nn	nn	nn	nn	np	np	np	np	np	nn	nn	nn	nn	nn	nn	np	nn	nn	nn	nn	nn	nn	np	nn	nn	nn	np	nn	nn	nn	np	nn	nn	np
SNP34597	<nnxnp>	{-0}	nn	nn	np	np	np	nn	nn	np	np	np	nn	nn	nn	np	nn	np	nn	np	np	np	nn	np	nn	nn	nn	nn	nn	nn	nn	nn	nn	nn	nn	np	np	nn	np	nn	np	nn	np	nn	nn	nn	nn	nn	nn
SNP34627	<nnxnp>	{-0}	nn	np	nn	nn	nn	np	nn	nn	np	np	np	nn	nn	np	nn	nn	nn	nn	np	nn	np	np	nn	nn	np	np	np	nn	np	nn	nn	nn	np	nn	nn	nn	nn	nn	nn	nn	nn	nn	nn	nn	nn	nn	np
SNP3469	<nnxnp>	{-1}	nn	nn	nn	np	np	nn	np	np	nn	nn	nn	np	nn	np	np	nn	nn	np	np	nn	--	np	nn	nn	np	nn	np	nn	nn	nn	nn	nn	np	nn	nn	np	np	nn	np	np	np	nn	nn	nn	nn	np	nn
SNP34721	<nnxnp>	{-0}	nn	np	nn	nn	nn	np	nn	nn	np	np	--	nn	nn	np	nn	np	nn	nn	np	nn	nn	np	nn	nn	np	nn	nn	nn	np	nn	nn	nn	nn	nn	nn	nn	nn	nn	nn	np	nn	nn	nn	np	nn	nn	np
SNP34729	<nnxnp>	{-0}	nn	nn	nn	np	np	nn	np	np	np	np	nn	nn	np	np	np	nn	nn	np	np	np	np	nn	nn	nn	np	np	np	np	nn	nn	nn	nn	nn	nn	np	np	np	nn	np	nn	np	nn	nn	nn	nn	np	nn
SNP34783	<nnxnp>	{-1}	nn	nn	np	np	np	np	np	np	np	nn	np	nn	nn	np	nn	np	nn	np	nn	np	np	np	nn	nn	nn	np	np	nn	np	np	np	nn	nn	nn	nn	np	np	nn	nn	np	nn	nn	nn	np	nn	np	np
SNP34784	<nnxnp>	{-1}	np	np	nn	nn	nn	nn	np	nn	np	nn	nn	nn	np	nn	np	nn	nn	nn	nn	nn	nn	nn	nn	nn	np	np	np	np	nn	np	np	nn	np	np	np	nn	np	nn	np	nn	np	nn	nn	nn	np	nn	nn
SNP34834	<nnxnp>	{-1}	nn	nn	np	np	np	nn	np	np	np	nn	np	nn	nn	np	np	np	nn	np	nn	np	np	np	nn	nn	nn	nn	np	nn	np	np	np	nn	nn	nn	nn	np	nn	nn	nn	np	nn	nn	nn	np	nn	np	np
SNP34880	<nnxnp>	{-0}	nn	nn	nn	np	np	nn	np	np	np	np	nn	nn	np	np	nn	nn	nn	np	np	np	np	nn	nn	nn	np	nn	nn	np	nn	nn	nn	nn	nn	np	np	np	np	nn	np	nn	np	nn	nn	nn	nn	nn	nn
SNP34916	<nnxnp>	{-0}	np	nn	nn	nn	nn	np	np	np	np	nn	nn	nn	nn	np	nn	np	nn	np	np	np	nn	nn	nn	nn	nn	nn	nn	nn	np	np	np	nn	np	nn	np	nn	np	nn	nn	np	nn	np	nn	np	nn	np	nn
SNP34957	<nnxnp>	{-0}	nn	nn	nn	np	np	nn	np	np	np	np	nn	nn	np	np	np	nn	nn	np	nn	np	nn	nn	nn	nn	np	nn	nn	np	nn	nn	nn	nn	nn	--	np	np	np	nn	np	nn	np	nn	nn	nn	nn	np	nn
SNP3500	<nnxnp>	{-0}	nn	np	nn	nn	nn	np	np	nn	np	nn	nn	np	nn	nn	np	nn	nn	nn	nn	nn	nn	np	nn	nn	np	np	nn	np	nn	nn	nn	nn	nn	nn	np	nn	nn	nn	np	np	nn	nn	nn	np	nn	np	nn
SNP35006	<nnxnp>	{-0}	np	nn	nn	nn	nn	np	np	np	np	nn	nn	nn	nn	np	nn	nn	nn	np	np	np	nn	nn	nn	nn	nn	nn	nn	nn	np	np	np	nn	np	nn	np	nn	np	nn	nn	np	nn	np	nn	np	nn	np	nn
SNP35024	<nnxnp>	{-0}	nn	np	nn	nn	nn	np	np	np	nn	np	np	np	nn	nn	nn	np	nn	np	nn	nn	np	np	nn	nn	nn	np	nn	nn	nn	nn	nn	nn	np	nn	nn	nn	nn	nn	nn	np	nn	nn	nn	np	nn	nn	np
SNP35040	<nnxnp>	{-0}	nn	np	np	np	np	nn	nn	np	np	np	nn	nn	nn	np	nn	np	nn	np	np	np	np	np	nn	nn	nn	np	nn	nn	nn	np	nn	nn	nn	np	nn	nn	np	nn	np	nn	np	nn	nn	nn	nn	nn	nn
SNP35076	<nnxnp>	{-1}	nn	np	np	np	np	nn	nn	nn	nn	np	np	np	np	nn	np	np	nn	nn	np	nn	np	np	nn	nn	np	nn	np	np	nn	nn	nn	nn	nn	nn	nn	np	nn	nn	np	nn	np	nn	nn	nn	nn	nn	np
SNP3508	<nnxnp>	{-1}	nn	nn	nn	nn	nn	nn	np	nn	nn	np	nn	np	nn	np	np	np	nn	nn	np	nn	nn	np	nn	nn	nn	np	np	np	nn	nn	nn	nn	np	nn	nn	np	nn	nn	np	nn	np	nn	nn	nn	nn	nn	np
SNP35096	<nnxnp>	{-0}	nn	np	nn	nn	nn	np	nn	np	nn	np	np	nn	nn	np	np	nn	nn	np	nn	np	nn	nn	nn	nn	np	np	nn	np	np	np	np	nn	np	nn	nn	nn	np	nn	np	np	nn	nn	nn	np	nn	np	np
SNP35223	<nnxnp>	{-0}	nn	np	nn	nn	nn	np	np	np	nn	np	np	np	nn	nn	nn	np	nn	np	nn	nn	np	np	nn	nn	nn	np	nn	nn	nn	nn	nn	nn	np	nn	nn	nn	nn	nn	nn	np	nn	nn	nn	np	nn	nn	np
SNP35416	<nnxnp>	{-0}	nn	np	np	np	np	nn	np	np	np	nn	np	nn	nn	np	np	np	nn	np	np	np	np	np	nn	nn	nn	np	nn	nn	nn	nn	nn	nn	np	nn	np	nn	np	nn	np	nn	np	nn	nn	nn	nn	nn	nn
SNP35661	<nnxnp>	{-0}	nn	nn	nn	np	np	nn	np	np	np	np	nn	nn	np	np	nn	nn	nn	np	np	np	np	nn	nn	nn	np	np	nn	np	nn	np	np	nn	nn	nn	np	np	np	nn	np	nn	np	nn	nn	nn	nn	nn	nn
SNP35676	<nnxnp>	{-0}	nn	nn	np	np	np	nn	nn	np	np	np	np	nn	np	np	nn	nn	nn	np	nn	np	np	nn	nn	nn	np	np	np	np	nn	np	np	nn	nn	np	np	np	np	nn	np	nn	np	nn	nn	nn	nn	nn	nn
SNP35732	<nnxnp>	{-0}	nn	nn	np	np	np	nn	np	np	np	np	np	nn	np	np	nn	nn	nn	np	nn	np	np	nn	nn	nn	np	np	nn	np	nn	np	np	nn	nn	nn	np	np	np	nn	np	nn	np	nn	nn	nn	nn	nn	nn
SNP35816	<nnxnp>	{-1}	np	np	nn	nn	nn	nn	np	nn	np	nn	nn	nn	np	nn	np	nn	nn	nn	nn	nn	nn	nn	nn	nn	np	np	np	np	nn	np	np	nn	np	nn	np	nn	np	nn	np	nn	np	np	nn	nn	np	np	nn
SNP35909	<nnxnp>	{-0}	nn	np	nn	nn	nn	np	np	np	nn	np	np	np	nn	nn	nn	np	nn	np	nn	nn	nn	np	nn	nn	nn	nn	nn	nn	nn	nn	nn	nn	np	nn	nn	np	nn	nn	nn	np	nn	nn	nn	np	nn	nn	np
SNP36017	<nnxnp>	{-0}	nn	np	nn	np	np	nn	nn	np	nn	np	nn	nn	np	np	nn	np	nn	np	np	nn	nn	nn	nn	nn	nn	nn	np	np	nn	nn	nn	nn	nn	nn	np	nn	np	nn	np	nn	np	nn	nn	nn	nn	np	nn
SNP36024	<nnxnp>	{-0}	nn	nn	nn	np	np	nn	np	np	np	np	nn	np	np	nn	np	nn	nn	np	np	np	np	nn	nn	nn	nn	np	nn	nn	np	nn	nn	nn	np	nn	nn	np	np	np	np	nn	--	nn	nn	nn	nn	nn	np
SNP36044	<nnxnp>	{-0}	nn	np	nn	np	np	nn	nn	np	nn	np	nn	nn	np	np	nn	np	nn	np	np	nn	nn	nn	nn	nn	nn	nn	np	np	nn	nn	nn	nn	nn	nn	np	nn	np	nn	np	nn	np	nn	nn	nn	nn	np	nn
SNP36065	<nnxnp>	{-0}	nn	nn	nn	np	np	nn	np	np	np	np	nn	nn	np	np	nn	nn	nn	np	np	np	np	nn	nn	nn	np	nn	nn	np	nn	np	np	nn	nn	nn	np	np	np	nn	np	nn	np	nn	nn	nn	nn	nn	nn
SNP36099	<nnxnp>	{-0}	nn	np	nn	nn	nn	nn	np	np	nn	nn	np	np	np	np	np	nn	nn	np	nn	nn	nn	nn	nn	nn	nn	nn	np	nn	nn	nn	nn	nn	np	nn	nn	np	np	nn	np	nn	nn	nn	nn	nn	nn	nn	np
SNP36145	<nnxnp>	{-0}	nn	np	np	np	np	np	np	np	np	nn	np	nn	nn	nn	nn	np	nn	nn	nn	np	np	np	nn	nn	nn	nn	np	nn	nn	nn	nn	nn	np	nn	np	nn	np	nn	np	np	np	nn	nn	np	nn	nn	nn
SNP36239	<nnxnp>	{-0}	nn	np	np	nn	nn	np	np	np	np	nn	nn	nn	nn	nn	np	nn	np	nn	nn	nn	np	np	nn	nn	np	nn	nn	nn	nn	nn	nn	nn	nn	nn	np	nn	nn	nn	np	np	nn	nn	nn	np	nn	nn	np
SNP36269	<nnxnp>	{-0}	nn	nn	np	np	np	nn	nn	np	np	np	np	nn	np	np	nn	nn	nn	np	np	np	np	nn	nn	nn	np	np	np	np	nn	np	np	nn	nn	np	np	np	np	nn	np	nn	np	nn	nn	nn	nn	nn	nn
SNP36304	<nnxnp>	{-0}	nn	nn	np	np	np	nn	nn	np	np	np	np	nn	np	np	nn	nn	nn	np	np	np	np	nn	nn	nn	np	np	np	np	nn	np	np	nn	nn	np	np	np	np	nn	np	nn	np	nn	nn	nn	nn	nn	nn
SNP36365	<nnxnp>	{-1}	np	np	np	np	np	nn	np	nn	nn	nn	nn	np	nn	nn	nn	nn	nn	nn	nn	nn	np	nn	nn	nn	np	nn	nn	nn	np	nn	np	nn	nn	nn	nn	np	nn	nn	np	np	nn	np	np	np	nn	nn	np
SNP36430	<nnxnp>	{-0}	nn	nn	np	np	np	nn	nn	np	np	np	nn	nn	nn	np	nn	np	nn	np	np	np	np	np	nn	nn	nn	nn	nn	nn	nn	nn	nn	nn	nn	nn	np	nn	np	nn	np	nn	np	nn	nn	nn	nn	nn	nn
SNP36471	<nnxnp>	{-1}	nn	nn	np	np	np	np	nn	nn	np	nn	np	nn	nn	nn	np	np	nn	np	np	nn	np	np	nn	nn	np	np	np	nn	nn	nn	nn	nn	nn	nn	np	np	np	nn	np	np	np	nn	nn	np	nn	np	nn
SNP36522	<nnxnp>	{-1}	nn	nn	nn	nn	nn	nn	np	nn	nn	np	nn	np	nn	nn	np	np	nn	nn	np	nn	nn	np	nn	nn	nn	nn	np	np	nn	nn	nn	nn	np	nn	nn	np	nn	nn	np	nn	np	nn	nn	nn	nn	nn	np
SNP3658	<nnxnp>	{-0}	nn	np	nn	np	np	nn	np	np	nn	nn	np	nn	nn	np	np	nn	nn	nn	nn	np	nn	nn	nn	nn	np	nn	np	np	nn	nn	nn	nn	np	nn	nn	nn	np	nn	np	nn	np	nn	nn	nn	nn	np	np
SNP36580	<nnxnp>	{-1}	nn	nn	np	np	np	np	np	np	np	nn	nn	nn	nn	np	nn	np	nn	np	np	np	np	np	nn	nn	nn	np	np	nn	np	np	np	nn	nn	nn	nn	np	np	nn	nn	np	nn	nn	nn	np	nn	np	np
SNP36581	<nnxnp>	{-0}	nn	np	np	np	np	nn	np	np	np	nn	np	nn	nn	np	np	np	nn	np	np	np	np	np	nn	nn	nn	np	nn	nn	nn	nn	nn	nn	np	np	np	nn	np	nn	np	nn	np	nn	nn	nn	nn	nn	nn
SNP36660	<nnxnp>	{-0}	nn	np	nn	nn	nn	nn	np	nn	np	nn	np	np	np	np	nn	nn	nn	np	np	nn	nn	nn	nn	nn	nn	np	np	nn	nn	nn	nn	nn	np	nn	nn	np	np	nn	np	np	np	nn	nn	np	nn	nn	np
SNP36695	<nnxnp>	{-1}	np	np	nn	nn	nn	nn	np	nn	np	nn	nn	nn	np	nn	np	np	nn	nn	nn	nn	nn	nn	nn	nn	np	nn	np	np	nn	np	np	nn	np	nn	np	nn	np	nn	np	nn	np	np	nn	nn	np	np	nn
SNP36733	<nnxnp>	{-0}	nn	np	nn	nn	nn	np	np	np	nn	np	np	np	nn	nn	nn	np	nn	np	nn	np	np	np	nn	nn	nn	np	np	nn	nn	nn	nn	nn	np	nn	nn	nn	nn	nn	nn	np	nn	nn	nn	np	nn	nn	np
SNP3675	<nnxnp>	{-1}	np	np	nn	nn	nn	nn	np	nn	np	nn	nn	nn	np	nn	--	np	nn	nn	nn	nn	nn	nn	nn	nn	np	np	np	np	nn	np	np	nn	np	np	np	nn	np	nn	np	nn	np	np	nn	nn	np	nn	nn
SNP3685	<nnxnp>	{-0}	nn	np	np	np	np	nn	nn	np	np	np	nn	nn	nn	np	nn	np	nn	np	np	np	nn	np	nn	nn	nn	np	nn	nn	nn	nn	nn	nn	nn	nn	np	nn	np	nn	np	nn	np	nn	nn	nn	nn	nn	nn
SNP36908	<nnxnp>	{-1}	np	np	np	np	np	nn	nn	nn	nn	nn	nn	np	np	np	nn	nn	nn	nn	np	np	np	nn	nn	nn	np	nn	nn	nn	np	np	np	nn	nn	nn	nn	np	nn	nn	np	np	nn	nn	np	np	np	nn	np
SNP3700	<nnxnp>	{-1}	nn	nn	np	np	np	np	np	np	np	nn	np	nn	nn	np	np	np	nn	np	np	np	np	np	nn	nn	nn	np	np	nn	np	np	np	nn	nn	nn	nn	np	np	nn	nn	np	nn	nn	nn	np	nn	np	np
SNP37033	<nnxnp>	{-0}	nn	nn	nn	np	np	nn	np	np	np	np	nn	nn	np	np	nn	nn	nn	np	np	np	np	nn	nn	nn	np	nn	nn	np	nn	nn	nn	nn	nn	nn	np	np	np	nn	np	nn	np	nn	nn	nn	nn	nn	nn
SNP37035	<nnxnp>	{-0}	nn	np	np	np	np	np	nn	nn	nn	np	nn	np	np	np	np	nn	nn	nn	nn	nn	nn	nn	nn	nn	nn	np	nn	nn	np	nn	nn	nn	nn	nn	nn	np	nn	nn	nn	np	np	nn	nn	np	nn	np	nn
SNP37040	<nnxnp>	{-1}	nn	np	np	np	np	np	nn	nn	nn	np	np	np	np	nn	np	nn	nn	nn	np	nn	np	np	nn	nn	np	np	np	np	nn	nn	nn	nn	nn	nn	nn	np	nn	nn	np	nn	np	nn	nn	nn	nn	nn	np
SNP37112	<nnxnp>	{-0}	nn	np	nn	nn	nn	nn	np	nn	nn	nn	nn	nn	nn	nn	nn	nn	nn	nn	np	nn	nn	np	nn	nn	np	nn	nn	nn	nn	nn	nn	nn	nn	nn	np	nn	nn	nn	np	np	nn	nn	nn	np	nn	nn	np
SNP37118	<nnxnp>	{-1}	np	np	nn	nn	nn	nn	np	nn	np	nn	nn	nn	np	nn	np	np	nn	nn	nn	nn	nn	nn	nn	nn	np	np	np	np	nn	np	np	nn	np	np	np	nn	np	nn	np	nn	np	np	nn	nn	np	np	nn
SNP37130	<nnxnp>	{-0}	nn	nn	np	np	np	nn	nn	np	np	np	nn	nn	nn	np	nn	np	nn	np	nn	np	nn	np	nn	nn	nn	nn	nn	nn	nn	nn	nn	nn	nn	np	np	nn	np	nn	np	nn	np	nn	nn	nn	nn	nn	nn
SNP37196	<nnxnp>	{-1}	nn	nn	nn	np	np	nn	np	nn	nn	np	nn	np	nn	nn	np	np	nn	nn	np	nn	nn	np	nn	nn	nn	np	nn	np	nn	nn	nn	nn	np	np	np	np	nn	nn	np	nn	np	nn	nn	nn	nn	nn	np
SNP3720	<nnxnp>	{-0}	nn	np	np	np	np	np	np	np	np	nn	np	np	nn	nn	nn	np	nn	nn	nn	np	np	np	nn	nn	nn	np	np	nn	nn	nn	nn	nn	np	np	np	nn	np	nn	np	np	np	nn	nn	np	nn	nn	nn
SNP37228	<nnxnp>	{-0}	nn	np	nn	nn	nn	np	nn	nn	np	np	np	nn	nn	np	nn	nn	nn	nn	np	nn	np	np	nn	nn	np	np	np	nn	np	nn	nn	nn	np	nn	nn	nn	nn	nn	nn	nn	nn	np	nn	nn	nn	nn	np
SNP37242	<nnxnp>	{-1}	nn	nn	nn	np	np	nn	np	nn	nn	np	nn	np	nn	nn	np	np	nn	nn	np	nn	nn	np	nn	nn	nn	np	nn	np	nn	nn	nn	nn	np	nn	np	np	nn	nn	np	nn	np	nn	nn	nn	nn	nn	np
SNP37244	<nnxnp>	{-1}	nn	nn	np	np	np	np	np	np	np	nn	np	nn	nn	np	np	np	nn	np	np	np	np	np	nn	nn	nn	nn	np	nn	np	np	np	nn	nn	nn	nn	np	np	nn	nn	np	nn	nn	nn	np	nn	np	np
SNP37327	<nnxnp>	{-1}	nn	nn	np	np	np	np	nn	np	np	nn	np	nn	np	np	np	np	nn	np	nn	np	np	np	nn	nn	nn	np	np	nn	np	np	np	nn	nn	nn	nn	np	np	nn	nn	np	nn	nn	nn	np	nn	np	np
SNP37335	<nnxnp>	{-1}	nn	nn	nn	nn	nn	nn	np	nn	nn	np	nn	np	nn	nn	np	np	nn	nn	np	--	np	np	nn	nn	nn	np	np	np	nn	nn	nn	nn	np	nn	nn	np	nn	nn	np	nn	--	nn	nn	nn	nn	nn	np
SNP37391	<nnxnp>	{-1}	nn	np	np	np	np	nn	nn	nn	nn	np	nn	nn	np	nn	np	nn	nn	nn	nn	nn	np	np	nn	nn	np	nn	np	np	nn	nn	nn	nn	nn	nn	nn	np	nn	nn	np	nn	nn	nn	nn	nn	nn	nn	np
SNP37409	<nnxnp>	{-0}	nn	nn	nn	np	np	nn	nn	nn	nn	np	np	nn	np	nn	nn	nn	nn	np	np	np	nn	np	--	--	nn	nn	nn	nn	np	nn	nn	nn	nn	nn	nn	np	nn	nn	nn	np	nn	nn	--	np	nn	nn	np
SNP37497	<nnxnp>	{-0}	nn	np	np	np	np	nn	nn	np	np	nn	np	nn	nn	np	np	np	nn	np	np	np	np	np	nn	nn	nn	np	nn	nn	nn	nn	nn	nn	np	np	np	nn	np	nn	np	nn	np	nn	nn	nn	nn	nn	nn
SNP37506	<nnxnp>	{-0}	nn	np	nn	nn	nn	np	nn	nn	np	np	np	nn	nn	np	nn	nn	nn	nn	np	nn	np	np	nn	nn	np	np	np	nn	np	nn	nn	nn	np	nn	nn	nn	nn	nn	nn	nn	nn	nn	nn	nn	nn	nn	np
SNP37567	<nnxnp>	{-0}	nn	np	nn	nn	np	np	np	np	nn	np	np	np	nn	nn	nn	np	nn	np	nn	nn	np	np	nn	nn	nn	np	np	nn	np	nn	nn	nn	np	nn	nn	nn	nn	nn	nn	np	nn	nn	nn	np	nn	nn	np
SNP37611	<nnxnp>	{-0}	nn	nn	nn	nn	nn	np	np	np	np	np	np	nn	nn	nn	np	nn	nn	nn	nn	nn	nn	np	nn	nn	nn	nn	np	np	nn	nn	nn	nn	np	np	np	nn	np	nn	nn	nn	nn	nn	nn	nn	nn	np	nn
SNP37642	<nnxnp>	{-1}	nn	nn	np	np	np	np	np	np	np	nn	np	nn	nn	np	np	np	nn	np	nn	np	np	np	nn	nn	nn	np	np	nn	np	np	np	nn	nn	nn	nn	np	np	nn	nn	np	nn	nn	nn	np	nn	np	np
SNP37654	<nnxnp>	{-0}	nn	np	np	np	np	np	nn	np	nn	np	np	np	nn	np	np	nn	nn	nn	np	nn	nn	nn	nn	nn	nn	nn	np	nn	np	nn	nn	nn	nn	nn	nn	np	nn	nn	nn	np	np	nn	nn	np	nn	np	nn
SNP37663	<nnxnp>	{-0}	np	nn	nn	nn	nn	np	np	np	np	nn	nn	nn	nn	np	nn	np	nn	np	np	np	nn	nn	nn	nn	nn	nn	nn	nn	np	np	np	nn	np	nn	np	nn	np	nn	nn	np	nn	np	nn	np	nn	np	nn
SNP37687	<nnxnp>	{-1}	nn	nn	nn	nn	nn	nn	np	nn	nn	np	nn	np	nn	nn	np	np	nn	nn	np	nn	nn	np	nn	nn	nn	np	np	np	nn	nn	nn	nn	np	nn	nn	np	nn	nn	np	nn	np	nn	nn	nn	nn	nn	np
SNP37688	<nnxnp>	{-0}	nn	np	nn	np	np	nn	nn	nn	np	nn	nn	np	np	np	nn	nn	nn	np	np	nn	nn	nn	nn	nn	nn	np	nn	np	np	nn	nn	nn	nn	nn	np	np	np	nn	nn	np	np	nn	nn	np	nn	np	nn
SNP3769	<nnxnp>	{-0}	nn	np	np	np	np	nn	np	np	np	nn	np	nn	nn	np	np	np	nn	np	np	np	np	np	nn	nn	nn	np	nn	nn	nn	nn	nn	nn	np	nn	np	nn	np	nn	np	np	np	nn	nn	np	nn	nn	nn
SNP3771	<nnxnp>	{-0}	nn	np	nn	np	np	nn	np	np	nn	nn	nn	nn	nn	np	nn	nn	nn	nn	nn	nn	nn	nn	nn	nn	np	np	np	np	nn	nn	nn	nn	np	nn	nn	nn	np	nn	np	nn	nn	nn	nn	nn	nn	nn	np
SNP37716	<nnxnp>	{-0}	nn	np	nn	nn	nn	np	nn	np	nn	np	np	nn	nn	np	np	nn	nn	np	nn	nn	nn	nn	nn	nn	np	np	nn	np	nn	np	np	nn	np	nn	nn	nn	np	nn	np	np	np	nn	nn	np	nn	nn	np
SNP37724	<nnxnp>	{-0}	nn	np	nn	nn	nn	np	np	nn	np	nn	nn	np	nn	nn	np	nn	nn	nn	np	nn	np	np	nn	nn	np	np	nn	np	nn	nn	nn	nn	nn	np	np	nn	nn	nn	np	np	nn	nn	nn	np	nn	np	np
SNP3779	<nnxnp>	{-1}	nn	nn	np	np	np	np	np	np	np	nn	np	nn	nn	nn	np	np	nn	np	nn	np	np	np	nn	nn	nn	np	np	nn	np	np	np	nn	nn	nn	nn	np	np	nn	nn	np	nn	nn	nn	np	nn	np	np
SNP3784	<nnxnp>	{-1}	nn	nn	np	np	np	np	np	np	np	nn	np	nn	nn	np	np	np	nn	np	np	np	np	np	nn	nn	nn	nn	np	nn	np	np	np	nn	nn	nn	nn	np	np	nn	nn	np	nn	nn	nn	np	nn	np	np
SNP37865	<nnxnp>	{-0}	nn	nn	nn	np	np	nn	np	np	np	np	nn	nn	np	np	nn	nn	nn	np	nn	np	np	nn	nn	nn	np	np	nn	np	nn	np	np	nn	nn	np	np	np	np	nn	np	nn	np	nn	nn	nn	nn	nn	nn
SNP37910	<nnxnp>	{-0}	nn	nn	nn	nn	nn	np	nn	np	np	np	np	nn	nn	np	np	np	nn	np	np	nn	nn	np	nn	nn	nn	np	np	np	nn	nn	nn	nn	np	nn	np	nn	np	nn	nn	nn	np	nn	nn	nn	nn	np	nn
SNP37969	<nnxnp>	{-0}	nn	nn	np	np	np	nn	np	np	np	np	np	nn	np	np	nn	nn	nn	np	nn	np	np	nn	nn	nn	np	np	nn	nn	nn	np	np	nn	nn	nn	np	np	np	nn	np	nn	np	nn	nn	nn	nn	nn	nn
SNP38018	<nnxnp>	{-0}	nn	np	nn	nn	nn	np	nn	np	np	np	nn	nn	nn	np	nn	nn	--	np	nn	--	np	np	nn	nn	nn	np	nn	nn	nn	nn	nn	nn	np	nn	nn	nn	nn	nn	nn	np	nn	nn	nn	nn	nn	nn	np
SNP38038	<nnxnp>	{-0}	nn	nn	np	np	np	np	nn	np	np	np	np	nn	np	np	nn	nn	nn	np	np	np	np	nn	nn	nn	np	np	np	np	nn	np	np	nn	nn	np	np	np	np	nn	np	nn	np	nn	nn	nn	nn	nn	nn
SNP38052	<nnxnp>	{-1}	nn	nn	np	np	np	nn	nn	np	np	nn	np	nn	nn	np	np	np	nn	np	np	np	np	np	nn	nn	nn	np	np	nn	np	np	np	nn	nn	nn	nn	np	np	nn	nn	np	nn	nn	nn	np	nn	np	np
SNP38092	<nnxnp>	{-0}	nn	nn	np	np	np	nn	np	np	np	np	np	nn	np	np	nn	nn	nn	np	nn	np	np	nn	nn	nn	np	np	nn	np	nn	np	np	nn	nn	np	np	np	np	nn	np	nn	np	np	nn	nn	nn	nn	nn
SNP38159	<nnxnp>	{-0}	nn	np	np	np	np	nn	nn	np	np	nn	np	nn	nn	np	np	np	nn	np	np	np	np	np	nn	nn	nn	np	nn	nn	nn	nn	nn	nn	np	np	np	nn	np	nn	np	nn	nn	nn	nn	nn	nn	nn	nn
SNP38187	<nnxnp>	{-0}	nn	np	nn	nn	nn	np	np	np	nn	np	np	np	nn	nn	nn	np	nn	np	nn	nn	np	np	nn	nn	nn	nn	nn	nn	nn	nn	nn	nn	np	nn	nn	nn	nn	nn	nn	np	nn	nn	nn	np	nn	nn	np
SNP38207	<nnxnp>	{-0}	np	np	np	np	np	np	nn	np	nn	np	nn	np	nn	np	np	nn	nn	nn	np	nn	nn	nn	nn	nn	nn	nn	nn	nn	np	nn	nn	nn	nn	nn	nn	np	nn	nn	nn	np	np	nn	nn	np	nn	np	nn
SNP38263	<nnxnp>	{-0}	nn	nn	nn	nn	nn	np	np	np	np	np	np	nn	nn	nn	np	nn	nn	nn	nn	nn	nn	np	nn	nn	nn	np	np	np	nn	nn	nn	nn	np	np	np	nn	np	nn	nn	nn	nn	nn	nn	nn	nn	np	nn
SNP3831	<nnxnp>	{-1}	nn	nn	nn	np	np	nn	np	np	nn	nn	nn	np	nn	np	np	nn	nn	np	np	nn	nn	np	nn	nn	np	nn	np	nn	nn	np	nn	nn	np	nn	nn	np	np	nn	np	np	np	nn	nn	np	nn	np	nn
SNP38343	<nnxnp>	{-0}	nn	np	np	np	np	nn	np	np	np	nn	np	nn	nn	np	np	np	nn	np	np	np	np	np	nn	nn	nn	nn	nn	nn	nn	nn	nn	nn	np	nn	np	nn	np	nn	np	np	np	nn	nn	np	nn	nn	nn
SNP38351	<nnxnp>	{-0}	nn	np	nn	nn	nn	np	nn	np	nn	np	np	nn	nn	np	np	nn	nn	nn	nn	np	nn	nn	nn	nn	np	np	nn	np	nn	np	np	nn	np	nn	nn	nn	np	nn	np	nn	np	nn	nn	nn	nn	np	np
SNP38388	<nnxnp>	{-1}	np	np	np	np	np	nn	nn	np	nn	nn	nn	np	np	np	nn	np	nn	np	np	np	np	nn	nn	nn	np	nn	nn	nn	np	np	np	nn	nn	nn	nn	np	nn	nn	np	np	np	np	np	np	np	nn	nn
SNP384	<nnxnp>	{-1}	np	np	nn	nn	nn	np	np	nn	nn	nn	np	np	np	nn	np	nn	nn	nn	np	nn	nn	nn	nn	nn	np	np	np	np	np	np	np	nn	np	nn	nn	np	nn	nn	nn	np	nn	np	nn	np	nn	np	np
SNP38406	<nnxnp>	{-0}	nn	np	np	np	np	np	nn	np	nn	np	np	np	nn	np	np	nn	nn	nn	nn	nn	nn	nn	nn	nn	nn	nn	nn	nn	np	nn	nn	nn	nn	nn	nn	np	nn	nn	nn	np	np	nn	nn	np	nn	np	nn
SNP38434	<nnxnp>	{-1}	nn	nn	nn	np	np	np	nn	nn	np	nn	nn	np	nn	nn	np	np	nn	np	np	nn	np	np	nn	nn	np	np	np	nn	nn	nn	nn	nn	nn	np	np	np	np	nn	np	np	np	nn	nn	np	nn	np	nn
SNP38438	<nnxnp>	{-1}	nn	np	np	np	np	nn	nn	nn	nn	np	np	nn	np	nn	np	np	nn	nn	np	nn	np	np	nn	nn	np	nn	np	np	nn	nn	nn	nn	nn	nn	nn	np	nn	nn	np	nn	np	nn	nn	nn	nn	nn	np
SNP38464	<nnxnp>	{-0}	nn	nn	nn	np	np	nn	np	np	np	np	nn	np	np	nn	nn	nn	nn	np	np	np	np	nn	nn	nn	nn	np	nn	nn	np	nn	nn	nn	np	nn	nn	np	np	nn	np	nn	np	nn	nn	nn	nn	nn	np
SNP38538	<nnxnp>	{-0}	nn	np	nn	np	np	nn	np	np	nn	nn	nn	nn	nn	np	np	nn	nn	nn	nn	nn	nn	nn	nn	nn	np	nn	np	np	nn	nn	nn	nn	np	nn	nn	nn	np	nn	np	nn	nn	nn	nn	nn	nn	np	np
SNP3869	<nnxnp>	{-1}	nn	nn	np	np	np	nn	np	np	np	nn	np	nn	nn	np	np	np	nn	np	np	np	np	np	nn	nn	nn	np	np	nn	np	np	np	nn	nn	nn	nn	np	np	nn	nn	np	nn	nn	nn	np	nn	np	np
SNP38707	<nnxnp>	{-0}	nn	np	nn	nn	nn	np	nn	np	nn	np	np	nn	nn	np	np	nn	nn	nn	nn	np	nn	nn	nn	nn	np	np	nn	np	nn	np	np	nn	np	nn	nn	nn	np	nn	np	nn	np	nn	nn	nn	nn	np	np
SNP38741	<nnxnp>	{-0}	nn	np	np	np	np	np	np	np	np	nn	np	np	nn	nn	nn	np	nn	nn	nn	nn	np	np	nn	nn	np	nn	np	nn	nn	nn	nn	nn	np	nn	np	nn	np	nn	nn	np	np	nn	nn	np	nn	nn	nn
SNP38789	<nnxnp>	{-0}	nn	nn	np	np	np	nn	nn	np	np	np	nn	nn	np	nn	nn	nn	nn	np	np	np	np	np	nn	nn	nn	np	nn	nn	nn	np	np	nn	nn	nn	np	np	nn	nn	np	nn	np	nn	nn	nn	nn	nn	nn
SNP38846	<nnxnp>	{-0}	nn	np	np	np	np	nn	np	np	np	nn	np	nn	nn	np	np	np	nn	np	np	np	np	np	nn	nn	nn	np	nn	nn	nn	nn	nn	nn	np	np	np	nn	np	nn	np	nn	np	nn	nn	nn	nn	nn	nn
SNP38908	<nnxnp>	{-0}	nn	np	np	np	np	nn	nn	np	np	np	np	nn	nn	np	np	np	nn	np	np	np	np	np	nn	nn	nn	np	nn	nn	nn	nn	nn	nn	nn	np	np	nn	np	nn	np	nn	np	nn	nn	nn	nn	nn	nn
SNP38930	<nnxnp>	{-1}	nn	nn	np	np	np	np	nn	nn	np	nn	np	nn	nn	nn	np	np	nn	np	np	nn	np	np	nn	nn	np	np	np	nn	nn	nn	nn	nn	nn	nn	np	np	np	nn	np	np	np	nn	nn	np	nn	np	nn
SNP39014	<nnxnp>	{-1}	nn	np	nn	np	np	nn	np	nn	nn	np	nn	np	nn	nn	np	np	nn	nn	np	nn	nn	np	nn	nn	nn	np	nn	np	nn	nn	nn	nn	np	np	np	np	nn	nn	np	nn	np	nn	nn	nn	nn	nn	np
SNP39032	<nnxnp>	{-1}	nn	nn	np	np	np	np	nn	nn	np	nn	np	np	nn	nn	np	np	nn	np	np	nn	np	np	nn	nn	np	np	np	nn	nn	nn	nn	nn	nn	np	np	np	np	nn	np	np	np	nn	nn	np	nn	np	nn
SNP3910	<nnxnp>	{-0}	nn	nn	nn	np	np	nn	np	np	np	np	nn	nn	np	np	nn	nn	nn	np	nn	np	nn	nn	nn	nn	np	nn	np	np	nn	nn	nn	nn	nn	np	np	np	np	nn	np	nn	np	nn	nn	nn	nn	np	nn
SNP3914	<nnxnp>	{-0}	nn	np	nn	nn	nn	nn	np	nn	nn	nn	np	np	np	np	np	nn	nn	np	nn	nn	nn	nn	nn	nn	nn	np	np	nn	nn	nn	nn	nn	np	nn	nn	np	np	nn	np	nn	np	nn	nn	nn	nn	nn	np
SNP39163	<nnxnp>	{-0}	nn	nn	nn	np	np	nn	np	np	np	np	nn	nn	np	np	nn	nn	nn	np	np	np	np	nn	nn	nn	np	nn	np	np	nn	nn	nn	nn	nn	nn	np	np	np	nn	np	nn	np	nn	nn	nn	nn	np	nn
SNP39223	<nnxnp>	{-1}	nn	nn	np	np	np	np	np	np	np	nn	np	nn	nn	np	np	np	nn	np	np	np	np	np	nn	nn	nn	np	np	nn	np	np	np	nn	nn	nn	nn	np	np	nn	nn	np	nn	nn	nn	np	nn	np	np
SNP39251	<nnxnp>	{-1}	nn	nn	nn	np	np	nn	np	np	nn	nn	nn	np	np	np	np	nn	nn	np	np	nn	nn	np	nn	np	np	np	np	nn	nn	nn	nn	nn	np	nn	nn	np	np	nn	np	np	np	nn	nn	np	nn	np	nn
SNP39259	<nnxnp>	{-0}	nn	nn	np	np	np	np	nn	np	nn	np	np	np	np	np	nn	nn	nn	np	np	np	np	np	nn	nn	nn	nn	nn	nn	np	nn	nn	nn	nn	nn	nn	np	nn	nn	nn	np	nn	nn	nn	np	nn	np	np
SNP39365	<nnxnp>	{-0}	nn	np	nn	nn	nn	np	np	np	nn	np	np	np	nn	nn	nn	np	nn	np	nn	nn	np	np	nn	nn	nn	np	nn	nn	nn	nn	nn	nn	np	nn	nn	nn	nn	nn	nn	np	nn	nn	nn	np	nn	nn	np
SNP39459	<nnxnp>	{-0}	nn	np	np	np	np	np	nn	np	nn	np	nn	np	nn	np	np	nn	nn	nn	nn	nn	nn	nn	nn	nn	nn	np	nn	nn	np	nn	nn	nn	nn	nn	nn	np	nn	nn	nn	np	np	nn	nn	np	nn	np	nn
SNP39467	<nnxnp>	{-0}	nn	np	nn	nn	nn	np	np	np	nn	np	np	np	nn	nn	nn	np	nn	np	nn	nn	nn	np	nn	nn	nn	np	nn	nn	nn	nn	nn	nn	np	nn	np	np	nn	nn	nn	np	nn	nn	nn	np	nn	nn	np
SNP39480	<nnxnp>	{-1}	nn	nn	np	nn	nn	nn	np	nn	nn	np	nn	np	nn	nn	np	np	nn	np	np	nn	--	np	nn	nn	nn	np	np	np	nn	nn	nn	nn	nn	nn	nn	np	nn	nn	np	nn	np	nn	nn	nn	nn	nn	np
SNP396	<nnxnp>	{-1}	nn	nn	nn	nn	nn	nn	np	nn	nn	np	nn	np	nn	nn	np	np	nn	nn	np	nn	nn	np	nn	nn	nn	np	np	np	nn	nn	nn	nn	np	nn	nn	np	nn	nn	np	nn	np	nn	nn	nn	nn	nn	np
SNP39620	<nnxnp>	{-0}	nn	np	np	np	np	nn	nn	np	np	np	np	nn	nn	np	nn	np	nn	np	np	np	np	np	nn	nn	nn	nn	nn	nn	nn	nn	nn	nn	nn	np	np	nn	np	nn	np	nn	np	nn	nn	nn	nn	nn	nn
SNP39652	<nnxnp>	{-0}	nn	nn	np	np	np	nn	nn	np	np	np	np	nn	np	np	nn	nn	nn	np	np	nn	np	nn	nn	nn	np	nn	np	np	nn	nn	np	nn	nn	nn	np	np	np	nn	np	nn	nn	nn	nn	nn	nn	np	nn
SNP39657	<nnxnp>	{-0}	nn	np	np	np	np	nn	nn	np	np	nn	np	nn	nn	np	np	np	nn	np	np	np	np	np	nn	nn	nn	nn	nn	nn	nn	nn	nn	nn	np	nn	np	nn	np	nn	np	nn	np	nn	nn	nn	nn	nn	nn
SNP39698	<nnxnp>	{-1}	nn	nn	np	np	np	np	np	np	np	nn	np	nn	nn	np	np	np	nn	np	np	np	nn	np	nn	nn	nn	np	np	nn	np	np	np	nn	nn	nn	nn	np	np	nn	nn	np	nn	nn	nn	np	nn	np	np
SNP39730	<nnxnp>	{-1}	nn	nn	np	nn	nn	nn	np	nn	nn	np	nn	np	nn	nn	np	np	nn	nn	nn	nn	nn	np	nn	nn	nn	nn	np	np	nn	nn	nn	nn	np	nn	nn	np	nn	nn	np	nn	np	nn	nn	nn	nn	nn	np
SNP39736	<nnxnp>	{-0}	nn	np	nn	nn	nn	np	nn	np	nn	np	np	nn	nn	np	np	np	nn	np	nn	np	nn	nn	nn	nn	np	nn	nn	np	nn	np	np	nn	np	nn	nn	nn	np	nn	np	np	np	nn	nn	np	nn	np	np
SNP39764	<nnxnp>	{-0}	nn	nn	nn	np	np	nn	np	np	np	np	nn	nn	np	np	nn	nn	nn	np	np	np	np	nn	nn	nn	np	np	nn	np	np	np	np	nn	nn	nn	np	np	np	nn	np	nn	np	nn	nn	nn	nn	nn	nn
SNP39766	<nnxnp>	{-0}	nn	np	nn	nn	nn	np	np	nn	np	nn	np	np	nn	nn	np	nn	nn	nn	np	np	nn	np	nn	nn	nn	np	nn	np	nn	nn	nn	nn	nn	nn	np	nn	nn	nn	np	nn	nn	nn	nn	nn	nn	np	np
SNP3977	<nnxnp>	{-0}	nn	nn	nn	np	np	nn	np	np	np	np	nn	nn	np	np	nn	nn	nn	np	nn	np	np	nn	nn	nn	np	np	nn	np	nn	nn	nn	nn	nn	np	np	np	np	nn	np	nn	np	nn	nn	nn	nn	np	nn
SNP39825	<nnxnp>	{-0}	nn	nn	np	np	np	nn	nn	np	np	np	np	nn	np	np	nn	nn	nn	np	nn	np	np	nn	nn	nn	np	nn	np	np	nn	np	np	nn	nn	nn	np	np	np	nn	np	nn	np	nn	nn	nn	nn	nn	nn
SNP39920	<nnxnp>	{-1}	nn	nn	np	np	np	np	np	np	np	nn	np	nn	nn	np	np	np	nn	np	np	np	np	np	nn	nn	nn	np	np	nn	np	np	np	nn	nn	nn	nn	np	np	nn	nn	np	nn	nn	np	np	nn	np	np
SNP39934	<nnxnp>	{-1}	np	np	np	np	np	nn	nn	nn	nn	nn	nn	np	np	np	nn	np	nn	np	np	np	np	nn	nn	nn	np	nn	nn	nn	np	np	np	nn	nn	nn	nn	np	nn	nn	np	np	np	np	np	np	np	nn	np
SNP400	<nnxnp>	{-0}	nn	np	nn	np	np	np	np	np	np	np	np	np	np	nn	np	nn	nn	np	nn	np	np	nn	nn	nn	nn	np	np	nn	nn	nn	nn	nn	np	nn	nn	np	np	nn	np	np	nn	nn	nn	np	nn	nn	np
SNP40005	<nnxnp>	{-1}	nn	nn	np	np	np	np	nn	nn	np	nn	np	np	nn	nn	np	np	nn	np	np	nn	np	np	nn	nn	np	nn	np	nn	nn	nn	nn	nn	nn	nn	np	np	np	nn	np	np	np	nn	nn	np	nn	np	nn
SNP4002	<nnxnp>	{-0}	nn	np	nn	nn	nn	np	nn	np	nn	np	np	nn	nn	np	nn	nn	nn	nn	nn	np	--	nn	nn	nn	np	np	nn	np	nn	np	np	nn	np	nn	nn	nn	nn	nn	np	np	np	nn	nn	nn	nn	np	np
SNP40053	<nnxnp>	{-0}	nn	np	nn	nn	nn	np	nn	np	nn	np	np	nn	nn	np	np	nn	nn	nn	nn	np	nn	nn	nn	nn	np	np	nn	np	nn	np	np	nn	np	nn	nn	nn	np	nn	np	np	nn	nn	nn	np	nn	np	np
SNP40090	<nnxnp>	{-1}	nn	nn	np	np	np	nn	np	np	np	nn	np	np	nn	np	np	np	nn	np	nn	np	np	np	nn	nn	nn	nn	nn	nn	np	np	np	nn	np	nn	nn	np	nn	nn	nn	np	nn	nn	nn	np	nn	np	np
SNP40117	<nnxnp>	{-0}	nn	np	nn	np	np	nn	nn	nn	np	nn	nn	np	np	np	nn	nn	nn	np	nn	nn	nn	nn	nn	nn	nn	np	nn	np	np	nn	nn	nn	np	nn	nn	np	np	nn	nn	np	np	nn	nn	np	nn	np	nn
SNP40158	<nnxnp>	{-0}	np	nn	nn	np	np	nn	np	np	np	np	nn	nn	np	np	nn	nn	nn	np	nn	np	nn	nn	nn	nn	np	np	nn	np	nn	nn	nn	nn	nn	np	np	np	np	nn	np	nn	np	nn	nn	nn	nn	np	nn
SNP40159	<nnxnp>	{-0}	nn	np	nn	nn	nn	np	nn	nn	np	np	np	nn	nn	np	nn	np	nn	np	nn	nn	np	np	nn	nn	nn	nn	nn	nn	nn	nn	nn	nn	np	nn	nn	nn	nn	nn	nn	np	nn	nn	nn	nn	nn	nn	np
SNP40160	<nnxnp>	{-0}	nn	np	nn	nn	nn	nn	np	np	nn	nn	np	np	np	np	nn	nn	nn	np	nn	nn	nn	nn	nn	nn	nn	nn	np	nn	nn	nn	nn	nn	np	nn	nn	np	np	nn	np	nn	np	nn	nn	nn	nn	nn	np
SNP40242	<nnxnp>	{-0}	nn	nn	nn	np	np	nn	np	np	np	np	np	np	np	nn	nn	nn	nn	np	np	np	np	nn	nn	nn	nn	np	nn	nn	np	nn	nn	nn	np	nn	nn	np	np	nn	np	nn	nn	nn	nn	np	nn	nn	np
SNP40279	<nnxnp>	{-1}	nn	nn	nn	nn	nn	nn	np	nn	nn	np	nn	np	nn	nn	np	np	nn	nn	np	nn	nn	np	nn	nn	nn	np	np	np	nn	nn	nn	nn	np	nn	nn	np	nn	nn	np	nn	np	nn	nn	nn	nn	nn	np
SNP4034	<nnxnp>	{-0}	nn	np	nn	nn	nn	np	nn	nn	np	np	np	nn	nn	np	nn	nn	nn	nn	np	nn	np	np	nn	nn	np	np	np	nn	np	nn	nn	nn	np	nn	nn	nn	nn	nn	nn	nn	nn	nn	nn	nn	nn	nn	np
SNP40341	<nnxnp>	{-0}	nn	np	nn	nn	nn	nn	np	np	nn	nn	np	np	np	np	np	nn	nn	np	nn	nn	nn	nn	nn	nn	nn	nn	np	nn	nn	nn	nn	nn	np	nn	nn	nn	np	nn	np	nn	np	nn	nn	nn	nn	nn	np
SNP40356	<nnxnp>	{-0}	nn	np	nn	nn	nn	np	np	nn	np	nn	nn	np	nn	nn	np	nn	nn	nn	np	nn	nn	np	nn	nn	np	np	nn	np	nn	nn	nn	nn	nn	nn	np	nn	nn	nn	np	np	nn	nn	nn	np	nn	np	np
SNP4036	<nnxnp>	{-0}	nn	nn	np	np	np	nn	nn	np	np	nn	np	nn	nn	np	np	np	--	np	nn	np	--	nn	nn	nn	nn	np	nn	nn	nn	nn	nn	nn	np	nn	np	nn	nn	nn	np	nn	np	nn	--	nn	nn	nn	nn
SNP40362	<nnxnp>	{-0}	nn	nn	np	np	np	nn	nn	np	np	np	nn	nn	nn	np	nn	np	nn	np	np	np	np	np	nn	nn	nn	nn	nn	nn	nn	nn	nn	nn	nn	nn	np	nn	np	nn	np	nn	np	nn	nn	nn	nn	nn	nn
SNP40385	<nnxnp>	{-0}	nn	nn	nn	np	np	nn	np	np	np	np	nn	np	np	nn	nn	nn	nn	nn	np	nn	--	nn	nn	nn	nn	nn	nn	nn	np	nn	nn	nn	np	nn	nn	np	np	nn	np	nn	np	nn	nn	nn	nn	nn	np
SNP40449	<nnxnp>	{-1}	nn	nn	nn	np	np	np	nn	nn	np	nn	nn	np	nn	nn	np	np	nn	np	np	nn	np	np	nn	nn	np	np	np	nn	nn	nn	nn	nn	nn	np	np	np	np	nn	np	np	np	nn	nn	np	nn	np	nn
SNP40487	<nnxnp>	{-0}	nn	np	nn	nn	np	np	np	np	nn	np	np	np	nn	nn	nn	np	nn	np	nn	nn	np	np	nn	nn	nn	np	nn	nn	nn	nn	np	nn	np	nn	nn	nn	nn	nn	nn	np	nn	nn	nn	np	nn	np	np
SNP40619	<nnxnp>	{-1}	nn	nn	nn	np	np	np	np	nn	np	nn	np	nn	nn	nn	--	np	nn	np	np	nn	np	np	nn	nn	nn	np	np	nn	nn	nn	nn	nn	nn	np	np	np	np	nn	np	np	np	nn	nn	np	nn	np	nn
SNP40635	<nnxnp>	{-0}	nn	np	np	np	np	nn	np	np	np	nn	np	nn	nn	np	np	np	nn	np	np	nn	np	np	nn	nn	nn	np	nn	nn	nn	nn	nn	nn	np	np	np	nn	np	nn	np	np	np	nn	nn	np	nn	nn	nn
SNP40705	<nnxnp>	{-0}	nn	np	np	np	np	nn	np	np	np	nn	np	nn	nn	np	np	np	nn	np	np	np	np	np	nn	nn	nn	nn	nn	nn	nn	nn	nn	nn	np	np	np	nn	np	nn	np	nn	np	nn	nn	nn	nn	nn	nn
SNP40720	<nnxnp>	{-0}	nn	np	nn	nn	nn	np	np	nn	np	nn	nn	np	nn	nn	nn	nn	nn	nn	np	nn	nn	np	nn	nn	np	np	nn	np	nn	np	nn	nn	nn	nn	np	nn	nn	nn	np	np	nn	nn	nn	np	nn	nn	np
SNP40731	<nnxnp>	{-0}	nn	np	nn	nn	np	np	np	nn	np	nn	nn	np	nn	nn	np	nn	nn	nn	np	nn	nn	np	nn	nn	np	np	nn	np	nn	nn	nn	nn	nn	nn	np	nn	nn	nn	np	np	nn	nn	nn	np	nn	np	np
SNP40742	<nnxnp>	{-0}	nn	nn	nn	np	np	nn	np	np	np	np	nn	nn	np	np	nn	nn	nn	np	np	np	nn	nn	nn	nn	np	np	nn	nn	nn	nn	nn	nn	nn	nn	np	np	np	nn	np	nn	np	nn	nn	nn	nn	nn	nn
SNP40823	<nnxnp>	{-1}	nn	nn	np	np	np	np	nn	nn	np	nn	nn	np	nn	nn	np	np	nn	np	np	nn	np	np	nn	nn	np	nn	np	nn	nn	nn	nn	nn	nn	np	np	np	np	nn	np	np	np	nn	nn	np	nn	np	nn
SNP40836	<nnxnp>	{-1}	np	np	np	np	np	nn	nn	np	nn	nn	nn	np	np	np	nn	np	nn	np	np	np	np	nn	nn	nn	np	nn	np	nn	np	np	np	nn	nn	nn	nn	np	nn	nn	np	np	np	np	np	np	np	nn	nn
SNP40867	<nnxnp>	{-0}	nn	np	nn	nn	nn	np	nn	nn	np	np	np	nn	nn	nn	nn	np	nn	nn	np	nn	np	np	nn	nn	np	np	nn	nn	np	nn	nn	nn	np	nn	nn	nn	nn	nn	nn	nn	nn	nn	nn	nn	nn	nn	nn
SNP40888	<nnxnp>	{-1}	nn	nn	nn	nn	nn	nn	np	nn	nn	np	nn	np	nn	nn	np	np	nn	nn	np	nn	nn	np	nn	nn	nn	nn	np	np	nn	nn	nn	nn	np	nn	nn	np	nn	nn	np	nn	np	nn	nn	nn	nn	nn	np
SNP40893	<nnxnp>	{-0}	nn	nn	np	np	np	nn	nn	np	np	np	np	nn	np	np	nn	nn	nn	np	nn	np	np	nn	nn	nn	np	np	np	np	nn	np	np	nn	nn	nn	np	np	np	nn	np	nn	np	nn	nn	nn	nn	nn	nn
SNP40894	<nnxnp>	{-0}	nn	nn	np	np	np	np	nn	np	np	np	np	nn	np	np	nn	nn	nn	np	np	np	np	nn	nn	nn	np	np	np	np	nn	np	np	nn	nn	np	np	np	np	nn	np	nn	np	nn	nn	nn	nn	nn	nn
SNP409	<nnxnp>	{-0}	nn	np	nn	nn	nn	np	nn	nn	np	np	np	nn	nn	np	nn	nn	nn	nn	np	nn	np	np	nn	nn	np	nn	np	nn	np	nn	nn	nn	np	nn	nn	nn	nn	nn	nn	nn	nn	nn	nn	nn	nn	nn	np
SNP41024	<nnxnp>	{-0}	nn	np	nn	nn	nn	nn	np	np	nn	nn	np	np	np	np	np	nn	nn	np	np	nn	nn	nn	nn	nn	nn	nn	np	nn	np	nn	nn	nn	np	nn	nn	np	np	nn	np	nn	np	nn	nn	nn	nn	nn	np
SNP41037	<nnxnp>	{-0}	np	np	nn	np	np	nn	np	nn	np	np	nn	nn	np	np	nn	nn	nn	np	np	np	nn	nn	nn	--	nn	np	nn	nn	nn	nn	nn	nn	np	nn	np	nn	np	nn	nn	np	np	nn	nn	np	np	np	nn
SNP41063	<nnxnp>	{-0}	nn	nn	nn	nn	nn	np	nn	np	np	np	np	nn	nn	np	np	np	nn	np	np	nn	nn	np	nn	nn	nn	np	np	np	nn	nn	nn	nn	np	np	np	nn	np	nn	nn	nn	np	nn	nn	nn	nn	np	nn
SNP41070	<nnxnp>	{-0}	nn	np	nn	np	np	nn	np	np	nn	nn	nn	np	np	np	nn	nn	nn	np	nn	nn	--	nn	nn	nn	nn	np	np	np	nn	nn	nn	nn	np	nn	nn	nn	np	nn	np	nn	np	nn	nn	nn	nn	nn	np
SNP41117	<nnxnp>	{-0}	nn	np	np	np	np	nn	np	np	np	nn	np	nn	nn	np	np	np	nn	np	np	np	nn	np	nn	nn	nn	np	nn	nn	nn	nn	nn	nn	np	nn	np	nn	np	nn	np	nn	np	nn	nn	nn	nn	nn	nn
SNP41141	<nnxnp>	{-0}	nn	np	np	np	np	nn	nn	np	np	np	np	nn	nn	np	np	np	nn	np	np	np	np	np	nn	nn	nn	nn	nn	np	nn	nn	nn	nn	nn	np	np	nn	np	nn	np	nn	np	nn	nn	nn	nn	nn	nn
SNP41194	<nnxnp>	{-0}	nn	nn	nn	np	np	nn	np	np	np	np	nn	nn	np	np	nn	nn	nn	np	nn	np	np	nn	nn	nn	np	np	nn	np	nn	np	np	nn	nn	nn	np	np	np	nn	np	nn	np	nn	nn	nn	nn	nn	nn
SNP41215	<nnxnp>	{-0}	nn	nn	nn	np	np	nn	np	np	np	np	np	np	np	nn	np	nn	nn	np	np	nn	--	nn	nn	nn	nn	nn	nn	nn	np	nn	nn	nn	np	nn	nn	np	np	nn	np	nn	np	nn	nn	nn	nn	nn	np
SNP41270	<nnxnp>	{-0}	nn	nn	np	np	np	nn	np	np	np	np	nn	nn	np	np	nn	nn	nn	np	nn	np	np	nn	nn	nn	np	nn	nn	np	nn	np	np	nn	nn	nn	np	np	np	nn	np	nn	np	nn	nn	nn	nn	nn	nn
SNP41287	<nnxnp>	{-1}	nn	nn	nn	np	np	nn	np	np	nn	nn	nn	np	nn	np	np	nn	nn	np	np	nn	nn	np	nn	nn	np	np	np	nn	nn	nn	nn	nn	np	nn	nn	np	np	nn	np	np	np	nn	nn	np	nn	np	nn
SNP41291	<nnxnp>	{-1}	nn	nn	nn	np	np	np	np	nn	np	nn	np	nn	nn	nn	nn	np	nn	np	np	nn	np	np	nn	nn	nn	np	np	nn	nn	nn	nn	nn	nn	np	np	np	np	nn	np	np	np	nn	nn	np	nn	np	nn
SNP41305	<nnxnp>	{-1}	nn	nn	np	np	np	np	np	np	np	nn	np	nn	nn	np	np	np	nn	np	nn	np	np	np	nn	nn	nn	np	np	nn	np	np	np	nn	nn	nn	nn	np	np	nn	nn	np	nn	nn	nn	np	nn	np	np
SNP41324	<nnxnp>	{-0}	nn	np	nn	nn	nn	np	np	nn	np	nn	nn	np	nn	nn	np	nn	nn	nn	np	nn	nn	np	nn	nn	np	np	nn	np	nn	nn	nn	nn	nn	nn	np	nn	nn	nn	np	np	nn	nn	nn	np	nn	np	np
SNP41330	<nnxnp>	{-0}	nn	np	nn	nn	nn	nn	np	np	nn	nn	np	np	np	np	np	nn	nn	np	nn	nn	nn	nn	nn	nn	nn	nn	np	nn	nn	nn	nn	nn	np	nn	nn	np	np	nn	np	nn	np	nn	nn	nn	nn	nn	np
SNP41416	<nnxnp>	{-0}	nn	nn	nn	np	np	nn	np	np	np	np	np	np	np	nn	np	nn	nn	np	np	np	np	nn	nn	nn	nn	np	nn	nn	nn	nn	nn	nn	np	nn	nn	np	np	nn	np	nn	np	nn	nn	nn	nn	nn	np
SNP41436	<nnxnp>	{-1}	nn	np	nn	np	np	nn	np	nn	nn	np	nn	np	nn	nn	np	np	nn	nn	nn	nn	nn	np	nn	nn	nn	np	nn	nn	nn	np	np	nn	np	nn	np	np	nn	nn	np	nn	np	nn	nn	nn	nn	nn	np
SNP41447	<nnxnp>	{-1}	nn	nn	np	np	np	np	np	np	np	nn	np	nn	nn	np	np	np	nn	np	np	np	np	np	nn	nn	nn	np	np	nn	np	np	np	nn	nn	nn	nn	np	np	nn	nn	np	nn	nn	nn	np	nn	np	np
SNP41473	<nnxnp>	{-1}	nn	np	np	np	np	nn	nn	nn	nn	np	np	np	np	nn	np	np	np	nn	nn	nn	np	np	nn	nn	np	np	np	np	nn	np	nn	nn	nn	nn	nn	np	nn	nn	np	nn	np	nn	nn	nn	nn	nn	np
SNP41480	<nnxnp>	{-0}	nn	nn	np	np	np	np	nn	nn	nn	np	nn	np	np	nn	nn	nn	nn	np	np	np	np	np	nn	nn	nn	np	nn	nn	np	nn	nn	nn	nn	nn	nn	np	nn	nn	nn	np	nn	nn	nn	np	nn	nn	np
SNP41545	<nnxnp>	{-0}	nn	np	nn	nn	nn	np	nn	np	nn	np	np	nn	nn	np	np	nn	nn	np	nn	nn	nn	nn	nn	nn	np	np	nn	np	nn	np	np	nn	np	nn	nn	nn	np	nn	np	np	nn	nn	nn	np	nn	np	np
SNP41578	<nnxnp>	{-0}	nn	np	nn	nn	nn	np	np	nn	np	nn	nn	np	nn	nn	np	nn	nn	nn	np	nn	nn	np	nn	nn	np	np	nn	np	nn	nn	nn	nn	nn	nn	np	nn	nn	nn	np	np	nn	nn	np	np	nn	np	np
SNP41606	<nnxnp>	{-0}	nn	nn	np	np	np	nn	np	np	np	np	np	nn	np	np	nn	nn	np	np	nn	np	np	nn	nn	nn	np	np	nn	np	nn	np	np	nn	nn	np	np	np	np	np	np	nn	np	nn	nn	nn	nn	nn	nn
SNP41716	<nnxnp>	{-0}	nn	np	nn	nn	nn	np	nn	nn	np	np	np	nn	np	np	nn	np	nn	np	nn	nn	np	np	nn	nn	nn	np	nn	nn	nn	nn	nn	nn	np	nn	nn	nn	nn	nn	nn	np	nn	nn	--	np	nn	nn	np
SNP41719	<nnxnp>	{-0}	nn	np	nn	np	np	nn	nn	nn	np	nn	nn	np	np	np	nn	nn	nn	np	nn	nn	nn	nn	nn	nn	nn	np	nn	np	np	nn	nn	nn	nn	nn	np	np	np	nn	nn	np	np	nn	nn	np	nn	np	nn
[truncated: 672 more rows]
[truncated: 68 more columns]

## Sheet: Phenotypic data
	F18-NDVI				F18-LF				GH17-CHC				GH18-CHC				GH17-GC				GH18-GC				GH17-RWC				GH18-RWC				GH17-LW				GH18-LW				GH17-LF				GH18-LF
Identity	R1	R2	R3	Mean	R1	R2	R3	Mean	R1	R2	R3	Mean	R1	R2	R3	Mean	R1	R2	R3	Mean	R1	R2	R3	Mean	R1	R2	R3	Mean	R1	R2	R3	Mean	R1	R2	R3	Mean	R1	R2	R3	Mean	R1	R2	R3	Mean	R1	R2	R3	Mean
XSA10001	0.533	0.611	0.601	0.581667	3.25	4.25	4	3.83333	39.7439	39.6448	32.6188	37.3358	31.372	31.7149	26.8094	29.9654	74.955	66.51	64.411	68.6253	45.893	61.971	29.8149	45.893	97.5904	94.023	95.8743	95.8292	88.7952	85.6565	88.7001	87.7173	4	2	3	3	3	1	5	3	5	3	4	4	4	3	3	3.33333
XSA10003	0.478	0.5155	0.555	0.516167	2.5	2.75	3.5	2.91667	15.3986	32.2387	31.3631	26.3335	19.1993	29.2462	26.1815	24.8757	82.617	66.154	74.465	74.412	32.5107	12.0646	52.9569	32.5107	99.2629	98.9107	98.3759	98.8498	89.6314	88.1003	89.534	89.0886	5	3	5	4.33333	5	2	5	4	5	2	3	3.33333	5	3	5	4.33333
XSA10004	0.5395			0.5395	2.75	0	0	2.75	27.0343	26.5841	18.6245	24.081	25.0171	27.3614	19.8123	24.0636	82.541	89.586	78.175	83.434	44.5932	78.9712	10.2152	44.5932	99.3023	99.1266	97.9821	98.8037	89.6512	88.2083	89.4027	89.0874	5	4	5	4.66667	5	3	5	4.33333	5	4	4	4.33333	5	4	3	4
XSA10011	0.542	0.57	0.51	0.540667	3	2.75	3	2.91667	22.7014	26.6749	17.3689	22.2484	22.8507	27.3916	19.1844	23.1423	92.975	91.615	90.796	91.7953	12.4902	9.89422	15.0861	12.4902	99.1285	98.7952	99.022	98.9819	89.5643	88.0426	89.7493	89.1187	5	5	5	5	5	4	5	4.66667	5	4	5	4.66667	5	4	5	4.66667
XSA10013	0.5865	0.436	0.576	0.532833	3	3	3	3	10.2478	5.6836	21.0615	12.331	16.6239	20.3945	21.0308	19.3497	89.667	86.635	84.295	86.8657	12.5582	4.11993	20.9964	12.5582	98.5401	98.5612	99.5556	98.8856	89.2701	87.9256	89.9272	89.0409	5	3	5	4.33333	5	2	5	4	5	4	5	4.66667	5	4	4	4.33333
XSA10014	0.5795	0.489	0.5565	0.541667	3	2.75	3.25	3	30.4915	32.594	32.1727	31.7527	26.7458	29.3647	26.5863	27.5656	86.115	85.865	78.63	83.5367	39.874	57.5297	22.2184	39.874	99.0476	99.2327	99.0123	99.0976	89.5238	88.2614	89.7461	89.1771	5	5	5	5	5	4	5	4.66667	5	4	5	4.66667	5	4	4	4.33333
XSA10019	0.5085	0.6015	0.562	0.557333	2.75	3.75	3.75	3.41667	22.8583	29.5952	25.1466	25.8667	22.9292	28.3651	23.0733	24.7892	74.441	78.516	64.887	72.6147	28.0402	32.8851	23.1953	28.0402	99.345	97.5669	98.1567	98.3562	89.6725	87.4285	89.4609	88.8539	5	5	5	5	4	5	2	3.66667	4	5	4	4.33333	5	5	4	4.66667
XSA10020	0.573	0.519	0.493	0.528333	3	3	3	3	6.05948	26.4064	28.4965	20.3208	14.5297	27.3021	24.7482	22.1934	65.288	67.986	72.62	68.6313	59.3014	68.1633	50.4394	59.3014	98.4091	98.4199	97.6	98.143	89.2045	87.8549	89.2753	88.7783	3	5	5	4.33333	3	5	5	4.33333	4	4	4	4	4	5	4	4.33333
XSA10021	0.5765	0.577	0.5455	0.566333	4	3.5	3.5	3.66667	25.9521	31.3507	35.9686	31.0905	24.476	28.9502	28.4843	27.3035	66.228	69.647	61.115	65.6633	43.6285	62.6061	24.6509	43.6285	98.8235	98.3471	91.2644	96.145	89.4118	87.8186	87.1635	88.1313	4	5	3	4	4	5	5	4.66667	4	5	3	4	5	5	5	5
XSA10022	0.542	0.5145	0.493	0.5165	2.5	2.75	2.75	2.66667	25.729	25.758	12.3461	21.2777	24.3645	27.086	16.6731	22.7079	72.364	68.79	71.522	70.892	45.8995	76.2725	15.5266	45.8995	98.9339	98.818	98.0392	98.597	89.467	88.054	89.4217	88.9809	4	5	5	4.66667	4	5	5	4.66667	4	4	5	4.33333	4	5	3	4
XSA10024	0.4325	0.5095		0.471	2.75	3	0	2.875	32.3751	34.5601	25.5308	30.822	27.6875	30.02	23.2654	26.991	75.537	83.614	73.39	77.5137	50.1749	69.5008	30.8489	50.1749	98.9451	99.5444	99.1398	99.2098	89.4726	88.4172	89.7886	89.2261	5	5	5	5	5	5	5	5	5	5	4	4.66667	5	5	4	4.66667
XSA10027	0.495	0.5015	0.524	0.506833	2.75	3.25	2.75	2.91667	34.1966	15.3325	31.2102	26.9131	28.5983	23.6108	26.1051	26.1048	73.299	87.04	73.653	77.9973	31.9182	16.5001	47.3363	31.9182	99.3023	99.3852	93.4322	97.3733	89.6512	88.3376	87.8861	88.625	3	5	3	3.66667	3	5	5	4.33333	4	5	3	4	4	5	3	4
XSA10028	0.511	0.513		0.512	3.75	3.25	0	3.5	30.7187	16.0264	19.0789	21.9413	26.8594	23.8421	20.0394	23.5803	71.416	87	76.177	78.1977	32.504	58.4922	6.51584	32.504	97.5169	99.0632	98.8868	98.489	88.7585	88.1766	89.7043	88.8798	3	5	5	4.33333	3	5	3	3.66667	4	4	4	4	4	4	4	4
XSA10031	0.563	0.51	0.582	0.551667	3.5	3.25	3.75	3.5	11.0202	30.2767	22.5114	21.2694	17.0101	28.5922	21.7557	22.4527	54.944	52.896	73.227	60.3557	5.71481	5.31787	6.11175	5.71481	93.2271	96.4803	98.7315	96.1463	86.6135	86.8852	89.6525	87.7171	2	2	5	3	1	2	2	1.66667	2	3	5	3.33333	2	3	5	3.33333
XSA10034	0.6235	0.5795	0.606	0.603	4.5	4.25	3.75	4.16667	30.57	25.824	30.7311	29.0417	26.785	27.108	25.8656	26.5862	70.502	68.573	68.951	69.342	75.8248	80.0731	71.5765	75.8248	98.1176	97.0588	99.0499	98.0755	89.0588	87.1744	89.7586	88.664	4	4	5	4.33333	3	2	2	2.33333	4	4	5	4.33333	5	4	3	4
XSA10036	0.535	0.6345	0.548	0.5725	3.5	4.25	4	3.91667	25.5845	21.5283	30.7476	25.9535	24.2922	25.6761	25.8738	25.2807	54.914	77.939	71.876	68.243	5.73248	4.62128	6.84367	5.73248	95.7684	99.7674	98.9873	98.1744	87.8842	88.5287	89.7378	88.7169	2	5	5	4	2	5	5	4	3	5	4	4	3	5	4	4
XSA10038					0	0	0	0	33.1557	30.0909	34.8203	32.689	28.0779	28.5303	27.9102	28.1728	85.966	71.308	81.482	79.5853	57.834	28.4105	87.2575	57.834	98.6143	99.0719	98.1481	98.6115	89.3072	88.181	89.458	88.9821	5	5	5	5	5	5	5	5	5	5	4	4.66667	5	5	4	4.66667
XSA10039	0.5035	0.5995	0.5805	0.561167	3	4	3.5	3.5	18.1991	18.5171	21.5324	19.4162	20.5995	24.6724	21.2662	22.1794	62.369	63.53	74.591	66.83	18.3796	27.5711	9.18812	18.3796	97.9798	98.8528	98.7893	98.5406	88.9899	88.0714	89.6718	88.911	3	5	5	4.33333	3	5	2	3.33333	4	4	5	4.33333	4	5	5	4.66667
XSA10040	0.535	0.611	0.4085	0.518167	3.25	3.5	3.5	3.41667	31.1483	17.6002	20.1941	22.9809	27.0741	24.3667	20.5971	24.0126	65.445	84.463	75.768	75.2253	18.4146	28.6909	8.13833	18.4146	98.8839	98.2063	99.2788	98.7897	89.442	87.7481	89.8349	89.0084	4	5	5	4.66667	3	4	1	2.66667	4	4	4	4	5	4	4	4.33333
XSA10041	0.5055	0.612	0.547	0.554833	2.75	3.75	3.25	3.25	17.3689	41.7637	33.4407	30.8578	18.1844	32.4212	27.2204	25.942	74.443	79.009	70.037	74.4963	73.4487	62.1265	84.7708	73.4487	98.044	96.6245	97.4771	97.3818	89.022	86.9572	89.2344	88.4045	3	3	4	3.33333	3	2	2	2.33333	3	3	4	3.33333	3	4	2	3
XSA10044	0.4275			0.4275	2	0	0	2	26.4973	32.5692	17.6126	25.5597	22.7487	29.3564	19.3063	23.8038	62.334	73.885	70.811	69.01	11.5852	8.98049	14.1899	11.5852	97.4886	91.2556	97.2222	95.3221	88.7443	84.2728	89.1494	87.3888	2	2	3	2.33333	2	2	4	2.66667	3	2	2	2.33333	3	3	2	2.66667
XSA10048	0.505	0.5165	0.4465	0.489333	3.5	3.25	3	3.25	29.083	34.6138	23.6431	29.1133	24.0415	30.0379	22.3216	25.467	67.968	73.757	71.078	70.9343	15.9355	9.12008	22.7509	15.9355	87.2727	96.8182	98.9474	94.3461	83.6364	87.0541	89.7245	86.805	1	2	3	2	1	2	5	2.66667	3	2	3	2.66667	3	3	3	3
XSA10049	0.3955	0.418		0.40675	2	2.5	0	2.25	42.185	42.9533	31.2598	38.7994	30.5925	32.8178	26.1299	29.8467	64.326	52.671	62.985	59.994	83.3467	84.6166	82.0767	83.3467	99.7732	92.9167	96.1538	96.2813	89.8866	85.1033	88.7933	87.9277	2	1	3	2	2	1	2	1.66667	4	2	3	3	4	3	4	3.66667
XSA10050	0.3325	0.424	0.392	0.382833	2.25	2.75	2.5	2.5	25.6506	11.1689	24.5147	20.4447	22.3253	22.223	22.7573	22.4352	52.649	63.531	67.204	61.128	20.1992	36.4665	3.93181	20.1992	95.941	99.4859	98.3568	97.9279	87.9705	88.3879	89.5276	88.6287	1	4	4	3	1	5	3	3	3	4	4	3.66667	3	4	5	4
XSA10051	0.5825	0.4835	0.529	0.531667	3.25	2.5	2.5	2.75	33.007	33.3788	30.2644	32.2167	26.0035	29.6263	25.6322	27.0873	76.222	79.128	64.495	73.2817	22.5988	2.94032	42.2574	22.5988	98.2869	98.7474	98.8119	98.6154	89.1435	88.0187	89.6793	88.9472	4	4	4	4	4	3	5	4	5	4	4	4.33333	5	5	5	5
XSA10053	0.6425	0.6565	0.6155	0.638167	4.25	4.5	4	4.25	21.2226	27.8315	26.5799	25.2113	20.1113	27.7772	23.79	23.8928	57.986	38.534	62.516	53.012	69.5665	73.7981	65.3348	69.5665	98.3412	99.0196	98.1439	98.5016	89.1706	88.1548	89.4566	88.9273	5	5	5	5	5	4	2	3.66667	5	5	5	5	5	5	4	4.66667
XSA10054					0	0	0	0	24.7005	24.7831	14.0438	21.1758	21.8503	26.761	17.5219	22.0444	80.24	81.213	70.962	77.4717	82.367	90.1766	74.5573	82.367	99.7817	99.1011	99.2991	99.3939	89.8908	88.1956	89.8417	89.3094	5	5	5	5	5	5	1	3.66667	5	5	5	5	5	5	4	4.66667
XSA10055	0.573	0.541	0.6115	0.575167	3.5	3.25	4	3.58333	33.9653	27.3854	28.893	30.0812	26.4827	27.6285	24.9465	26.3525	65.863	73.345	72.314	70.5073	75.83	70.392	81.2681	75.83	96.8317	93.4292	94.1964	94.8191	88.4158	85.3596	88.1408	87.3054	2	2	2	2	2	2	1	1.66667	4	4	3	3.66667	4	4	4	4
XSA10056	0.5375	0.6265		0.582	3	3.25	0	3.125	26.8649	21.8298	14.3825	21.0257	22.9325	25.7766	17.6912	22.1334	61.301	85.352	75.005	73.886	78.9796	73.2035	84.7558	78.9796	93.6953	98.8688	98.2869	96.9503	86.8476	88.0794	89.5043	88.1438	2	5	4	3.66667	1	5	2	2.66667	3	5	4	4	4	5	3	4
XSA10057					0	0	0	0	18.6741	18.5708	14.1305	17.1252	18.8371	24.6903	17.5653	20.3642	71.987	72.495	58.493	67.6583	72.8189	73.9267	71.7112	72.8189	98.2418	98.627	66.6667	87.8451	89.1209	87.9585	78.9642	85.3479	5	5	1	3.66667	5	5	5	5	5	5	2	4	5	5	3	4.33333
XSA10062	0.4265	0.443	0.4685	0.446	2.5	2.25	2.75	2.5	27.8397	35.3986	38.3561	33.8648	23.4199	30.2995	29.678	27.7991	77.221	58.304	85.039	73.5213	31.5518	26.5776	36.5259	31.5518	98.152	79.1176	98.3573	91.8756	89.076	78.2038	89.5278	85.6025	3	1	5	3	2	1	2	1.66667	3	1	4	2.66667	3	1	4	2.66667
XSA10063	0.5085	0.4245		0.4665	3.5	2.75	0	3.125	30.6196	44.2627	31.9	35.5941	24.8098	33.2542	26.45	28.1713	82.842	73.312	86.367	80.8403	86.2922	81.7728	90.8115	86.2922	98.3333	99.2788	98.0769	98.563	89.1667	88.2844	89.4343	88.9618	5	5	5	5	4	5	2	3.66667	5	5	5	5	5	5	4	4.66667
XSA10064	0.512	0.623		0.5675	3.25	4	0	3.625	26.613	26.8897	15.3738	22.9588	22.8065	27.4632	19.1869	23.1522	64.145	66.346	57.26	62.5837	74.0973	78.6604	69.5342	74.0973	97.9167	99.005	98.1176	98.3464	88.9583	88.1475	89.4479	88.8512	3	5	3	3.66667	2	5	1	2.66667	4	4	3	3.66667	4	5	2	3.66667
XSA10065	0.557	0.461	0.474	0.497333	3	2.75	3.25	3	33.8951	19.1739	15.0558	22.7082	26.4475	24.8913	19.0279	23.4556	72.408	87.637	58.425	72.8233	63.7674	89.4803	38.0544	63.7674	97.9358	99.2974	97.1084	98.1139	88.9679	88.2937	89.1115	88.791	3	4	3	3.33333	2	4	5	3.66667	4	4	3	3.66667	4	5	5	4.66667
XSA10066	0.535	0.5685	0.5535	0.552333	3.25	4	3.25	3.5	36.5882	23.4655	29.5952	29.883	27.7941	26.3218	26.2976	26.8045	55.543	61.362	57.036	57.9803	58.5799	79.6435	37.5163	58.5799	97.2516	98.1092	97.8365	97.7325	88.6258	87.6996	89.3542	88.5599	2	3	3	2.66667	1	2	5	2.66667	3	3	3	3	3	3	5	3.66667
XSA10074	0.4955	0.5775	0.469	0.514	2.75	3.5	2.75	3	24.874	17.0302	30.3965	24.1002	21.937	24.1767	26.6983	24.2707	69.143	77.848	79.475	75.4887	60.6911	44.2185	77.1637	60.6911	98.7013	98.0044	98.7013	98.469	89.3506	87.6472	89.6424	88.8801	2	3	5	3.33333	2	2	1	1.66667	4	3	5	4	4	3	5	4
XSA10075	0.5945	0.5325	0.5535	0.560167	3.75	3.5	4	3.75	27.3812	20.9996	32.1314	26.8374	23.1906	25.4999	27.5657	25.4187	51.633	54.149	48.734	51.5053	9.84239	11.3686	8.31617	9.84239	85.9232	98.4436	88.1526	90.8398	82.9616	87.8668	86.1262	85.6515	1	2	2	1.66667	1	1	1	1	1	1	2	1.33333	2	2	1	1.66667
XSA10077	0.527	0.512	0.5145	0.517833	3.75	3.75	3.5	3.66667	16.8525	26.3982	22.3998	21.8835	17.9263	27.2994	22.6999	22.6419	72.539	61.728	68.75	67.6723	70.3713	74.618	66.1246	70.3713	84.5324	99.2048	68.1583	83.9652	82.2662	88.2474	79.4614	83.325	1	2	2	1.66667	1	2	5	2.66667	4	4	3	3.66667	4	5	4	4.33333
XSA10078	0.5325	0.573		0.55275	3.25	3.5	0	3.375	29.8472	25.8447	13.3333	23.0084	24.4236	27.1149	18.1667	23.235	75.418	76.887	58.869	70.3913	31.4494	47.0031	15.8956	31.4494	99.3435	99.5434	89.3271	96.0714	84.7374	88.4167	86.5177	86.5573	5	1	2	2.66667	5	1	4	3.33333	5	3	3	3.66667	5	3	3	3.66667
XSA10079	0.5885	0.595		0.59175	3.5	3.75	0	3.625	35.2664	39.5704	27.1169	33.9846	27.1332	31.6901	25.0584	27.9606	53.361	67.378	77.935	66.2247	7.21443	3.35537	11.0735	7.21443	100	97.2222	98.8372	98.6865	85	87.2561	89.6877	87.3146	1	1	3	1.66667	1	1	1	1	1	3	3	2.33333	3	3	5	3.66667
XSA10084	0.5895	0.5365		0.563	3.25	3	0	3.125	34.2297	31.8711	26.9434	31.0147	26.6148	29.1237	24.9717	26.9034	50.324	57.309	53.03	53.5543	37.8302	3.77356	71.8869	37.8302	98.5201	96.5517	83.3333	92.8017	84.408	86.9209	84.5198	85.2829	1	1	2	1.33333	1	1	4	2	2	2	3	2.33333	3	2	4	3
XSA10094	0.5175	0.5005	0.576	0.531333	3.75	3	3.75	3.5	24.0644	22.7922	35.3697	27.4088	21.5322	26.0974	29.1848	25.6048	60.913	67.752	62.389	63.6847	72.7534	76.6796	68.8273	72.7534	97.8118	98.927	91.3941	96.0443	84.1247	88.1085	87.2067	86.48	3	5	2	3.33333	2	5	4	3.66667	4	4	3	3.66667	4	4	3	3.66667
XSA10097	0.5495	0.495		0.52225	3.25	3.25	0	3.25	32.4948	34.3205	10.822	25.8791	25.7474	29.9402	16.911	24.1995	64.403	73.774	65.735	67.9707	38.8078	66.2479	11.3677	38.8078	97.6415	98.1221	98.0907	97.9514	84.0566	87.706	89.4389	87.0672	4	4	4	4	4	3	5	4	4	3	4	3.66667	3	3	5	3.66667
XSA10098	0.614	0.603	0.602	0.606333	3.75	3.75	3.75	3.75	41.202	8.6741	41.739	30.5383	30.101	21.3914	32.3695	27.9539	83.413	79.937	75.892	79.7473	82.6182	78.0986	87.1379	82.6182	92.8421	99.0521	95.8707	95.9217	82.1368	88.1711	88.6989	86.3356	3	3	3	3	2	2	5	3	4	4	3	3.66667	4	3	4	3.66667
XSA10099	0.587	0.59		0.5885	3.75	3	0	3.375	16.4725	28.3891	9.58695	18.1495	17.7363	27.963	16.2935	20.6643	50.872	54.582	32.847	46.1003	63.4942	56.8859	70.1024	63.4942	97.4093	98.6395	46.3297	80.7928	83.9637	87.9647	72.1852	81.3712	2	4	1	2.33333	1	2	3	2	3	4	1	2.66667	3	4	5	4
XSA10100	0.572	0.533	0.586	0.563667	4	3.5	4	3.83333	35.8323	29.4465	27.3152	30.8647	27.4162	28.3155	25.1576	26.9631	70.144	53.578	60.833	61.5183	71.816	71.9304	71.7016	71.816	97.8022	97.7925	98.3133	97.9693	84.1209	87.5412	89.5131	87.0584	3	4	4	3.66667	2	2	5	3	3	4	4	3.66667	3	4	5	4
XSA10104	0.3725	0.422		0.39725	1.75	2.25	0	2	25.8819	24.0273	33.2755	27.7282	22.4409	26.5091	28.1378	25.6959	56.663	54.669	64.945	58.759	42.0273	68.7429	15.3116	42.0273	92.4242	92.9487	78.2178	87.8636	81.9697	85.1194	82.8146	83.3012	2	2	2	2	2	2	5	3	3	2	2	2.33333	3	2	3	2.66667
XSA10105	0.5155	0.5425		0.529	3.25	3.5	0	3.375	34.0479	28.1495	37.311	33.1695	26.524	27.8832	30.1555	28.1875	86.953	92.297	82.165	87.1383	76.2172	78.9904	73.444	76.2172	97.0833	96.1276	99.0847	97.4319	83.8333	86.7088	89.7702	86.7708	2	3	4	3	3	3	1	2.33333	4	4	4	4	4	5	4	4.33333
XSA10106	0.4595	0.4895	0.372	0.440333	2.25	2.25	2.5	2.33333	31.7224	31.4498	28.2734	30.4819	25.3612	28.9833	25.6367	26.6604	67.621	43.528	50.126	53.7583	22.2873	34.8466	9.72791	22.2873	96.9819	73.4266	67.1986	79.2023	83.7928	75.3583	79.1415	79.4309	2	1	1	1.33333	2	1	1	1.33333	4	1	1	2	3	1	2	2
XSA10107	0.5725	0.5665		0.5695	3.75	3.75	0	3.75	39.6654	23.6059	38.7898	34.0204	29.3327	26.3686	30.8949	28.8654	60.8	70.215	57.054	62.6897	50.7628	53.0375	48.4881	50.7628	89.0909	98.0392	95.1681	94.0994	80.6364	87.6646	88.4647	85.5886	1	2	2	1.66667	1	2	5	2.66667	3	3	2	2.66667	2	3	5	3.33333
XSA10108	0.4885	0.4315	0.4725	0.464167	3	2.25	3	2.75	39.1987	41.297	4.46097	28.3189	29.0993	32.2657	13.7305	25.0318	64.581	68.395	66.474	66.4833	72.0666	80.4402	63.6929	72.0666	91.4513	100	83.1041	91.5185	81.5805	88.645	84.4434	84.8896	1	3	2	2	2	2	5	3	5	5	4	4.66667	5	5	4	4.66667
XSA10110	0.504	0.5395		0.52175	2.5	2.75	0	2.625	32.9822	16.0017	19.0954	22.6931	25.9911	23.8339	21.0477	23.6242	57.889	52.316	67.985	59.3967	31.9004	5.93521	57.8656	31.9004	100	84.6154	90.224	91.6131	85	80.9527	86.8167	84.2565	1	2	2	1.66667	2	1	5	2.66667	4	2	3	3	3	3	5	3.66667
XSA10113	0.5555	0.6035	0.62	0.593	3.5	4	4.25	3.91667	35.8034	31.4829	21.4374	29.5746	27.4017	28.9943	22.2187	26.2049	53.776	63.197	61.771	59.5813	47.1167	37.79	56.4435	47.1167	93.29	98.9429	97.381	96.538	82.316	88.1165	89.2023	86.5449	1	3	3	2.33333	1	3	5	3	3	4	3	3.33333	3	3	5	3.66667
XSA10120	0.5405	0.531		0.53575	3.25	3.5	0	3.375	33.9323	37.406	34.114	35.1508	26.4661	30.9687	28.557	28.6639	56.385	76.133	80.659	71.059	11.5303	6.78653	16.2741	11.5303	76	97.3995	98.0088	90.4695	75.4	87.3448	89.4116	84.0521	1	2	4	2.33333	1	2	2	1.66667	1	3	3	2.33333	2	3	4	3
XSA10124	0.6005			0.6005	3.75	0	0	3.75	21.3259	21.6811	12.6146	18.5405	20.1629	25.727	17.8073	21.2324	66.617	44.225	58.924	56.5887	40.1746	31.8561	48.4931	40.1746	91.5584	85.654	84.728	87.3135	81.6234	81.472	84.9847	82.6934	2	1	1	1.33333	1	1	2	1.33333	4	1	3	2.66667	4	1	4	3
XSA10125	0.387			0.387	2.25	0	0	2.25	20.8096	28.9922	28.7278	26.1765	19.9048	28.1641	25.8639	24.6442	74.566	53.929	51.929	60.1413	55.5824	39.3511	71.8138	55.5824	97.7221	87.7432	75.3744	86.9466	84.0888	82.5166	81.8668	82.8241	2	2	1	1.66667	1	2	5	2.66667	3	3	2	2.66667	3	3	3	3
XSA10127	0.491	0.529		0.51	2.75	3	0	2.875	35.3408	34.4651	29.4217	33.0759	27.1704	29.9884	26.2109	27.7899	61.42	49.303	48.563	53.0953	4.68634	2.00593	7.36674	4.68634	78.5124	98.9011	75.8092	84.4076	76.405	88.0955	82.0117	82.1707	1	1	1	1	1	1	2	1.33333	3	2	2	2.33333	3	2	4	3
XSA10128	0.523	0.491	0.5605	0.524833	3.75	3.25	3.25	3.41667	41.772	26.2206	15.9851	27.9926	30.386	27.2402	19.4926	25.7063	70.299	41.895	69.254	60.4827	60.4924	60.0735	60.9113	60.4924	93.4783	62.7483	91.068	82.4315	82.3913	70.0192	87.098	79.8362	1	1	2	1.33333	1	1	1	1	3	1	2	2	3	2	1	2
XSA10129	0.606	0.5565	0.5305	0.564333	4	3.5	3.75	3.75	44.746	26.1834	14.4362	28.4552	31.873	27.2278	18.7181	25.9396	75.303	69.637	56.282	67.074	72.5822	71.2794	73.885	72.5822	98.1481	74.3191	60.6897	77.719	84.2593	75.8045	76.9719	79.0119	1	1	1	1	1	2	1	1.33333	3	2	1	2	3	3	5	3.66667
XSA10133	0.5185	0.533		0.52575	3.25	3	0	3.125	32.2759	40.3759	2.98637	25.2127	25.638	31.9586	12.9932	23.5299	69.229	77.772	55.354	67.4517	17.9518	23.9296	11.9739	17.9518	96.9027	98.995	74.8201	90.2393	83.7611	88.1425	81.682	84.5285	1	3	1	1.66667	2	3	4	3	4	4	2	3.33333	3	4	5	4
XSA10135	0.576	0.484	0.595	0.551667	3.5	2.5	3.5	3.16667	22.9616	34.0892	42.7385	33.2631	20.9808	29.8631	32.8693	27.9044	75.206	69.234	72.326	72.2553	67.6329	75.828	59.4378	67.6329	99.0588	97.3881	98.5714	98.3394	84.6235	87.339	89.5991	87.1872	2	3	3	2.66667	2	2	2	2	4	4	4	4	4	3	4	3.66667
XSA10137	0.475	0.6425		0.55875	2.75	4	0	3.375	34.9318	34.7625	28.1867	32.627	26.9659	30.0875	25.5933	27.5489	75.764	81.987	61.05	72.9337	28.8139	6.71703	50.9108	28.8139	96.0829	98.5149	91.6859	95.4279	83.4332	87.9024	87.304	86.2132	1	5	2	2.66667	1	3	4	2.66667	3	4	3	3.33333	3	4	5	4
XSA10139	0.3915	0.5295		0.4605	2.25	3	0	2.625	31.2474	22.0363	38.9839	30.7559	25.1237	25.8454	30.9919	27.3204	70.09	69.416	62.192	67.2327	74.7454	67.6834	81.8074	74.7454	98.9583	98.2721	99.241	98.8238	84.5833	87.7811	89.8223	87.3956	3	3	3	3	3	3	5	3.66667	4	5	4	4.33333	4	5	5	4.66667
XSA10141	0.5045			0.5045	3	0	0	3	22.9657	39.5787	7.57951	23.3746	20.9829	31.6929	15.2898	22.6552	79.081	58.048	80.43	72.5197	13.1841	1.08391	25.2843	13.1841	97.2163	99.3243	98.5612	98.3672	83.8865	88.3072	89.5957	87.2631	3	3	4	3.33333	3	2	3	2.66667	4	3	4	3.66667	4	3	3	3.33333
XSA10142	0.5175	0.506	0.51	0.511167	3.25	2.75	3	3	37.1954	14.3247	15.7043	22.4081	28.0977	23.2749	19.3521	23.5749	60.799	58.959	71.07	63.6093	44.8035	4.67844	84.9286	44.8035	85.7451	80.3571	93.722	86.6081	79.2981	78.8236	87.9827	82.0348	2	2	3	2.33333	2	1	2	1.66667	4	3	4	3.66667	4	3	5	4
XSA10144	0.4755	0.5095		0.4925	3	3.5	0	3.25	15.3779	32.7551	20.7105	22.9478	17.189	29.4184	21.8552	22.8208	61.511	69.201	70.541	67.0843	76.146	74.1104	78.1815	76.146	95.2055	95.354	94.9192	95.1595	83.0822	86.322	88.3817	85.9286	2	2	2	2	2	1	5	2.66667	4	3	3	3.33333	4	3	5	4
XSA10145	0.58	0.566	0.588	0.578	3.75	3.75	3.25	3.58333	17.2986	27.0425	12.1603	18.8338	18.1493	27.5142	17.5801	21.0812	73.668	73.894	73.659	73.7403	26.1539	3.75556	48.5523	26.1539	95.5603	98.4716	92.7632	95.5983	83.2241	87.8808	87.6631	86.256	2	2	2	2	2	2	5	3	3	3	3	3	3	3	3	3
XSA10146	0.5605	0.5365	0.517	0.538	3.75	3.5	3.25	3.5	21.4126	31.5944	21.6605	24.8892	20.2063	29.0315	22.3302	23.856	80.372	63.642	64.314	69.4427	2.22174	1.47542	2.96806	2.22174	99.7596	87.23	79.798	88.9292	84.9038	82.26	83.3413	83.5017	3	1	1	1.66667	2	1	5	2.66667	3	2	2	2.33333	3	2	5	3.33333
XSA10148	0.563	0.5665		0.56475	2.5	3.5	0	3	30.7848	14.7542	30.6691	25.4027	24.8924	23.4181	26.8346	25.0484	66.634	84.156	57.401	69.397	7.4885	4.46337	10.5136	7.4885	98.4479	98.7069	74.2911	90.482	84.3792	87.9984	81.5057	84.6278	1	5	1	2.33333	2	4	3	3	3	5	3	3.66667	3	4	5	4
XSA10149	0.521	0.553		0.537	2.75	3.5	0	3.125	35.2747	25.4316	27.4886	29.3983	27.1373	26.9772	25.2443	26.453	71.532	59.424	63.027	64.661	69.1368	50.5535	87.72	69.1368	95.3586	91.637	96.0499	94.3485	83.1435	84.4635	88.7586	85.4552	1	2	2	1.66667	2	2	5	3	4	3	4	3.66667	4	3	4	3.66667
XSA10855					0	0	0	0	31.4416	36.7286	19.1987	29.123	25.2208	30.7429	21.0993	25.6877	81.794	81.847	78.841	80.8273	18.2356	1.74169	34.7295	18.2356	98.249	99.7895	97.8764	98.6383	84.2996	88.5397	89.3675	87.4023	2	3	3	2.66667	2	2	4	2.66667	5	4	3	4	4	3	4	3.66667
XSA10856	0.6085	0.5195	0.54	0.556	4	3.25	3	3.41667	33.2383	15.696	28.8435	25.9259	26.1192	23.732	25.9217	25.2576	83.648	69.016	78.609	77.091	5.25231	2.3745	8.13012	5.25231	100	96.558	99.6429	98.7336	85	86.924	89.9563	87.2934	5	2	5	4	4	2	2	2.66667	5	4	5	4.66667	5	4	4	4.33333
XSA10857	0.5435	0.546	0.5065	0.532	3	3.25	3	3.08333	30.2024	23.0648	27.2036	26.8236	24.6012	26.1883	25.1018	25.2971	77.084	67.303	67.501	70.6293	2.74976	1.47515	4.02438	2.74976	99.3392	97.6087	97.9775	98.3085	84.7357	87.4493	89.4012	87.1954	5	3	5	4.33333	5	2	3	3.33333	4	3	4	3.66667	5	3	3	3.66667
XSA10860	0.478	0.5945	0.5595	0.544	3	3.25	3.5	3.25	35.5721	34.8575	23.8703	31.4333	27.286	30.1192	23.4352	26.9468	86.8	86.367	79.438	84.2017	3.89503	2.18788	5.60218	3.89503	98.5507	98.3982	99.005	98.6513	84.4203	79.8454	89.7437	84.6698	5	4	5	4.66667	5	3	4	4	4	4	5	4.33333	5	4	5	4.66667
XSA10861	0.5365	0.5725	0.5875	0.5655	3.5	4	2.75	3.41667	26.3982	34.9525	39.3928	33.5812	22.6991	30.1508	31.1964	28.0154	67.924	39.586	78.887	62.1323	48.1472	74.6672	21.6271	48.1472	98.5915	90.0474	98.5685	95.7358	84.4366	76.6336	89.5982	83.5561	2	1	5	2.66667	2	1	3	2	2	1	5	2.66667	3	1	5	3
XSA10863	0.4035			0.4035	3	0	0	3	17.5258	29.8472	22.1107	23.1612	18.2629	28.4491	22.5553	23.0891	78.173	63.391	69.779	70.4477	7.86655	5.41486	10.3182	7.86655	99.8008	98.7368	99.3421	99.2932	84.9203	79.9757	89.856	84.9174	5	2	5	4	5	1	4	3.33333	3	2	5	3.33333	4	2	4	3.33333
XSA10865	0.463	0.499	0.5635	0.5085	3.25	3.5	3	3.25	24.6014	28.038	15.254	22.6311	21.8007	27.846	19.127	22.9246	72.749	65.306	75.004	71.0197	10.5265	2.87388	18.1792	10.5265	98.2262	98.1439	99.0741	98.4814	84.2905	79.7476	89.7667	84.6016	4	5	5	4.66667	5	4	1	3.33333	5	5	5	5	4	4	3	3.66667
XSA10867	0.5575	0.5635	0.5805	0.567167	3.25	3.25	3.25	3.25	22.689	17.7076	5.20446	15.2003	20.8445	24.4025	14.1022	19.7831	75.018	79.287	58.777	71.0273	12.9008	3.26925	22.5324	12.9008	97.9911	98.3412	95.1983	97.1769	84.1964	79.8236	88.4748	84.1649	4	5	2	3.66667	5	5	1	3.66667	5	5	3	4.33333	5	5	3	4.33333
XSA10873	0.366			0.366	1.5	0	0	1.5	38.7898	20.6609	8.5254	22.6587	28.8949	25.387	15.7627	23.3482	67.206	78.262	71.461	72.3097	41.6992	3.13464	80.2637	41.6992	99.3182	99.0385	98.8558	99.0708	84.7273	80.0917	89.6939	84.8376	5	5	5	5	5	5	3	4.33333	4	4	5	4.33333	4	3	2	3
XSA10874	0.363			0.363	1.75	0	0	1.75	34.8451	23.2879	21.045	26.3927	26.9226	26.2626	22.0225	25.0692	71.991	74.399	84.443	76.9443	51.1259	3.93778	98.314	51.1259	98.4375	99.3103	98.3834	98.7104	84.375	80.1963	89.5365	84.7026	3	4	5	4	2	2	1	1.66667	4	4	5	4.33333	4	4	4	4
XSA10876	0.559	0.5415	0.5655	0.555333	3.75	3.75	3.5	3.66667	26.8856	29.2648	33.2796	29.81	22.9428	28.2549	28.1398	26.4458	66.467	73.252	73.252	70.9903	29.89	2.31733	57.4627	29.89	97.9821	100	99.4444	99.1422	84.1928	80.4615	89.8901	84.8482	3	5	5	4.33333	3	5	5	4.33333	4	5	5	4.66667	4	5	4	4.33333
XSA10878	0.6295	0.5805		0.605	3.75	3.25	0	3.5	25.5679	30.8261	34.9938	30.4626	22.284	28.7754	28.9969	26.6854	78.001	79.752	72.492	76.7483	10.6308	3.37391	17.8878	10.6308	99.1131	99.0847	98.0815	98.7598	84.6452	80.1095	89.4358	84.7302	5	3	3	3.66667	5	2	1	2.66667	5	4	4	4.33333	5	3	4	4
XSA10882	0.569			0.569	2.75	0	0	2.75	30.38	21.8174	25.5803	25.9259	24.69	25.7725	24.2902	24.9176	73.724	71.155	62.052	68.977	11.9568	1.77427	22.1393	11.9568	98.533	98.533	98.8263	98.6308	84.4132	79.8973	89.6841	84.6649	4	3	2	3	4	2	4	3.33333	4	4	3	3.66667	4	4	4	4
XSA10885	0.434			0.434	2.25	0	0	2.25	28.0628	16.9393	8.10822	17.7034	23.5314	24.1464	15.5541	21.0773	92.947	66.793	73.715	77.8183	27.1697	31.6523	22.6871	27.1697	98.8584	98.2368	78.6275	91.9076	84.5434	79.7834	82.9512	82.426	5	2	2	3	5	2	5	4	5	4	3	4	5	3	5	4.33333
XSA10888	0.3895	0.4615		0.4255	2.25	3.5	0	2.875	23.957	20.2602	23.5977	22.605	21.4785	25.2534	23.2988	23.3436	82.494	78.622	84.964	82.0267	18.9337	22.2951	15.5722	18.9337	99.0654	99.1071	98.8571	99.0099	84.6262	80.1181	89.6944	84.8129	5	5	5	5	5	5	2	4	5	5	5	5	5	5	4	4.66667
XSA10890	0.5325	0.5655	0.508	0.535333	3	3.25	3.5	3.25	22.8872	32.7633	11.0492	22.2332	20.9436	29.4211	17.0246	22.4631	75.985	84.296	81.681	80.654	48.8408	18.4141	79.2675	48.8408	98.6928	97.7064	99.7881	98.7291	84.4771	79.5794	90.0047	84.6871	4	5	5	4.66667	3	5	4	4	4	4	5	4.33333	4	5	4	4.33333
XSA10891					0	0	0	0	34.6551	21.0615	17.5093	24.4086	26.8276	25.5205	20.2546	24.2009	81.516	84.052	77.812	81.1267	35.2997	4.70714	65.8922	35.2997	98.008	97.86	99.4949	98.4543	84.2032	79.6385	89.907	84.5829	4	5	5	4.66667	3	5	5	4.33333	5	4	3	4	4	4	4	4
XSA10895	0.538	0.597	0.609	0.581333	3	4.25	4	3.75	38.6493	29.1202	19.9215	29.2303	28.8247	27.2067	21.4608	25.8307	76.874	67.809	77.891	74.1913	32.0962	2.22651	61.966	32.0962	99.0408	99.5074	99.0431	99.1971	84.6163	80.2721	89.7564	84.8816	5	5	5	5	5	5	1	3.66667	5	5	5	5	5	5	5	5
XSA10896	0.597	0.6455		0.62125	4.25	4.5	0	4.375	35.3366	9.39281	13.8125	19.514	27.1683	20.6309	18.4062	22.0685	77.47	77.101	81.81	78.7937	18.1672	5.57909	30.7554	18.1672	96.8421	99.0719	99.2891	98.401	83.7368	80.1046	89.8384	84.5599	5	5	5	5	3	5	5	4.33333	4	5	5	4.66667	3	4	5	4
XSA10897	0.52	0.6025	0.485	0.535833	2.5	3.5	2.75	2.91667	27.1458	30.2974	28.9674	28.8035	23.0729	27.5991	25.9837	25.5519	71.441	84.452	84.765	80.2193	12.322	3.35065	21.2934	12.322	100	98.927	99.5283	99.4851	85	80.0489	87.9181	84.3223	4	5	5	4.66667	3	3	5	3.66667	4	4	5	4.33333	4	4	3	3.66667
XSA10898	0.31			0.31	1.25	0	0	1.25	25.7208	31.6522	18.8476	25.4069	22.3604	28.0507	20.9238	23.7783	80.356	78.16	80.176	79.564	8.51038	2.5912	14.4296	8.51038	99.5413	99.187	99.5726	99.4336	84.8165	80.1488	87.9329	84.2994	5	5	5	5	5	5	2	4	5	5	5	5	5	5	5	5
XSA10899	0.492	0.4735	0.549	0.504833	3	2.75	3	2.91667	26.266	26.5345	17.501	23.4338	22.633	26.3448	20.2505	23.0761	73.631	72.042	70.668	72.1137	16.5803	26.6	6.56056	16.5803	98.4305	98.5375	98.75	98.5727	84.3722	79.899	87.6587	83.9766	4	5	5	4.66667	3	5	2	3.33333	4	5	5	4.66667	4	5	4	4.33333
XSA10900	0.5605	0.617	0.435	0.5375	3.25	3.75	2.75	3.25	22.8583	26.6956	22.0735	23.8758	20.9292	26.3985	22.5368	23.2881	84.498	82.653	81.329	82.8267	6.88788	4.04983	9.72593	6.88788	98.4305	98.9111	99.0741	98.8052	84.3722	80.0427	87.7667	84.0605	5	5	5	5	5	5	5	5	5	5	5	5	5	5	3	4.33333
XSA10903	0.565	0.6175	0.5095	0.564	3.5	4	3	3.5	12.3337	34.1677	27.4597	24.6537	15.6669	28.8892	25.2299	23.262	80.095	77.531	80.208	79.278	5.90254	0.754428	11.0506	5.90254	98.2673	98.9744	98.6047	98.6154	84.3069	80.0671	87.6102	83.9947	5	5	5	5	5	5	1	3.66667	4	5	5	4.66667	5	5	4	4.66667
XSA10904	0.4905	0.562	0.402	0.484833	3.25	3.25	2.5	3	21.5903	19.3061	16.1875	19.0279	20.2951	23.9354	19.5938	21.2747	74.761	72.018	70.726	72.5017	56.5382	43.4627	69.6136	56.5382	99.3258	98.7981	98.8095	98.9778	84.7303	79.9993	87.6785	84.136	5	5	5	5	5	5	3	4.33333	5	5	5	5	5	5	5	5
XSA10905	0.4925	0.604		0.54825	3.25	4.25	0	3.75	28.6493	34.9401	12.2635	25.2843	23.8247	29.1467	17.6318	23.5344	81.542	85.606	72.961	80.0363	21.6632	0.925016	42.4013	21.6632	98.2548	97.954	97.389	97.8659	84.3019	79.6746	87.205	83.7272	4	4	5	4.33333	3	4	5	4	4	5	5	4.66667	4	4	4	4
XSA10911	0.584	0.59	0.601	0.591667	3.5	3.75	3.75	3.66667	31.4746	24.1718	12.1314	22.5926	25.2373	25.5573	17.5657	22.7868	83.809	83.903	89.161	85.6243	14.6547	14.1573	15.1521	14.6547	97.3029	99.0366	97.9955	98.1117	83.9212	80.091	87.4072	83.8064	5	5	5	5	5	4	5	4.66667	5	4	4	4.33333	5	5	3	4.33333
XSA10912	0.526	0.5995		0.56275	3	3.75	0	3.375	15.1095	25.601	19.6902	20.1336	17.0547	26.0337	21.3451	21.4778	81.467	80.058	76.943	79.4893	4.69028	1.15941	8.22116	4.69028	98.9924	98.7715	97.9592	98.5744	84.597	79.989	87.3951	83.9937	5	5	4	4.66667	5	5	3	4.33333	5	4	4	4.33333	5	5	3	4.33333
XSA10913	0.592	0.56	0.4945	0.548833	3.25	3.25	3	3.16667	13.0525	18.3891	15.9521	15.7979	16.0262	23.6297	19.476	19.7107	83.682	88.113	85.175	85.6567	44.1656	18.9884	69.3427	44.1656	100	98.2885	99.005	99.0978	85	79.8033	87.7437	84.1823	5	5	5	5	5	5	2	4	5	5	5	5	5	5	3	4.33333
XSA10915	0.5625	0.521		0.54175	3.5	3.25	0	3.375	20.157	27.0467	27.1789	24.7942	19.5785	26.5156	25.0894	23.7278	64.008	74.579	77.004	71.8637	4.25424	2.43882	6.06967	4.25424	98.6667	98.6696	98.1859	98.5074	84.4667	79.9499	87.4706	83.9624	5	5	5	5	5	5	5	5	5	5	5	5	5	5	3	4.33333
XSA10918	0.5205	0.545	0.503	0.522833	3.25	3	3.5	3.25	9.52499	16.3073	19.3226	15.0516	14.2625	22.9358	21.1613	19.4532	75.226	68.606	75.87	73.234	34.0851	0.83817	67.3321	34.0851	98.7013	99.2268	99.4792	99.1358	84.4805	80.1642	87.9017	84.1821	5	5	5	5	5	5	1	3.66667	5	5	5	5	5	5	5	5
XSA10919	0.526	0.549	0.5465	0.5405	3.5	4	4	3.83333	16.3114	19.2111	25.1012	20.2079	17.6557	23.9037	24.0506	21.87	85.234	78.931	84.3	82.8217	15.2856	3.94465	26.6265	15.2856	99.2857	98.8789	98.9035	99.0227	84.7143	80.0304	87.7098	84.1515	5	5	5	5	5	5	3	4.33333	5	5	5	5	5	5	5	5
XSA10920	0.5665	0.5065	0.572	0.548333	4	3.75	3.5	3.75	25.0145	33.8042	23.9983	27.6057	22.0072	28.7681	23.4992	24.7582	74.595	77.217	85.669	79.1603	7.61788	6.67068	8.56509	7.61788	99.5833	98.5981	98.8345	99.0053	84.8333	79.9224	87.6868	84.1475	5	5	5	5	5	5	5	5	4	4	4	4	5	4	4	4.33333
XSA10922	0.5825	0.49	0.516	0.5295	3.25	3.25	3.25	3.25	13.8992	20.8261	27.9471	20.8908	16.4496	24.442	25.4736	22.1217	89.223	85.505	70.031	81.5863	7.88552	4.22005	11.551	7.88552	98.4962	98.3784	99.3865	98.7537	84.3985	79.8378	87.8708	84.0357	5	5	5	5	5	5	5	5	5	5	5	5	5	5	3	4.33333
XSA10923	0.556	0.6025	0.515	0.557833	4	3.75	3	3.58333	30.7187	25.4275	25.4895	27.2119	24.8594	25.9758	24.2447	25.0266	89.7	77.436	75.198	80.778	34.0095	1.13489	66.884	34.0095	70.2359	98.731	99.2665	89.4111	73.0944	79.9734	87.8308	80.2996	5	5	5	5	5	5	5	5	5	5	5	5	5	5	5	5
XSA10924	0.5445	0.531	0.4745	0.516667	3.5	3.25	2.75	3.16667	28.7443	28.5915	22.8005	26.7121	23.8722	27.0305	22.9002	24.601	88.584	87.134	85.707	87.1417	18.2056	3.5925	32.8187	18.2056	98.5626	98.8688	98.6395	98.6903	84.4251	80.0265	87.6218	84.0244	5	5	5	5	5	5	2	4	5	5	4	4.66667	5	5	4	4.66667
XSA10926	0.5185	0.586	0.556	0.5535	3.25	4.25	3.5	3.66667	23.2879	29.3556	23.007	25.2169	21.1439	27.2852	23.0035	23.8109	75.653	86.692	70.44	77.595	5.86094	6.9818	4.74008	5.86094	96.2264	98.4127	72.4196	89.0196	83.4906	79.851	78.8819	80.7412	2	5	1	2.66667	2	5	1	2.66667	3	5	2	3.33333	3	5	5	4.33333
XSA10928	0.4785	0.481	0.52	0.493167	2.75	3.25	3	3	21.6687	40.3222	18.3519	26.7809	20.3344	30.9407	20.676	23.9837	63.395	63.343	59.643	62.127	6.37985	2.39343	10.3663	6.37985	99.1071	98.8426	98.2143	98.7213	84.6429	80.0164	87.4801	84.0464	2	5	4	3.66667	2	4	4	3.33333	4	4	4	4	3	4	3	3.33333
XSA10929	0.4			0.4	1.75	0	0	1.75	12.0446	4.39488	22.0074	12.8156	15.5223	18.965	22.5037	18.997	72.814	71.913	75.838	73.5217	21.3919	34.4081	8.37558	21.3919	98.533	98.2544	99.7361	98.8412	84.4132	79.7901	87.9874	84.0636	5	5	5	5	5	5	5	5	4	3	4	3.66667	5	4	4	4.33333
XSA10932	0.5105	0.552	0.5	0.520833	3.25	2.75	3.25	3.08333	18.3395	13.9488	16.2825	16.1903	18.6698	22.1496	19.6413	20.1535	72.032	79.303	69.265	73.5333	52.9964	27.0173	78.9754	52.9964	99.0971	98.7207	98.7893	98.869	84.6388	79.9695	87.6718	84.0934	5	5	5	5	5	5	2	4	5	5	4	4.66667	5	5	2	4
XSA10941	0.6205	0.6215	0.618	0.62	4	4.25	4.25	4.16667	28.8435	20.6361	20.1239	23.2012	23.9217	24.3787	21.562	23.2875	74.522	68.074	68.832	70.476	2.14937	1.11653	3.18221	2.14937	97.2286	99.0566	97.996	98.0937	83.8915	80.0987	87.4073	83.7992	4	5	4	4.33333	5	5	5	5	5	5	3	4.33333	5	5	4	4.66667
XSA10942					0	0	0	0	31.739	32.7014	20.4998	28.3134	25.3695	28.4005	21.7499	25.1733	76.644	75.272	72.902	74.9393	17.4862	18.7251	16.2472	17.4862	86.4646	99.0654	97.6415	94.3905	79.5859	80.1021	87.2892	82.3257	1	3	4	2.66667	1	3	2	2	2	4	4	3.33333	2	3	3	2.66667
XSA10943	0.5735	0.505	0.5335	0.537333	4	3	3.25	3.41667	15.6258	31.6316	23.6638	23.6404	17.3129	28.0439	23.3319	22.8962	65.123	60.224	59.769	61.7053	4.6344	6.53288	2.73593	4.6344	97.2477	99.2683	96.5438	97.6866	83.8991	80.1801	86.9233	83.6675	3	4	3	3.33333	3	4	2	3	4	5	3	4	4	5	5	4.66667
XSA10944	0.5265	0.5155	0.5505	0.530833	3.25	3.25	3.5	3.33333	22.3503	26.898	16.4891	21.9124	20.6751	26.466	19.7445	22.2952	81.812	69.852	68.454	73.3727	2.87743	1.35898	4.39588	2.87743	99.5465	98.829	95.4976	97.9577	84.8186	80.0112	86.5745	83.8014	4	4	3	3.66667	4	3	2	3	5	3	3	3.66667	5	3	2	3.33333
XSA10945	0.5265	0.5425	0.455	0.508	3.25	4.25	3	3.5	29.1409	24.5229	22.0983	25.254	24.0704	25.6743	22.5492	24.098	72.435	75.352	49.519	65.7687	19.4757	30.6166	8.33488	19.4757	97.6852	99.0315	94.3311	97.0159	84.0741	80.089	86.1857	83.4496	4	5	2	3.66667	5	5	3	4.33333	5	4	2	3.66667	5	4	4	4.33333
Raleigh	0.628	0.604	0.5885	0.606833	4	4	4.25	4.08333	37.2739	42.3048	40.8426	40.1404	28.1369	31.6016	31.9213	30.5533	61.999	59.774	64.307	62.0267	5.10792	2.68973	7.52612	5.10792	98.4055	98.6408	89.7527	95.5996	84.3622	79.9388	84.6596	82.9868	2	2	2	2	1	2	1	1.33333	3	3	2	2.66667	2	3	2	2.33333
Seville	0.608	0.626	0.568	0.600667	4.25	3.75	3.5	3.83333	37.1582	13.5605	34.6634	28.4607	28.0791	22.0202	28.8317	26.3103	55.788	52.961	55.535	54.7613	7.61127	12.4596	2.76299	7.61127	95.8696	76.1905	88.5463	86.8688	83.3478	71.304	84.2574	79.6364	2	1	2	1.66667	1	1	1	1	1	2	2	1.66667	2	2	2	2
P value				3.67925e-12				1.79495e-15				0.0459369				0.489657				7.7591e-20				1.27743e-37				0.00118496				0.0100641				8.91613e-25				9.55476e-05				3.14414e-15				6.76528e-05
